# Supplementary material for: Nitrogen signaling factor triggers a respiration-like gene expression program in fission yeast
Source: EMBO J. 2024 Sep 10;43(20):9. doi: 10.1038/s44318-024-00224-z (PMC11480445; doi:10.1038/s44318-024-00224-z)
Supplement: Supplementary file 2 — Dataset EV1 [file 44318_2024_224_MOESM2_ESM.xlsx]

## Sheet: leu1 auxotrophic ko library
Dataset EV1, screen1, leu1 auxotrophic knock out library. 3225 individual knock-out strains that are auxotrophic for leucine specifically
			Bühler lab internal reference
Systematic ID	Gene	Gene description	cluster
SPAC1002.20		Schizosaccharomyces pombe specific protein	T
SPAC11E3.10		VanZ-like family protein	T
SPAC11E3.12		conserved eukaryotic protein	T
SPAC1296.04	mug65	spore wall assembly protein	T
SPAC13A11.03	mcp7	meiosis specific coiled-coil protein Mcp7	T
SPAC13G7.03		up-frameshift suppressor3 family	T
SPAC13G7.07	arb2	argonaute binding protein 2	T
SPAC13G7.11	mba1	mitochondrial membrane-associated ribosome receptor Mba1 (predicted)	T
SPAC1420.03	rpn501	19S proteasome regulatory subunit Rpn501	T
SPAC1486.01	sod2	mitochondrial superoxide dismutase Sod2	T
SPAC14C4.16	dad3	DASH complex subunit Dad3	T
SPAC1527.02	sft2	Golgi transport protein Sft2	T
SPAC15E1.06	vps29	retromer complex subunit Vps29	T
SPAC15E1.09	grx2	glutaredoxin Grx2	T
SPAC1687.23c		Schizosaccharomyces pombe specific protein	T
SPAC16E8.08		sequence orphan	T
SPAC16E8.18		sequence orphan	T
SPAC1751.04		sequence orphan	T
SPAC1782.04	cox24	mitochondrial mRNA processing protein Cox24	T
SPAC1782.11	met14	adenylyl-sulfate kinase	T
SPAC1786.04		sequence orphan	T
SPAC17D4.01	pex7	peroxin-7	T
SPAC17G8.09	shg1	Set1C complex subunit Shg1	T
SPAC1805.08	dlc1	dynein light chain Dlc1	T
SPAC1851.02		1-acylglycerol-3-phosphate O-acyltransferase	T
SPAC1952.02		ribosome biogenesis protein	T
SPAC19A8.11c		recombination protein Irc6	T
SPAC19D5.11c	ctf8	DNA replication factor C complex subunit Ctf8	T
SPAC1D4.11c	lkh1	dual specificity protein kinase Lkh1	T
SPAC1F8.08		Schizosaccharomyces pombe specific protein	T
SPAC212.03		hypothetical protein	T
SPAC227.14		nicotinamide riboside kinase	T
SPAC22F3.07c	atp20	F1-FO ATP synthase subunit G (predicted)	T
SPAC22H10.02		conserved fungal protein	T
SPAC23A1.03	apt1	adenine phosphoribosyltransferase (APRT)	T
SPAC23C11.08	php3	CCAAT-binding factor complex subunit Php3	T
SPAC23C11.10		conserved eukaryotic protein	T
SPAC23C4.16c	atg15	triacylglycerol lipase Atg15	T
SPAC23C4.17	trm402	tRNA (cytosine-5-)-methyltransferase	T
SPAC25B8.10		trans-aconitate 3-methyltransferase	T
SPAC27E2.01		alpha-amylase homolog	T
SPAC27F1.10		sequence orphan	T
SPAC29A4.14c		peroxin-3	T
SPAC29A4.17c		FUN14 family protein	T
SPAC2C4.05		cornichon family protein	T
SPAC2C4.08		conserved fungal protein	T
SPAC2C4.09		DUF1640 family protein	T
SPAC2F3.12c	plp1	thioredoxin fold protein Plp1 (predicted)	T
SPAC2F3.18c		sequence orphan	T
SPAC343.20		sequence orphan	T
SPAC3A12.08		acyl-coenzyme A thioesterase	T
SPAC3G6.13c	rpl4101	60S ribosomal protein L41	T
SPAC4D7.11		conserved fungal protein	T
SPAC4G9.06c		sequence orphan	T
SPAC57A10.14	sgf11	SAGA complex subunit Sgf11	T
SPAC589.11	pth4	mitochondrial translation release factor	T
SPAC5D6.01	rps2202	40S ribosomal protein S15a	T
SPAC5D6.08c	mes1	meiosis II protein Mes1	T
SPAC630.11	vps55	vacuolar sorting protein Vps55	T
SPAC630.15	mug177	sequence orphan	T
SPAC664.10	klp2	kinesin-like protein Klp2	T
SPAC683.03		Schizosaccharomyces pombe specific protein	T
SPAC694.03		conserved fungal protein	T
SPAC6B12.06c		conserved fungal protein	T
SPAC6B12.15	cpc2	RACK1 homologue Cpc2	T
SPAC6F6.09		NuA4 histone acetyltransferase complex subunit	T
SPAC6G9.09c	rpl24	60S ribosomal protein L24	T
SPAC750.08c		NAD-dependent malic enzyme	T
SPAC823.02		sequence orphan	T
SPAC824.07		hydroxyacylglutathione hydrolase	T
SPAC890.07c	rmt1	type I ribosomal protein arginine N-methyltransferase Rmt1	T
SPAC8C9.14	prr1	DNA-binding transcription factor Prr1	T
SPAC8C9.19		conserved fungal protein	T
SPAC8E11.04c		palmitoyl-(protein) hydrolase (predicted)	T
SPAC8E11.07c	alp31	tubulin specific chaperone cofactor A	T
SPACUNK4.19	mug153	Schizosaccharomyces pombe specific protein	T
SPAP11E10.01		ornithine cyclodeaminase-like protein (predicted)	T
SPAP27G11.16		Schizosaccharomyces pombe specific protein	T
SPAPB17E12.02	yip12	SMN family protein Yip12	T
SPAPB17E12.03	pex12	peroxosomal ubiquitin-protein ligase E3 Pex12 (predicted)	T
SPAPB17E12.04c	csn2	COP9/signalosome complex subunit Csn2	T
SPAPB17E12.05	rpl3703	60S ribosomal protein L37	T
SPAPB17E12.08		N-glycosylation protein	T
SPAPB17E12.12c		mitochondrial transporter	T
SPAPB17E12.14c		6-phosphofructo-2-kinase	T
SPAPB18E9.01	trm5	tRNA (guanine) methyltransferase Trm5	T
SPAPB18E9.04c		Schizosaccharomyces pombe specific protein, possible cell surface glycoprotein	T
SPAPB1E7.07	glt1	glutamate synthase Glt1	T
SPAPB21F2.03		conserved fungal protein	T
SPAPB2B4.02	grx5	monothiol glutaredoxin Grx5	T
SPAPB2B4.06		acyl-coenzyme A thioesterase	T
SPAPB8E5.02c	rpn502	19S proteasome regulatory subunit Rpn502	T
SPAPJ691.03		DUF543 family protein	T
SPBC106.05c	tim11	F0-ATPase subunit E	T
SPBC1105.09	ubc15	ubiquitin conjugating enzyme Ubc15	T
SPBC11C11.07	rpl1801	60S ribosomal protein L18	T
SPBC1348.01		S. pombe specific DUF999 protein family 5	T
SPBC1348.14c	ght7	hexose transporter Ght7	T
SPBC14C8.04		acetolactate synthase regulatory unit	T
SPBC1539.06		acyl-coenzyme A binding protein	T
SPBC1539.08	arf6	ADP-ribosylation factor, Arf family	T
SPBC1539.10		ribosome biogenesis protein Nop16	T
SPBC15D4.02		transcription factor	T
SPBC15D4.06		NatC N-acetyltransferase complex catalytic subunit	T
SPBC1604.09c		exoribonuclease Rex4	T
SPBC1604.18c		vacuolar sorting protein	T
SPBC16A3.07c	nrm1	negative regulator of MBF	T
SPBC16C6.05		translation initiation factor	T
SPBC16E9.15		heat shock factor binding protein	T
SPBC1703.08c		5-formyltetrahydrofolate cyclo-ligase	T
SPBC1703.11		optic atrophy 3 family protein	T
SPBC1709.18	tif452	translation initiation factor eIF4E 4F complex subunit	T
SPBC1711.14	rec15	meiotic recombination protein Rec15	T
SPBC18E5.14c		sequence orphan	T
SPBC18H10.07		WW domain-binding protein 4	T
SPBC19F8.01c	spn7	septin Spn7	T
SPBC215.04	git11	heterotrimeric G protein gamma subunit Git11	T
SPBC21B10.08c		sequence orphan	T
SPBC21C3.11	ubx4	UBX domain protein Ubx4	T
SPBC21D10.08c		sequence orphan	T
SPBC23E6.05	arx1	ribosomal export complex Arx1	T
SPBC23G7.15c	rpp202	60S acidic ribosomal protein P2B subunit	T
SPBC23G7.16	ctr6	copper transporter Ctr6	T
SPBC24C6.05	sec28	coatomer epsilon subunit	T
SPBC29A10.12		HMG-box variant	T
SPBC29B5.03c	rpl26	60S ribosomal protein L26	T
SPBC2D10.16		sequence orphan	T
SPBC2D10.20	ubc1	ubiquitin conjugating enzyme E2 Ubc1 (predicted)	T
SPBC2G2.05	rpl1603	60S ribosomal protein L13/L16	T
SPBC30D10.09c		HVA22/TB2/DP1 family protein	T
SPBC31F10.05	mug37	sequence orphan	T
SPBC32F12.08c	duo1	DASH complex subunit Duo1	T
SPBC32H8.05		conserved fungal protein	T
SPBC337.09	erg28	Erg28 protein	T
SPBC337.16	cho1	phosphatidyl-N-methylethanolamine N-methyltransferase	T
SPBC365.06	pmt3	SUMO	T
SPBC3B9.05		helper of TIM (Predicted)	T
SPBC3D6.09	dpb4	DNA polymerase epsilon subunit Dpb4	T
SPBC4B4.06	vps25	ESCRT II complex subunit Vps25	T
SPBC4C3.12	sep1	fork head transcription factor Sep1	T
SPBC56F2.14	mrpl44	mitochondrial ribosomal protein subunit l44	T
SPBC577.02	rpl3801	60S ribosomal protein L38	T
SPBC577.04		human THOC5 homolog	T
SPBC83.04	apc15	anaphase-promoting complex subunit Apc15	T
SPBC83.19c		sequence orphan	T
SPBC839.14c		methyltransferase	T
SPBC887.08		sequence orphan	T
SPBC8D2.02c		vacuolar sorting protein Vps68	T
SPBC947.14c		sequence orphan	T
SPBCPT2R1.02		sequence orphan	T
SPBP22H7.08	rps1002	40S ribosomal protein S10	T
SPBP4H10.08	qcr10	ubiquinol-cytochrome-c reductase complex subunit Qcr10	T
SPBP4H10.12		conserved protein (fungal and bacterial)	T
SPBP8B7.22	erd2	HDEL receptor	T
SPBP8B7.26		sequence orphan	T
SPBP8B7.31		acid phosphatase	T
SPBPB2B2.02	mug180	esterase/lipase	T
SPBPB7E8.02		conserved protein (fungal bacterial protazoan)	T
SPBPB8B6.04c	grt1	transcription factor Grt1	T
SPBPB8B6.05c		L-asparaginase	T
SPBPJ4664.02		glycoprotein	T
SPCC1183.10	wtf10	wtf element Wtf10	T
SPCC1223.15c	spc19	DASH complex subunit Spc19	T
SPCC1259.04	iec3	Ino80 complex subunit Iec3	T
SPCC1682.01	qcr9	ubiquinol-cytochrome-c reductase complex subunit 9 (predicted)	T
SPCC16C4.04		sequence orphan	T
SPCC16C4.11	pef1	Pho85/PhoA-like cyclin-dependent kinase Pef1	T
SPCC24B10.17	emp24	COPII-coated vesicle component Emp24	T
SPCC24B10.18		DUF2462 family protein, human Leydig cell tumor 10 kDa protein homolog	T
SPCC31H12.03c		transcriptional regulator	T
SPCC576.01c	xan1	DUF2462 family protein, human Leydig cell tumor 10 kDa protein homolog	T
SPCC74.05	rpl2702	60S ribosomal protein L27	T
SPCC794.15		sequence orphan	T
SPAC1093.06c	dhc1	dynein heavy chain	T
SPAC1006.06	rgf2	RhoGEF Rgf2	T
SPAC1039.05c	klf1	DNA-binding transcription factor, zf-fungal binuclear cluster type Klf1	T
SPAC1071.02		TFIIH regulator	T
SPAC1071.08	rpp203	60S acidic ribosomal protein P2C subunit	T
SPAC10F6.04		RCC domain protein Ats1	T
SPAC10F6.06	vip1	RNA-binding protein Vip1	T
SPAC10F6.16	mug134	endosulphine family protein	T
SPAC1142.03c	swi2	Swi5 complex subunit Swi2	T
SPAC1142.08	fhl1	DNA-binding forkhead transcription factor Fhl1	T
SPAC11D3.07c		transcription factor	T
SPAC11D3.17		zinc finger protein	T
SPAC11D3.18c		nicotinic acid plasma membrane transporter	T
SPAC11E3.01c	swr1	SNF2 family helicase Swr1	T
SPAC11E3.09	pyp3	protein-tyrosine phosphatase Pyp3	T
SPAC11G7.02	pub1	ubiquitin-protein ligase E3	T
SPAC11H11.04	mam2	pheromone p-factor receptor	T
SPAC1250.05	rpl3002	60S ribosomal protein L30	T
SPAC12B10.07	acp1	F-actin capping protein alpha subunit	T
SPAC12B10.09		S-adenosylmethionine transporter	T
SPAC12G12.01c		ubiquitin-protein ligase E3	T
SPAC12G12.07c		conserved fungal protein	T
SPAC12G12.12		NST UDP-galactose transporter	T
SPAC139.04c	fap2	L-saccharopine oxidase	T
SPAC13C5.03	tht1	nuclear membrane protein involved in karyogamy	T
SPAC13C5.07	rad32	Rad32 nuclease	T
SPAC13D6.03c		tRNA (uridine) methyltransferase Trm9	T
SPAC13G6.09		zf-MYND type	T
SPAC144.02	iec1	Ino80 complex subunit Iec1	T
SPAC144.05		ATP-dependent DNA helicase	T
SPAC1486.04c	alm1	medial ring protein Alm1	T
SPAC14C4.05c	mug61	Sad1 interacting factor	T
SPAC1556.03	azr1	serine/threonine protein phosphatase Azr1	T
SPAC1565.07c		TATA binding protein interacting protein	T
SPAC15A10.06		CPA1 sodium ion/proton antiporter	T
SPAC15A10.10	mde6	Muskelin homolog, kelch repeat, expressed during meiotic cell cycle (predicted)	T
SPAC15A10.11	ubr11	N-end-recognizing protein	T
SPAC15A10.16	bud6	actin interacting protein 3 homolog Bud6	T
SPAC1610.03c	crp79	poly(A) binding protein Crp79	T
SPAC1635.01	por1	mitochondrial outer membrane voltage-dependent anion-selective channel Por1 (predicted)	T
SPAC167.01	ire1	serine/threonine protein kinase, sensor for unfolded proteins in the ER Ire1	T
SPAC167.07c		ubiquitin-protein ligase E3	T
SPAC1687.05	pli1	SUMO E3 ligase Pli1	T
SPAC1687.06c	rpl44	60S ribosomal protein L28/L44	T
SPAC1687.15	gsk3	serine/threonine protein kinase Gsk3	T
SPAC16A10.02		transcription coactivator Sub1	T
SPAC16C9.05	cph1	PHD finger containing protein	T
SPAC16C9.06c	upf1	ATP-dependent RNA helicase Upf1	T
SPAC1705.02		human 4F5S homolog	T
SPAC1782.01		proteasome component	T
SPAC1782.05		phosphotyrosyl phosphatase activator homolog	T
SPAC1782.06c		prohibitin Phb1	T
SPAC17A2.05	osm1	fumerate reductase	T
SPAC17A2.06c	vps8	WD repeat protein Vps8	T
SPAC17A2.12		ATP-dependent DNA helicase	T
SPAC17A2.14		CorA family magnesium ion transporter	T
SPAC17A5.01	pex6	peroxin-6	T
SPAC17A5.11	rec12	endonuclease Rec12	T
SPAC17C9.09c	tim13	TIM22 inner membrane protein import complex subunit Tim13	T
SPAC17D4.03c	cis4	membrane transporter	T
SPAC17G6.02c	tco1	translationally silent transcript from tco1 locus	T
SPAC17G6.05c		Rhophilin-2 homolog	T
SPAC17G6.13		sequence orphan	T
SPAC17G8.07		YEATS family protein	T
SPAC17H9.08		mitochondrial coenzyme A transporter	T
SPAC17H9.11		cofilin/tropomyosin family protein	T
SPAC17H9.14c		protein disulfide isomerase	T
SPAC1805.02c	etf2	electron transfer flavoprotein beta subunit EtfB (predicted)	T
SPAC1805.09c	fmt1	methionyl-tRNA formyltransferase Fmt1	T
SPAC1805.12c	uep1	ribosomal-ubiquitin fusion protein Ubi2	T
SPAC1834.03c	hhf1	histone H4 h4.1	T
SPAC1834.05	alg9	mannosyltransferase complex subunit Alg9	T
SPAC1851.03	ckb1	CK2 family regulatory subunit	T
SPAC18B11.07c	rhp6	Rad6 homolog Rhp6	T
SPAC18G6.15	mal3	EB1 family Mal3	T
SPAC1952.07	rad1	checkpoint clamp complex protein Rad1	T
SPAC1952.16	rga9	RhoGAp, GTPase activator towards Rho/Rac/Cdc42-like small GTPases	T
SPAC19A8.03		phosphatidylinositol-3-phosphatase	T
SPAC19A8.04	erg5	C-22 sterol desaturase Erg5	T
SPAC19A8.10	rfp1	ubiquitin-protein ligase E3	T
SPAC19B12.04	rps3001	40S ribosomal protein S30	T
SPAC19B12.07c		human ZNF277P homolog	T
SPAC19B12.08		peptidase family C54	T
SPAC19B12.10	sst2	human amsh protein homolog	T
SPAC19B12.11c		zinc finger protein	T
SPAC1B2.04	cox6	cytochrome c oxidase subunit VI	T
SPAC1B3.04c		mitochondrial GTPase Guf1	T
SPAC1B3.05		CCR4-Not complex subunit Not3/5	T
SPAC1F3.05	gga21	adaptin	T
SPAC1F3.06c	spo15	sporulation protein Spo15	T
SPAC1F7.11c		transcription factor	T
SPAC1F8.01	ght3	hexose transporter Ght3	T
SPAC20G8.08c	fft1	fun thirty related protein Fft1	T
SPAC20H4.02		conserved fungal protein	T
SPAC20H4.05c		adducin	T
SPAC20H4.10	ufd2	ubiquitin-protein ligase E4	T
SPAC222.14c		GTP binding protein Sey1	T
SPAC222.15	meu13	Tat binding protein 1(TBP-1)-interacting protein (TBPIP) homolog	T
SPAC227.03c		mitochondrial NAD+ transporter	T
SPAC227.10		prefoldin subunit 2	T
SPAC22A12.14c		BSD domain protein, unknown biological role	T
SPAC22E12.14c	sck2	serine/threonine protein kinase Sck2	T
SPAC22F3.03c	rdh54	ATP-dependent DNA helicase Rdh54	T
SPAC22F3.06c	lon1	Lon protease homolog Lon1	T
SPAC22F3.08c	rok1	ATP-dependent RNA helicase Rok1	T
SPAC22F3.12c	rgs1	regulator of G-protein signaling Rgs1	T
SPAC22F8.04		triose phosphate transporter	T
SPAC22F8.11	plc1	phosphoinositide phospholipase C Plc1	T
SPAC22G7.02	kap111	karyopherin Kap111	T
SPAC22G7.06c	ura1	carbamoyl-phosphate synthase (glutamine hydrolyzing), aspartate carbamoyltransferase Ura1	T
SPAC22G7.08	ppk8	serine/threonine protein kinase Ppk8	T
SPAC22H10.04		protein phosphatase type 2A	T
SPAC22H10.07	scd2	scaffold protein Scd2	T
SPAC22H10.09		sequence orphan	T
SPAC23A1.04c	mnl1	alpha mannosidase-like protein	T
SPAC23A1.07		ubiquitin-protein ligase E3	T
SPAC23C11.14	zhf1	zinc ion transporter Zhf1	T
SPAC23C4.02	crn1	actin binding protein, coronin Crn1	T
SPAC23D3.01	pdp3	PWWP domain protein, involved in chromatin remodeling (predicted)	T
SPAC23D3.03c		GTPase activating protein	T
SPAC23D3.09	arp42	SWI/SNF and RSC complex subunit Arp42	T
SPAC23E2.01	fep1	DNA-binding transcription factor, iron-sensing Fep1	T
SPAC23G3.02c	sib1	ferrichrome synthetase Sib1	T
SPAC23G3.05c		regulator of G-protein signaling (RGS) domain	T
SPAC23G3.08c	ubp7	ubiquitin C-terminal hydrolase Ubp7	T
SPAC23H3.03c		nitrogen permease regulator family	T
SPAC24B11.08c		COPII-coated vesicle component Erv41/46	T
SPAC24B11.12c		P-type ATPase	T
SPAC24C9.08		vacuolar carboxypeptidase	T
SPAC24C9.14	otu1	ubiquitin-specific protease	T
SPAC25B8.11		transcription factor	T
SPAC25G10.03	zip1	transcription factor Zip1	T
SPAC25H1.02	jmj1	Jmj1 protein	T
SPAC26A3.10		Arf GAP protein	T
SPAC26A3.16	dsk2	UBA domain protein Dph1	T
SPAC26F1.02		pinin homologue	T
SPAC26F1.08c		conserved protein	T
SPAC26F1.10c	pyp1	tyrosine phosphatase Pyp1	T
SPAC26H5.02c		DNA replication ATPase	T
SPAC27D7.02c		conserved eukaryotic protein	T
SPAC27D7.13c	ssm4	p150-Glued	T
SPAC27E2.03c		GTP binding protein	T
SPAC27F1.05c		4-aminobutyrate transaminase	T
SPAC27F1.06c		FKBP-type peptidyl-prolyl cis-trans isomerase	T
SPAC29A4.02c		translation elongation factor EF-1 gamma subunit	T
SPAC29A4.13		urease accessory protein UreF	T
SPAC2C4.14c	ppk11	PAK-related kinase Ppk11	T
SPAC2C4.17c		MS ion channel protein 2	T
SPAC2F3.02		ER protein translocation subcomplex subunit	T
SPAC2F3.15	lsk1	latrunculin sensitive kinase Lsk1	T
SPAC2F3.16		ubiquitin-protein ligase E3, implicated in DNA repair (predicted)	T
SPAC2F7.08c	snf5	SWI/SNF complex subunit Snf5	T
SPAC2F7.09c		sequence orphan	T
SPAC2F7.10		palmitoyltransferase	T
SPAC2G11.05c		BRO1 domain protein	T
SPAC2G11.12	rqh1	RecQ type DNA helicase Rqh1	T
SPAC2H10.01		transcription factor	T
SPAC30.02c	kti12	elongator complex associated protein Kti12 (predicted)	T
SPAC30.03c	tsn1	translin	T
SPAC30.04c	abc4	glutathione S-conjugate-exporting ATPase Abc4	T
SPAC30D11.01c		alpha-glucosidase	T
SPAC31A2.16	gef2	RhoGEF Gef2	T
SPAC31G5.19		ATPase with bromodomain protein	T
SPAC328.01c	msn5	karyopherin/importin beta family nuclear import/export signal receptor (predicted)	T
SPAC328.04		AAA family ATPase, unknown biological role	T
SPAC328.06	ubp2	ubiquitin C-terminal hydrolase Ubp2	T
SPAC328.09		2-oxoadipate and 2-oxoglutarate transporter	T
SPAC328.10c	rps502	40S ribosomal protein S5	T
SPAC343.04c	gnr1	heterotrimeric G protein beta subunit Gnr1	T
SPAC343.07	mug28	RNA-binding protein Mug28	T
SPAC343.11c	msc1	multi-copy suppressor of Chk1	T
SPAC343.18	rfp2	ubiquitin-protein ligase E3	T
SPAC3A11.10c		dipeptidyl aminopeptidase	T
SPAC3A12.03c	mug145	ubiquitin-protein ligase E3	T
SPAC3A12.06c		sodium/calcium exchanger	T
SPAC3A12.09c		urease accessory protein UreD	T
SPAC3A12.12	atp11	mitochondrial F1-FO ATP synthase chaperone Atp11 (predicted)	T
SPAC3C7.04		transcription factor	T
SPAC3C7.12	tip1	CLIP170 family protein Tip1	T
SPAC3F10.02c	trk1	potassium ion transporter Trk1	T
SPAC3F10.06c		initiator methionine tRNA 2'-O-ribosyl phosphate transferase	T
SPAC3F10.16c		GTP binding protein, HSR1-related	T
SPAC3G6.11		ATP dependent DNA helicase Chl1	T
SPAC3G9.04	ssu72	phosphoric ester hydrolase	T
SPAC3G9.08	png1	ING family homolog Png1	T
SPAC3H1.05	ste24	ER membrane protease Ste24 (predicted)	T
SPAC3H1.06c		membrane transporter	T
SPAC3H1.10		phytochelatin synthetase	T
SPAC3H1.13	ppk13	serine/threonine protein kinase Ppk13	T
SPAC3H5.07	rpl702	60S ribosomal protein L7	T
SPAC3H5.08c		WD repeat protein Wdr44 family	T
SPAC3H5.12c	rpl501	60S ribosomal protein L5	T
SPAC3H8.03		mitochondrial ribosomal protein subunit Img2	T
SPAC3H8.07c		prefoldin subunit 3	T
SPAC4A8.05c	myp2	myosin II heavy chain	T
SPAC4C5.01		pseudouridine-5'-phosphatase (predicted)	T
SPAC4D7.03	pop2	F-box/WD repeat protein Pop2	T
SPAC4F10.02	aap1	aspartyl aminopeptidase	T
SPAC4F8.10c	stg1	SM22/transgelin-like actin modulating protein Stg1	T
SPAC4F8.11		WD repeat protein, human WDR24 family	T
SPAC4G8.04		GTPase activating protein	T
SPAC4G8.05	ppk14	serine/threonine protein kinase Ppk14	T
SPAC4G8.08		iron ion transporter	T
SPAC4G9.02		ribonuclease H2 complex subunit	T
SPAC4G9.14		Mvp17/PMP22 family	T
SPAC4G9.20c		mitochondrial carrier with solute carrier repeats	T
SPAC4H3.07c		protein phosphatase Fmp31	T
SPAC513.02		phosphoglycerate mutase family	T
SPAC521.02		WLM domain protein	T
SPAC521.04c		calcium permease	T
SPAC56E4.03		aromatic aminotransferase (predicted)	T
SPAC56E4.06c	ggt2	gamma-glutamyltranspeptidase Ggt2	T
SPAC56F8.04c	ppt1	para-hydroxybenzoate--polyprenyltransferase Ppt1	T
SPAC56F8.06c	alg10	dolichyl-phosphate-glucose-glycolipid alpha-glucosyltransferase Alg10	T
SPAC56F8.09	rrp8	rRNA methyltransferase Rrp8	T
SPAC57A10.03	cyp1	cyclophilin family peptidyl-prolyl cis-trans isomerase Cyp1	T
SPAC57A7.05		conserved protein (fungal and plant)	T
SPAC57A7.12		heat shock protein Pdr13	T
SPAC589.09		sec14 cytosolic factor family	T
SPAC5H10.11	gmh1	alpha-1,2-galactosyltransferase Gmh1	T
SPAC630.09c	mug58	glycerate kinase	T
SPAC631.01c	acp2	F-actin capping protein beta subunit	T
SPAC637.06		alpha-1,2-galactosyltransferase	T
SPAC637.07	moe1	translation initiation factor eIF3d Moe1	T
SPAC644.14c	rhp51	recombinase Rhp51	T
SPAC664.01c	swi6	chromodomain protein Swi6	T
SPAC664.02c		actin-like protein Arp8	T
SPAC688.14		lysine methyltransferase	T
SPAC694.02		DEAD/DEAH box helicase	T
SPAC694.06c	mrc1	mediator of replication checkpoint 1	T
SPAC6B12.02c	mus7	DNA repair protein Mus7	T
SPAC6B12.04c		aminotransferase class I and II	T
SPAC6B12.07c		ubiquitin-protein ligase E3	T
SPAC6C3.08		gankyrin	T
SPAC6F12.09	rdp1	RNA-directed RNA polymerase Rdp1	T
SPAC6F12.12	par2	protein phosphatase regulatory subunit Par2	T
SPAC6G9.04	mug79	meiotically upregulated gene Mug79	T
SPAC6G9.05	pcd1	peroxisomal coenzyme A diphosphatase	T
SPAC7D4.02c		src (SH3) homology domain protein, unknown family	T
SPAC7D4.12c		DUF1212 family protein	T
SPAC806.08c	mod21	gamma tubulin complex subunit Mod21	T
SPAC821.05		translation initiation factor eIF3h	T
SPAC821.06	spn2	septin Spn2	T
SPAC821.07c	moc3	transcription factor Moc3	T
SPAC823.03	ppk15	serine/threonine protein kinase Ppk15	T
SPAC823.13c		mitochondrial inner membrane protein	T
SPAC823.14	ptf1	Mst2 histone acetytransferase acytyltransferase complex, predicted phosphoric monoester hydrolase Ptf1	T
SPAC824.02		GPI inositol deacylase	T
SPAC824.04		WD repeat protein	T
SPAC824.08	gda1	guanosine-diphosphatase Gda1	T
SPAC869.04		formamidase-like protein	T
SPAC869.05c		sulfate transporter	T
SPAC890.03	ppk16	serine/threonine protein kinase Ppk16	T
SPAC8C9.03	cgs1	cAMP-dependent protein kinase regulatory subunit Cgs1	T
SPAC8C9.11		conserved protein (broad species distribution)	T
SPAC8C9.12c		iron ion transporter	T
SPAC8E11.02c	rad24	14-3-3 protein Rad24	T
SPAC8E11.03c	dmc1	RecA family ATPase Dmc1	T
SPAC8F11.03	msh3	MutS protein homolog 3	T
SPAC9.05	mfh1	ATP-dependent DNA helicase Mfh1	T
SPAC9.10	thi9	amino acid permease, unknown 2	T
SPAC922.03		1-aminocyclopropane-1-carboxylate deaminase	T
SPAC926.07c	dlc2	dynein light chain Dlc2	T
SPAC926.09c	fas1	fatty acid synthase beta subunit Fas1	T
SPAC977.15		dienelactone hydrolase family	T
SPAC9G1.02	wis4	MAP kinase kinase kinase Wis4	T
SPAC9G1.03c	rpl3001	60S ribosomal protein L30	T
SPAC9G1.05		actin cortical patch component Aip1	T
SPAC9G1.10c		inositol polyphosphate phosphatase	T
SPACUNK12.02c	cmk1	calcium/calmodulin-dependent protein kinase Cmk1	T
SPACUNK4.11c		sequence orphan	T
SPACUNK4.13c		mitochondrial NTPase Obg family, human OLA1 ortholog, implicated in mitochondrial translation, ribosome assembly, or tRNA metabolism (predicted)	T
SPACUNK4.16c		alpha,alpha-trehalose-phosphate synthase	T
SPAP14E8.04	oma1	metallopeptidase Oma1	T
SPAP32A8.03c		ubiquitin-protein ligase E3	T
SPAPB1A10.03	nxt1	mRNA export receptor Nxt1	T
SPAPB1A11.04c		transcription factor	T
SPAPB24D3.01		transcription factor	T
SPAPB8E5.05	mfm1	M-factor precursor Mfm1	T
SPAPYUK71.03c		C2 domain protein	T
SPBC106.02c	srx1	sulphiredoxin	T
SPBC106.10	pka1	cAMP-dependent protein kinase catalytic subunit Pka1	T
SPBC106.12c		THO complex subunit	T
SPBC1105.08		EMP70 family	T
SPBC1105.10	rav1	RAVE complex subunit Rav1	T
SPBC1105.11c	hht3	histone H3 h3.3	T
SPBC115.02c		AFG1 family mitochondrial ATPase	T
SPBC119.06	sco1	copper chaperone Sco1	T
SPBC119.12		Golgi matrix protein	T
SPBC1198.07c		mannan endo-1,6-alpha-mannosidase	T
SPBC1198.12	mfr1	meiotic APC activator Mfr1	T
SPBC11G11.03		60S acidic ribosomal protein	T
SPBC1215.01	shy1	cytochrome c oxidase assembly protein Shy1 (predicted)	T
SPBC1271.05c		zinc finger protein zf-AN1 type	T
SPBC12C2.05c		diacylglycerol binding protein Bzz1	T
SPBC12D12.06	srb11	cyclin Srb11	T
SPBC1347.03	meu14	sporulation protein Meu14	T
SPBC1347.12		actin-like protein Arp1	T
SPBC13E7.09	vrp1	verprolin	T
SPBC13E7.11		mitochondrial rhomboid protease	T
SPBC13G1.10c	mug81	ATP-dependent RNA helicase Slh1	T
SPBC146.04		sulfhydryl oxidase	T
SPBC146.09c	lsd1	histone demethylase SWIRM1	T
SPBC14F5.07		ER-localized ubiquitin ligase	T
SPBC14F5.10c		ubiquitin-protein ligase E3	T
SPBC14F5.13c		alkaline phosphatase	T
SPBC15C4.05	dhx29	ATP-dependent RNA helicase, human DHX29 ortholog (predicted)	T
SPBC15D4.03	slm9	hira protein Slm9	T
SPBC15D4.15	pho2	4-nitrophenylphosphatase	T
SPBC1604.08c	imp1	importin alpha	T
SPBC1683.13c		transcription factor	T
SPBC1685.01	pmp1	dual-specificity MAP kinase phosphatase Pmp1	T
SPBC16A3.17c		membrane transporter	T
SPBC16C6.02c	vps1302	intermembrane lipid transfer protein, chorein family Vps1302 (predicted)	T
SPBC16D10.08c	hsp104	heat shock protein Hsp104	T
SPBC16G5.05c		MSP domain	T
SPBC16G5.16		DNA-binding transcription factor, zf-fungal binuclear cluster type (predicted)	T
SPBC16H5.04		pho88 family protein	T
SPBC16H5.05c	cyp7	cyclophilin family peptidyl-prolyl cis-trans isomerase Cyp7	T
SPBC16H5.08c		ribosome biogenesis ATPase, Arb family	T
SPBC16H5.11c	skb1	arginine N-methyltransferase Skb1	T
SPBC16H5.13		WD repeat protein (possible)	T
SPBC1703.04	mlh1	MutL family protein Mlh1	T
SPBC1703.06	pof10	F-box protein Pof10	T
SPBC1703.14c	top1	DNA topoisomerase I	T
SPBC1709.14		peptide N-glycanase	T
SPBC1718.02	hop1	linear element associated protein Hop1	T
SPBC1734.07c		TRAPP complex subunit Trs85	T
SPBC1734.12c	alg12	dolichyl pyrophosphate Man7GlcNAc2 alpha-1,3-glucosyltransferase Alg12	T
SPBC1734.13	atp3	F1-ATPase gamma subunit	T
SPBC1773.03c		aminotransferase class-III	T
SPBC1773.16c		transcription factor	T
SPBC1778.03c		NADH pyrophosphatase	T
SPBC1778.09		GTPase activating protein	T
SPBC17A3.06		phosphoprotein phosphatase	T
SPBC17A3.10	pas4	ubiquitin-protein ligase E3	T
SPBC17D1.06	dbp3	ATP-dependent RNA helicase Dbp3	T
SPBC17D1.07c	npg1	GTPase regulator Rng2-like (predicted)	T
SPBC17D11.04c		histone acetyltransferase complex subunit Nto1	T
SPBC17F3.01c	rga5	GTPase activating protein Rga5	T
SPBC17G9.05	rct1	cyclophilin family peptidyl-prolyl cis-trans isomerase Cyp6	T
SPBC17G9.12c		conserved fungal protein	T
SPBC1861.03	mak10	NatC N-acetyltransferase complex subunit Mak10	T
SPBC18H10.05		WD repeat protein	T
SPBC18H10.06c	swd2	COMPASS complex subunit Swd2	T
SPBC19C7.02	ubr1	N-end-recognizing protein Ubr1	T
SPBC19F5.01c	puc1	cyclin Puc1	T
SPBC19F8.04c		nuclease	T
SPBC19F8.08	rps401	40S ribosomal protein S4	T
SPBC1D7.01	gim6	prefoldin subunit 1	T
SPBC215.01		GTPase activating protein	T
SPBC215.05	gpd1	glycerol-3-phosphate dehydrogenase Gpd1	T
SPBC215.06c		human LYHRT homolog	T
SPBC215.07c		PWWP domain protein	T
SPBC216.02	mcp5	cortical anchoring factor for dynein Mcp5/Num1	T
SPBC216.04c		methionine sulfoxide	T
SPBC21B10.03c	ath1	ataxin-2 homolog	T
SPBC21B10.04c	nrf1	GTPase regulator Nrf1	T
SPBC21B10.05c	pop3	WD repeat protein Pop3	T
SPBC21B10.13c		transcription factor	T
SPBC21C3.03		ABC1 kinase family protein	T
SPBC21C3.08c		ornithine aminotransferase	T
SPBC21C3.09c		fumarylacetoacetate (FAA) hydrolase	T
SPBC21D10.09c		ubiquitin-protein ligase E3	T
SPBC23G7.11		DNA-3-methyladenine glycosidase Mag2	T
SPBC25B2.03		zf-C3HC4 type zinc finger	T
SPBC25B2.04c	mtg1	mitochondrial translation factor (GTPase) Mtg1 (predicted)	T
SPBC25D12.06		mitochondrial ATP-dependent RNA helicase (predicted)	T
SPBC25H2.05	egd2	nascent polypeptide-associated complex alpha subunit Egd1	T
SPBC25H2.08c	mrs2	mitochondrial inner membrane magnesium ion transmembrane transporter Mrs2 (predicted)	T
SPBC26H8.09c	snf59	SWI/SNF complex subunit Snf59	T
SPBC27.04		sequence orphan	T
SPBC27B12.05		WD repeat protein	T
SPBC28F2.08c	hrd3	HRD ubiquitin ligase complex subunit	T
SPBC29A10.09c		CAF1 family ribonuclease	T
SPBC29A10.14	rec8	meiotic cohesin complex subunit Rec8	T
SPBC29A3.03c		ubiquitin-protein ligase E3	T
SPBC29A3.05	vps71	Swr1 complex subunit Vps71	T
SPBC29A3.09c		AAA family ATPase Gcn20	T
SPBC29A3.13		PWWP domain protein	T
SPBC29A3.18	cyt1	cytochrome c1	T
SPBC2A9.03		conserved protein (fungal and plant)	T
SPBC2A9.04c	san1	Sir Antagonist ortholog	T
SPBC2D10.15c		peptidyl-tRNA hydrolase Pth1	T
SPBC2F12.11c	rep2	transcriptional activator Rep2	T
SPBC30B4.02c		R3H and G-patch domain, unknown biological role	T
SPBC30B4.03c	ldb1	conserved protein (fungal and plant)	T
SPBC30B4.06c	ips1	mitochondrial GIDA family tRNA uridine 5-carboxymethylaminomethyl modification enzyme Ips1 (predicted)	T
SPBC31F10.07		cortical component Lsb5	T
SPBC31F10.09c	nut2	mediator complex subunit Med10	T
SPBC31F10.12		RNA-binding protein Tma20	T
SPBC31F10.16		ChAPs family protein	T
SPBC32C12.03c	ppk25	serine/threonine protein kinase Ppk25	T
SPBC32F12.02	rec14	recombination protein Rec14	T
SPBC32F12.06	pch1	cyclin Pch1	T
SPBC32H8.06	mug93	TPR repeat protein, meiotically spliced	T
SPBC32H8.08c		mannosyltransferase complex subunit	T
SPBC32H8.11	mei4	meiotic forkhead transcription factor Mei4	T
SPBC32H8.13c	mok12	alpha-1,3-glucan synthase Mok12	T
SPBC336.03	efc25	exchange factor Cdc25p-like	T
SPBC336.14c	ppk26	serine/threonine protein kinase Ppk26	T
SPBC337.03		conserved eukaryotic protein	T
SPBC337.04	ppk27	serine/threonine protein kinase Ppk27	T
SPBC342.05	crb2	DNA repair protein RAD9 homolog, Rhp9	T
SPBC342.06c	rtt109	RTT109 family histone lysine acetyltransferase Rtt109	T
SPBC354.13	rga6	GTPase activating protein Rga6	T
SPBC359.06	mug14	adducin	T
SPBC36.07	iki3	RNA polymerase II elongator subunit Iki3	T
SPBC365.01		sec14 cytosolic factor family	T
SPBC365.10	arp5	Ino80 complex actin-like protein Arp5	T
SPBC36B7.08c		nucleosome assembly protein	T
SPBC3E7.05c		conserved eukaryotic protein	T
SPBC3F6.01c		serine/threonine protein phosphatase	T
SPBC3H7.13		FHA domain protein Far10	T
SPBC4.05	mlo2	zinc finger protein Mlo2	T
SPBC409.19c		metaxin	T
SPBC428.15		GTP binding protein	T
SPBC4B4.04		translation initiation factor eIF2A	T
SPBC4B4.07c	usp102	U1 snRNP-associated protein Usp102	T
SPBC4B4.10c	mug77	autophagy associated protein Atg5	T
SPBC4C3.04c		guanyl-nucleotide exchange factor	T
SPBC4F6.12	pxl1	LIM domain	T
SPBC543.02c		DNAJ/TPR domain protein DNAJC7 family	T
SPBC543.05c		inorganic anion exchanger	T
SPBC543.10		GET complex subunit	T
SPBC557.04	ppk29	Ark1/Prk1 family protein kinase Ppk29	T
SPBC56F2.03		actin-like protein Arp10	T
SPBC577.03c		GCN5-related N-acetyltransferase	T
SPBC577.13	syj2	inositol polyphosphate phosphatase	T
SPBC582.09	pex11	peroxisomal biogenesis factor 11	T
SPBC609.03		WD repeat protein, human IQWD1 family	T
SPBC646.13	sds23	inducer of sexual development Sds23/Moc1	T
SPBC660.10		translation elongation factor G	T
SPBC660.12c		peptide epimerase	T
SPBC685.06	rps001	40S ribosomal protein S0A (p40)	T
SPBC6B1.02	ppk30	Ark1/Prk1 family protein kinase Ppk30	T
SPBC713.11c	pmp3	plasma membrane proteolipid Pmp3	T
SPBC725.01		aspartate aminotransferase	T
SPBC776.01	rpl29	60S ribosomal protein L29	T
SPBC83.05		RNA-binding protein	T
SPBC83.17		transcriptional coactivator, multiprotein bridging factor Mbf1	T
SPBC839.07	ibp1	itty bitty phosphatase Ibp1	T
SPBC887.10	mcs4	two-component response regulator	T
SPBC8D2.01	gsk31	serine/threonine protein kinase Gsk31	T
SPBC8D2.19	mde3	serine/threonine protein kinase Mde3	T
SPBC902.02c	ctf18	DNA replication factor C complex subunit Ctf18	T
SPBC9B6.03		zinc finger protein	T
SPBC9B6.07		nucleolar protein Nop52 family	T
SPBC9B6.09c	mdl1	mitochondrial peptide-transporting ATPase	T
SPBP16F5.03c	tra1	SAGA complex phosphatidylinositol pseudokinase Tra1	T
SPBP16F5.05c		ribosome biogenesis protein Nop8	T
SPBP16F5.08c		flavin dependent monooxygenase	T
SPBP19A11.02c		sequence orphan	T
SPBP22H7.05c		ATPase with bromodomain protein	T
SPBP35G2.06c	nup131	nucleoporin Nup131	T
SPBP35G2.10	mit1	SHREC complex subunit Mit1	T
SPBP4H10.13	rps2302	40S ribosomal protein S23	T
SPBP4H10.16c		phosphatase activator	T
SPBP8B7.06	rpp201	60S acidic ribosomal protein P2A subunit	T
SPBP8B7.23	rnf10	ubiquitin-protein ligase E3	T
SPBP8B7.25	cyp4	cyclophilin family peptidyl-prolyl cis-trans isomerase Cyp4	T
SPBP8B7.30c	thi5	transcription factor Thi5	T
SPBPB2B2.05		GMP synthase [glutamine-hydrolyzing]	T
SPBPB2B2.10c		galactose-1-phosphate uridylyltransferase	T
SPBPB2B2.11		nucleotide-sugar 4,6-dehydratase	T
SPBPB2B2.12c		UDP-glucose 4-epimerase	T
SPBPJ4664.03	mfm3	M-factor precursor Mfm3	T
SPCC1020.12c		xap-5-like protein	T
SPCC1183.02		glutathione S-transferase	T
SPCC1183.04c	pet127	mitochondrial membrane protein Pet127	T
SPCC11E10.07c	tif221	translation initiation factor eIF2B alpha subunit	T
SPCC11E10.08	rik1	silencing protein Rik1	T
SPCC1223.05c	rpl3702	60S ribosomal protein L37	T
SPCC1223.06	tea1	cell end marker Tea1	T
SPCC1223.13	cbf12	transcription factor	T
SPCC1235.05c	fft2	fun thirty related protein Fft2	T
SPCC1259.03	rpa12	DNA-directed RNA polymerase complex I subunit Rpa12	T
SPCC126.06	twf1	twinfilin	T
SPCC132.02	hst2	Sir2 family histone deacetylase Hst2	T
SPCC132.04c		NAD-dependent glutamate dehydrogenase	T
SPCC1322.08	srk1	MAPK-activated protein kinase Srk1	T
SPCC1442.14c		adenosine 5'-monophosphoramidase	T
SPCC1450.05c	rox3	RNA polymerase II holoenzyme mediator complex subunit Med19	T
SPCC1450.11c	cek1	serine/threonine protein kinase Cek1	T
SPCC1682.08c		RNA-binding protein Mcp2	T
SPCC1795.01c	mad3	mitotic spindle checkpoint protein Mad3	T
SPCC1840.02c	bgs4	cell wall and secondary septum 1,6 branched 1,3-beta-glucan synthase catalytic subunit Bgs4	T
SPCC1919.03c		AMP-activated protein kinase beta subunit	T
SPCC24B10.03		Schizosaccharomyces specific protein	T
SPCC24B10.13	skb5	Shk1 kinase binding protein 5	T
SPCC320.03		transcription factor	T
SPCC320.04c		GTPase Gem1	T
SPCC330.02	rhp7	Rad7 homolog Rhp7	T
SPCC330.07c		transmembrane transporter (predicted)	T
SPCC338.11c	rrg1	methyltransferase	T
SPCC417.06c	mug27	meiosis specific NDR family protein kinase Mug27/Slk1	T
SPCC417.09c		transcription factor	T
SPCC4B3.15	mid1	medial ring protein Mid1	T
SPCC569.07		aromatic aminotransferase	T
SPCC61.05		Schizosaccharomyces specific multicopy membrane protein family 1	T
SPCC63.04	mok14	alpha-1,3-glucan synthase Mok14	T
SPCC645.13	bye1	transcription elongation regulator, PHD finger Bye1 (predicted)	T
SPCC70.06		nuclear export factor	T
SPCC736.06	dar2	mitochondrial aspartate-tRNA ligase Dar2 (predicted)	T
SPCC736.08	cbf11	transcription factor	T
SPCC74.04		amino acid transmembrane transporter (predicted)	T
SPCC757.04		DNA-binding transcription factor (predicted)	T
SPCC794.11c	ent3	ENTH domain protein Ent3	T
SPCC895.05	for3	formin For3	T
SPCC895.09c	ucp12	ATP-dependent RNA helicase Ucp1	T
SPCC965.06		potassium channel subunit	T
SPCC965.11c	agp3	plasma membrane leucine transmembrane transporter Agp3	T
SPCC970.10c	brl2	ubiquitin-protein ligase E3	T
SPCP1E11.02	ppk38	Ark1/Prk1 family protein kinase Ppk38	T
SPCP1E11.10		ankyrin repeat protein, unknown biological role	T
SPAC1002.03c	gls2	glucosidase II alpha subunit Gls2	T
SPAC1002.05c	jmj2	histone demethylase Jmj2	T
SPAC1006.03c	red1	NURS complex subunit Iss10 Red1	T
SPAC10F6.11c		kinase activator	T
SPAC10F6.14c		ABC1 kinase family protein	T
SPAC11D3.14c		oxoprolinase	T
SPAC11E3.14		conserved protein	T
SPAC12B10.16c	mug157	conserved protein (fungal and bacterial)	T
SPAC139.01c	mkt1	post-transcriptional RNA stability regulator Mkt1	T
SPAC13G6.01c	rad8	ubiquitin-protein ligase E3	T
SPAC13G7.02c	ssa1	heat shock protein Ssa1	T
SPAC1420.01c		DUF1752 family protein	T
SPAC16.01	rho2	Rho family GTPase Rho2	T
SPAC1751.01c	gti1	gluconate transporter inducer Gti1	T
SPAC1782.08c	rex3	exonuclease Rex3	T
SPAC1783.05	hrp1	ATP-dependent DNA helicase Hrp1	T
SPAC1783.07c	pap1	DNA-binding transcription factor Pap1/Caf3	T
SPAC1786.02		phospholipase	T
SPAC17H9.01	cid16	poly(A) polymerase Cid16	T
SPAC17H9.06c		conserved fungal protein	T
SPAC17H9.10c	ddb1	Cul4-RING E3 complex subunit Ddb1	T
SPAC18G6.02c	chp1	chromodomain protein Chp1	T
SPAC1952.09c		acetyl-CoA hydrolase	T
SPAC19A8.05c	sst4	sorting receptor for ubiquitinated membrane proteins	T
SPAC19D5.07	uga1	4-aminobutyrate aminotransferase (GABA transaminase)	T
SPAC19G12.02c	pms1	MutL family mismatch-repair protein Pms1	T
SPAC1A6.01c		human thyroid receptor interacting protein homolog	T
SPAC1A6.04c	plb1	phospholipase B homolog Plb1	T
SPAC22H10.03c	kap114	karyopherin/importin beta family nuclear import signal receptor Kap14	T
SPAC24H6.03	cul3	cullin 3	T
SPAC26A3.09c	rga2	GTPase activating protein Rga2	T
SPAC26F1.01	sec74	guanyl-nucleotide exchange factor Sec74	T
SPAC26F1.09	gyp51	GTPase activating protein Gyp51	T
SPAC27E2.09	mak2	histidine kinase Mak2	T
SPAC29A4.11	rga3	GTPase activating protein Rga3	T
SPAC29E6.10c	nst1	kinetochore protein	T
SPAC2F7.03c	pom1	DYRK family protein kinase Pom1	T
SPAC30.01c	sec72	Arf GEF Sec72	T
SPAC32A11.02c		conserved fungal protein	T
SPAC32A11.03c	phx1	homeobox transcription factor Phx1	T
SPAC3A11.06	mvp1	sorting nexin Mvp1	T
SPAC3C7.08c	elf1	AAA family ATPase ELf1	T
SPAC3C7.13c		glucose-6-phosphate 1-dehydrogenase	T
SPAC3G6.09c	tps2	trehalose-phosphate synthase Tps2	T
SPAC3H1.12c	snt2	Lid2 complex subunit Snt2	T
SPAC4H3.03c		glucan 1,4-alpha-glucosidase	T
SPAC589.02c	med13	mediator complex subunit Srb9	T
SPAC630.13c	tsc2	tuberin	T
SPAC637.11	rpm2	mitochondrial ATP-dependent RNA helicase Rpm2	T
SPAC688.10	rev3	DNA polymerase zeta catalytic subunit Rev3	T
SPAC6F6.01		VIC sodium channel	T
SPAC6F6.13c		DUF726 family protein	T
SPAC6G10.02c	tea3	cell end marker Tea3	T
SPAC6G9.10c	sen1	splicing endonuclease Sen1	T
SPAC821.03c		sequence orphan	T
SPAC926.06c		leucine-rich repeat protein, unknown	T
SPAC977.17		MIP water channel	T
SPAC9G1.06c	cyk3	cytokinesis protein Cyk3	T
SPAPB1E7.05	gde1	glycerophosphoryl diester phosphodiesterase	T
SPAPB1E7.06c	eme1	Holliday junction resolvase subunit Eme1	T
SPAPB1E7.08c		membrane transporter	T
SPAPYUG7.03c	mid2	anillin homologue Mid2	T
SPBC1105.05	exg1	glucan 1,3-beta-glucosidase I/II precursor	T
SPBC1198.06c		mannan endo-1,6-alpha-mannosidase	T
SPBC146.06c		human MTMR15 homolog	T
SPBC15D4.07c	atg9	autophagy associated protein Atg9	T
SPBC15D4.10c	amo1	nuclear rim protein Amo1	T
SPBC1652.02		APC amino acid transmembrane transporter (predicted)	T
SPBC1685.13	fhn1	eisosome assembly protein Fhn1	T
SPBC1685.14c		Vid27 family protein	T
SPBC16A3.06		tRNA specific adenosine deaminase	T
SPBC16E9.11c	pub3	ubiquitin-protein ligase E3	T
SPBC1706.01	tea4	tip elongation aberrant protein Tea4	T
SPBC1861.01c	cnp3	CENP-C	T
SPBC1921.05	ape2	M1 aminopeptidase Ape2	T
SPBC215.13		sequence orphan	T
SPBC21C3.14c		sequence orphan	T
SPBC23G7.04c	nif1	SEL1 repear protein Nif1	T
SPBC23G7.13c		urea transporter	T
SPBC27.08c	sua1	sulfate adenylyltransferase (ATP)	T
SPBC2D10.04	aly2	arrestin Aly1 related	T
SPBC2G2.14		sequence orphan	T
SPBC30D10.10c	tor1	phosphatidylinositol kinase Tor1	T
SPBC31E1.01c	atg2	autophagy associated protein Mug36	T
SPBC31E1.02c	pmr1	plasma membrane P-type ATPase, calcium transporting Pmr1	T
SPBC354.09c		Tre1 family protein	T
SPBC354.10	def1	RNAPII degradation factor	T
SPBC3E7.08c	rad13	DNA repair nuclease Rad13	T
SPBC3E7.12c	chr1	chitin synthase regulatory factor Chr1	T
SPBC3H7.03c	kgd1	2-oxoglutarate dehydrogenase (lipoamide) (e1 component of oxoglutarate dehydrogenase complex)	T
SPBC428.10		sequence orphan	T
SPBC4F6.06	kin1	microtubule affinity-regulating kinase Kin1	T
SPBC530.06c		translation initiation factor eIF3 alpha subunit	T
SPBC691.03c	apl3	AP-2 adaptor complex subunit Alp3	T
SPBC691.05c		membrane transporter	T
SPBC800.03	clr3	histone deacetylase (class II) Clr3	T
SPBC887.04c	lub1	WD repeat protein Lub1	T
SPBC947.10	dsc1	Golgi Dsc E3 ligase complex subunit Dsc1	T
SPBP8B7.07c	set6	histone lysine methyltransferase Set6	T
SPBP8B7.18c		phosphomethylpyrimidine kinase (predicted)	T
SPBPB10D8.01		cysteine transporter	T
SPBPB2B2.13		galactokinase Gal1	T
SPCC11E10.04		ATPase expression protein homolog	T
SPCC1223.03c	gut2	glycerol-3-phosphate dehydrogenase Gut2	T
SPCC1322.03		membrane transporter	T
SPCC1494.10	adn3	DNA-binding transcription factor Adn3	T
SPCC162.02c		AMP-binding dehydrogenase	T
SPCC1827.07c		SPX/EXS domain protein	T
SPCC1840.05c		phosphomannomutase	T
SPCC188.08c	ubp22	ubiquitin C-terminal hydrolase Ubp22	T
SPCC188.13c	dcr1	dicer	T
SPCC18B5.07c	nup61	nucleoporin Nup61	T
SPCC191.11	inv1	beta-fructofuranosidase	T
SPCC1919.10c	myo52	myosin type V	T
SPCC23B6.04c		sec14 cytosolic factor family	T
SPCC297.03	ssp1	serine/threonine protein kinase Ssp1	T
SPCC584.03c		RanGTP-binding protein	T
SPCC622.16c	epe1	transcription factor Epe1	T
SPCC63.02c	aah3	alpha-amylase homolog Aah3	T
SPCC663.01c	ekc1	protein phosphatase regulatory subunit Ekc1	T
SPCC663.15c		conserved fungal protein	T
SPCC737.03c		conserved eukaryotic protein	T
SPCC970.02		mannan endo-1,6-alpha-mannosidase	T
SPCP1E11.05c		sterol O-acyltransferase	T
SPCP25A2.02c	rhp26	SNF2 family helicase Rhp26	T
SPCP31B10.06	mug190	C2 domain protein Tcb3	T
SPCP31B10.07	eft202	translation elongation factor 2	T
SPCPB1C11.03		cysteine transporter	T
SPAC1039.03		esterase/lipase	T
SPAC1039.09	isp5	amino acid permease Isp5	T
SPAC1071.03c		sequence orphan	T
SPAC1093.03		polyphosphoinositide phosphatase	T
SPAC1142.02c		TPR repeat protein	T
SPAC11D3.09		agmatinase	T
SPAC11H11.03c		SMR and DUF1771 domain protein	T
SPAC1296.01c		phosphoacetylglucosamine mutase	T
SPAC12B10.01c		ubiquitin-protein ligase E3	T
SPAC139.05		succinate-semialdehyde dehydrogenase	T
SPAC13A11.04c	ubp8	ubiquitin C-terminal hydrolase Ubp8	T
SPAC13A11.06		pyruvate decarboxylase	T
SPAC13G6.10c		O-glucosyl hydrolase	T
SPAC144.17c		6-phosphofructo-2-kinase	T
SPAC1556.02c	sdh1	succinate dehydrogenase Sdh1	T
SPAC16E8.14c		methyltransferase	T
SPAC17A2.09c	csx1	RNA-binding protein Csx1	T
SPAC1805.14		sequence orphan	T
SPAC1805.15c	pub2	ubiquitin-protein ligase Pub2	T
SPAC19G12.15c	tpp1	trehalose-6-phosphate phosphatase Tpp1	T
SPAC1B9.02c	sck1	serine/threonine protein kinase Sck1	T
SPAC1F7.09c		allantoicase	T
SPAC20G4.03c	hri1	eIF2 alpha kinase Hri1	T
SPAC20G8.04c		electron transfer flavoprotein-ubiquinone oxidoreductase	T
SPAC20G8.10c		beclin family protein	T
SPAC20H4.04	mfh2	ATP-dependent 3' to 5' DNA helicase	T
SPAC222.07c	hri2	eIF2 alpha kinase Hri2	T
SPAC222.13c		6-phosphofructo-2-kinase	T
SPAC22A12.06c		serine hydrolase	T
SPAC22H10.11c		sequence orphan	T
SPAC23C4.05c		LEA domain protein	T
SPAC23D3.10c	eng2	endo-1,3-beta-glucanase Eng2	T
SPAC23G3.07c	snf30	SWI/SNF complex subunit Snf30	T
SPAC23H3.13c	gpa2	heterotrimeric G protein alpha-2 subunit Gpa2	T
SPAC25A8.02		sequence orphan	T
SPAC25H1.07		DUF1620 family protein	T
SPAC27D7.11c		S. pombe specific But2 family protein	T
SPAC29B12.10c		OPT oligopeptide transporter family	T
SPAC30C2.04		cofactor for methionyl-and glutamyl-tRNA synthetases	T
SPAC30D11.10	rad22	DNA repair protein Rad22	T
SPAC30D11.11		Haemolysin-III family protein	T
SPAC31G5.10	eta2	Myb family transcriptional regulator Eta2	T
SPAC343.16	lys2	homoaconitate hydratase Lys2	T
SPAC3C7.01c		inositol polyphosphate phosphatase	T
SPAC3F10.13	ucp6	UBA domain protein Ucp6	T
SPAC3G9.05		GTPase activating protein	T
SPAC3H5.04	aar2	U5 snRNP-associated protein Aar2	T
SPAC4A8.03c	ptc4	protein phosphatase 2C Ptc4	T
SPAC4F10.16c		P-type ATPase	T
SPAC4G8.13c	prz1	transcription factor Prz1	T
SPAC4H3.02c		sequence orphan	T
SPAC56F8.02		AMP binding enzyme	T
SPAC589.05c		conserved eukaryotic protein	T
SPAC5H10.10		NADPH dehydrogenase	T
SPAC631.02		bromodomain protein	T
SPAC637.13c	slm1	cytoskeletal signaling protein	T
SPAC6G10.03c		abhydrolase family protein, unknown biological role	T
SPAC7D4.03c		conserved fungal family	T
SPAC821.09	eng1	endo-1,3-beta-glucanase Eng1	T
SPAC8F11.08c		ER membrane associated esterase/lipase (predicted)	T
SPAC9E9.12c	ybt1	ABC transporter Ybt1	T
SPACUNK4.17		NAD binding dehydrogenase family protein	T
SPAP8A3.13c		conserved protein family	T
SPAPB1E7.04c		chitinase	T
SPAPB2C8.01		glycoprotein	T
SPAPYUG7.02c	sin1	stress activated MAP kinase interacting protein Sin1	T
SPBC106.11c	plg7	phospholipase A2	T
SPBC11B10.07c	ivn1	plasma membrane phospholipid-translocating ATPase complex Lem3 family subunit Ivn1 (predicted)	T
SPBC11C11.11c		ATP-dependent DNA helicase Irc3	T
SPBC1271.09		glycerophosphodiester transporter	T
SPBC1271.14		glutamate N-acetyltransferase	T
SPBC1289.10c	adn2	DNA-binding transcription factor Adn2 (predicted)	T
SPBC1289.16c	cao2	copper amine oxidase	T
SPBC12C2.08	dnm1	mitochondrial dynamin family scission GTPase Dnm1	T
SPBC13G1.08c	ash2	Ash2-trithorax family protein	T
SPBC1604.02c		PPR repeat protein	T
SPBC1683.04		glycosyl hydrolase family 3	T
SPBC1683.12		nicotinic acid plasma membrane transporter	T
SPBC1685.15c	klp6	kinesin-like protein Klp6	T
SPBC16A3.19	eaf7	histone acetyltransferase complex subunit Eaf7	T
SPBC16G5.07c		prohibitin	T
SPBC1709.13c		lysine methyltransferase	T
SPBC1711.05		nucleocytoplasmic transport chaperone Srp40	T
SPBC17A3.05c		DNAJ/DUF1977 DNAJB12 homolog	T
SPBC18A7.02c		seven transmembrane receptor-like protein	T
SPBC18E5.11c	edc3	enhancer of mRNA decapping Edc3	T
SPBC1921.03c	mex67	mRNA export receptor Mex67	T
SPBC21C3.02c		Sds3-like family	T
SPBC23G7.06c		conserved eukaryotic protein	T
SPBC23G7.08c	rga7	GTPase activating protein Rga7	T
SPBC23G7.12c	rpt6	19S proteasome regulatory subunit Rpt6	T
SPBC24C6.04		delta-1-pyrroline-5-carboxylate dehydrogenase	T
SPBC24C6.06	gpa1	G-protein alpha subunit	T
SPBC24C6.09c		phosphoketolase	T
SPBC29B5.02c	isp4	OPT oligopeptide transporter family	T
SPBC2F12.03c	ebs1	EST1 family protein	T
SPBC2G2.01c	liz1	plasma membrane pantothenate transmembrane transporter Liz1	T
SPBC2G2.02	syj1	inositol polyphosphate phosphatase	T
SPBC2G2.06c	apl1	AP-2 adaptor complex subunit Apl1	T
SPBC2G5.04c		COPII-coated vesicle component Erv41/46	T
SPBC30B4.04c	sol1	SWI/SNF complex subunit Sol1	T
SPBC32H8.02c	nep2	nedd8 protease Nep2	T
SPBC337.11		mitochondrial peptidase	T
SPBC354.05c	sre2	membrane-tethered transcription factor	T
SPBC365.07c		TATA element modulatory factor homolog	T
SPBC3D6.02	but2	neddylation pathway protein But2	T
SPBC3E7.09		Sad1-UNC-like C-terminal	T
SPBC3E7.11c		DNAJ protein Caj1/Djp1-type	T
SPBC3E7.16c	leu3	2-isopropylmalate synthase	T
SPBC428.14		1-acylglycerol-3-phosphate acyltransferase	T
SPBC4C3.06		actin cytoskeletal protein Syp1	T
SPBC530.08		transcription factor	T
SPBC582.10c		ATP-dependent DNA helicase Rhp16b	T
SPBC646.08c		oxysterol binding protein	T
SPBC713.07c		vacuolar polyphosphatase	T
SPBC725.07	pex5	peroxisomal targeting signal receptor	T
SPBC725.14	arg6	acetylglutamate synthase Arg6	T
SPBC800.11		inosine-uridine preferring nucleoside hydrolase	T
SPBC839.06	cta3	P-type ATPase, calcium transporting Cta3	T
SPBC839.15c	ef1a-c	translation elongation factor EF-1 alpha Ef1a-c	T
SPBC8E4.03		agmatinase 2	T
SPBP35G2.08c	air1	TRAMP complex subunit	T
SPBP4G3.02	pho1	acid phosphatase Pho1	T
SPBP8B7.10c		U3 snoRNP-associated protein Utp16	T
SPBPB7E8.01		sequence orphan	T
SPCC1020.10	oca2	serine/threonine protein kinase Oca2	T
SPCC11E10.05c	ynd1	nucleoside diphosphatase	T
SPCC11E10.09c		alpha-amylase homolog	T
SPCC1223.02	nmt1	4-amino-5-hydroxymethyl-2-methylpyrimidine phosphate synthase Nmt1	T
SPCC1235.12c	mug146	meiotically upregulated gene Mug46	T
SPCC1259.11c	gyp2	GTPase activating protein Gyp2	T
SPCC126.04c		SAGA complex subunit Sgf73	T
SPCC126.09		vacuolar membrane zinc transporter	T
SPCC1322.02		sequence orphan	T
SPCC1442.16c	zta1	quinone oxidoreductase	T
SPCC1442.17c		DUF292 family protein	T
SPCC1450.02		bromodomain protein	T
SPCC1620.07c		lunapark homolog	T
SPCC16A11.04	snx12	sorting nexin Snx12	T
SPCC16C4.06c		tRNA pseudouridylate synthase (predicted)	T
SPCC1739.10	mug33	Tea1-interacting protein involved in exocytosis	T
SPCC1753.02c	git3	G-protein coupled receptor Git3	T
SPCC1795.09	yps1	aspartic protease Yps1	T
SPCC18.02		membrane transporter	T
SPCC18.17c		sequence orphan	T
SPCC1827.02c		cholinephosphate cytidylyltransferase	T
SPCC188.09c		glycoprotein	T
SPCC18B5.01c	bfr1	brefeldin A efflux transporter Bfr1	T
SPCC18B5.03	wee1	dual specificity protein kinase Wee1	T
SPCC18B5.11c	cds1	replication checkpoint kinase Cds1	T
SPCC417.12		carboxylesterase-lipase family	T
SPCC4F11.03c		sequence orphan	T
SPCC4G3.10c	rhp42	DNA repair protein Rhp42	T
SPCC553.01c		meiotic chromosome segregation protein	T
SPCC584.01c	met10	sulfite reductase NADPH flavoprotein subunit	T
SPCC584.13		amino acid permease, unknown 14	T
SPCC737.04		S. pombe specific UPF0300 family protein 6	T
SPCC74.02c	ppn1	mRNA cleavage and polyadenylation specificity factor complex associated protein	T
SPCC757.05c		acetylornithine deacetylase	T
SPCPB16A4.03c	ade10	IMP cyclohydrolase	T
SPCPB1C11.02		amino acid permease, unknown 16	T
SPAC1071.05		S-adenosylmethionine-dependent methyltransferase	T
SPAC110.02	pds5	cohesin-associated protein Pds5	T
SPAC11D3.06		MatE family transporter	T
SPAC11E3.04c	ubc13	ubiquitin conjugating enzyme Ubc13	T
SPAC11E3.08c	nse6	Smc5-6 complex non-SMC subunit Nse6	T
SPAC11G7.01		sequence orphan	T
SPAC1296.03c	sxa2	serine carboxypeptidase Sxa2	T
SPAC12G12.09		sequence orphan	T
SPAC13F5.04c		endosomal sorting protein	T
SPAC13G7.04c	mac1	membrane anchored protein Mac1	T
SPAC13G7.05		acyl-coA-sterol acyltransferase	T
SPAC13G7.13c	msa1	RNA-binding protein Msa1	T
SPAC1486.02c	ucp14	UBA domain protein Ucp14	T
SPAC14C4.15c		dipeptidyl aminopeptidase	T
SPAC15A10.03c	rhp54	Rad54 homolog Rhp54	T
SPAC15E1.05c		ethanolamine-phosphate cytidylyltransferase	T
SPAC1687.09		conserved fungal protein	T
SPAC1687.13c	csn5	COP9/signalosome complex subunit Csn5	T
SPAC16E8.13		ubiquitin-protein ligase E3	T
SPAC17A2.02c		DUF887 family protein	T
SPAC17A2.13c	rad25	14-3-3 protein Rad25	T
SPAC17A5.04c	mde10	spore wall assembly peptidase Mde10	T
SPBP4H10.20	nhm1	m7G(5')pppN diphosphatase	T
SPAC186.01		DIPSY family	T
SPAC19E9.01c	nup40	nucleoporin Nup40	T
SPAC1A6.09c	lag1	sphingosine N-acyltransferase Lag1	T
SPAC1D4.01	tls1	splicing factor Tls1	T
SPAC227.07c	pab1	protein phosphatase regulatory subunit Pab1	T
SPAC22H12.01c	mug35	sequence orphan	T
SPAC23C11.04c	pnk1	DNA kinase/phosphatase Pnk1	T
SPAC23D3.12		inorganic phosphate transporter	T
SPAC23H4.08		RNA polymerase II associated protein	T
SPAC24H6.10c		phospho-2-dehydro-3-deoxyheptonate aldolase	T
SPAC25B8.17		peptidase family A22	T
SPAC25H1.04	mug105	DUF1671 family protein	T
SPAC2C4.15c	ubx2	UBX domain protein Ubx2	T
SPAC2E12.03c		G-protein coupled receptor	T
SPAC2F3.05c		xylose and arabinose reductase	T
SPAC2G11.07c	ptc3	protein phosphatase 2C Ptc3	T
SPAC30C2.02	mmd1	deoxyhypusine hydroxylase	T
SPAC31G5.12c	maf1	repressor of RNA polymerase III Maf1	T
SPAC323.05c		S-adenosylmethionine-dependent methyltransferase	T
SPAC343.10	met11	methylenetetrahydrofolate reductase Met11	T
SPAC3A12.17c	cys12	cysteine synthase Cys12	T
SPAC3C7.02c		protein kinase inhibitor	T
SPAC3C7.05c	mug191	alpha-1,6-mannanase	T
SPAC3F10.05c	mug113	DUF1766 family protein	T
SPAC3G6.03c		Maf-like protein	T
SPAC3G6.06c	rad2	FEN-1 endonuclease Rad2	T
SPAC3H1.07		arginase	T
SPAC3H1.11	hsr1	DNA-binding transcription factor Hsr1	T
SPAC3H8.02		sec14 cytosolic factor family	T
SPAC458.04c		sequence orphan	T
SPAC57A7.08	pzh1	serine/threonine protein phosphatase Pzh1	T
SPAC664.07c	rad9	checkpoint clamp complex protein Rad9	T
SPAC688.06c	slx4	structure-specific endonuclease subunit	T
SPAC688.11	end4	Huntingtin-interacting protein homolog	T
SPAC750.06c		S. pombe specific DUF999 protein family 4	T
SPAC8C9.04		sequence orphan	T
SPAC8E11.05c		DUF5102 family conserved fungal protein, associated with clathrin coated vesicles (predicted)	T
SPAC8E11.10		short chain dehydrogenase	T
SPAC9E9.05		sequence orphan	T
SPAC9G1.12	cpd1	tRNA (m1A) methyltransferase complex subunit Cpd1	T
SPAPB1A10.12c	alo1	D-arabinono-1,4-lactone oxidase	T
SPAPB1E7.11c	mpa1	mitochondrial translational activator, Mpa1	T
SPAPB24D3.07c		sequence orphan	T
SPBC11B10.05c	rsp1	random septum position protein Rsp1	T
SPBC1289.14		adducin	T
SPBC1347.09		hexaprenyldihydroxybenzoate methyltransferase	T
SPBC14C8.03	fma2	methionine aminopeptidase Fma2	T
SPBC14C8.05c	meu17	glucan-alpha-1,4-glucosidase	T
SPBC14F5.03c	kap123	karyopherin Kap123	T
SPBC1683.03c		membrane transporter	T
SPBC16A3.03c	ppr7	mitochondrial PPR repeat protein Ppr7	T
SPBC16E9.12c	pab2	poly(A) binding protein Pab2	T
SPBC16E9.17c	rem1	meiosis-specific cyclin Rem1	T
SPBC1773.06c	adh8	alcohol dehydrogenase	T
SPBC18E5.07		sequence orphan	T
SPBC211.06	gfh1	gamma tubulin complex subunit Gfh1	T
SPBC28F2.10c	kap1	chromatin remodeling complex subunit Ngg1	T
SPBC29B5.04c		conserved fungal protein	T
SPBC32F12.05c	cwf12	Prp19 complex subunit Cwf12	T
SPBC3B8.05	dph1	diphthamide biosynthesis protein	T
SPBC3B9.09	vps36	RBZ zinc finger protein Vps36	T
SPBC4.06		acid phosphatase	T
SPBC405.03c		membrane transporter	T
SPBC405.04c	ypt7	GTPase Ypt7	T
SPBC409.11	meu18	sequence orphan	T
SPBC418.01c	his4	imidazoleglycerol-phosphate synthase	T
SPBC428.03c	pho4	thiamine-repressible acid phosphatase Pho4	T
SPBC428.08c	clr4	histone H3 methyltransferase Clr4	T
SPBC428.11		homocysteine synthase	T
SPBC428.17c	wpl1	cohesin loading/unloading factor (WAPL) Wpl1	T
SPBC4F6.11c		asparagine synthase	T
SPBC530.14c	dsk1	SR protein-specific kinase Dsk1	T
SPBC543.03c	pku80	Ku domain protein Pku80	T
SPBC56F2.06	mug147	sequence orphan	T
SPBC649.03	rhp14	XP-A family homolog Rhp14	T
SPBC651.05c	dot2	EAP30 family protein Dot2	T
SPBC651.10	nse5	Smc5-6 complex non-SMC subunit Nse5	T
SPBC660.07	ntp1	alpha,alpha-trehalase Ntp1	T
SPBC6B1.06c	ubp14	ubiquitin C-terminal hydrolase Ubp14	T
SPBC9B6.11c		cr4p-like	T
SPBP22H7.04		sequence orphan	T
SPBP26C9.02c	car1	arginase Car1	T
SPCC1223.04c	set11	ribosomal protein lysine methyltransferase Set11	T
SPCC126.01c		conserved fungal protein	T
SPCC1393.09c		RWD domain	T
SPCC1450.16c		triacylglycerol lipase	T
SPCC1672.03c		guanine deaminase	T
SPCC16A11.01		conserved fungal protein	T
SPCC18B5.05c		phosphomethylpyrimidine kinase	T
SPCC23B6.01c		oxysterol binding protein	T
SPCC24B10.20		short chain dehydrogenase	T
SPCC306.08c		malate dehydrogenase	T
SPCC31H12.05c	sds21	serine/threonine protein phosphatase Sds21	T
SPCC4G3.15c		CCR4-Not complex subunit Not2	T
SPCC613.06	rpl902	60S ribosomal protein L9	T
SPCC63.14		conserved fungal protein	T
SPCC663.08c		short chain dehydrogenase	T
SPCC737.07c		DNA polymerase alpha-associated DNA helicase A	T
SPCC757.07c	ctt1	catalase	T
SPCC794.01c		glucose-6-phosphate 1-dehydrogenase	T
SPCC965.05c	thp1	uracil DNA N-glycosylase Thp1	T
SPAC1071.11		NADH-dependent flavin oxidoreductase (predicted), possibly riboflavin reductase	T
SPAC10F6.05c	ubc6	ubiquitin conjugating enzyme Ubc6	T
SPAC10F6.15		S. pombe specific UPF0300 family protein 1	T
SPAC12G12.10	wdr21	WD repeat protein, human DDB1 and CUL4-associated factor 4 ortholog Wdr21	T
SPAC13F5.03c		glycerol dehydrogenase (Phlippen, Stevens, Wolf, Zimmermann manuscript in preparation)	T
SPAC14C4.12c		SWIRM domain protein	T
SPAC15A10.05c	mug182	YjeF family protein	T
SPAC15A10.09c		conserved fungal protein	T
SPAC167.04	pam17	presequence translocase-associated motor subunit Pam17	T
SPAC1687.12c	coq4	ubiquinone biosynthesis protein Coq4	T
SPAC186.05c		human TMEM165 homolog	T
SPAC18B11.02c		pseudouridylate synthase	T
SPAC1952.06c		DUF1716 family protein	T
SPAC19A8.02		transcriptional coactivator	T
SPAC1B3.03c	wis2	cyclophilin family peptidyl-prolyl cis-trans isomerase Wis2	T
SPAC1B3.16c	vht1	vitamin H transporter Vth1	T
SPAC1D4.02c		human GRASP protein homolog	T
SPAC1D4.03c	aut12	autophagy associated protein Aut12	T
SPAC1D4.06c	csk1	cyclin-dependent kinase activating kinase Csk1	T
SPAC1F12.05		conserved fungal protein	T
SPAC20G4.04c	hus1	checkpoint clamp complex protein Hus1	T
SPAC212.08c		S. pombe specific GPI anchored protein family 1	T
SPAC222.08c		imidazoleglycerol-phosphate synthase	T
SPAC227.06		Rab GTPase binding	T
SPAC23H3.05c	swd1	COMPASS complex subunit Swd1	T
SPAC24B11.06c	sty1	MAP kinase Sty1	T
SPAC24B11.13	hem3	hydroxymethylbilane synthase	T
SPAC26H5.07c		seven transmembrane receptor-like protein	T
SPAC27F1.08	pdt1	Nramp family manganese ion transporter	T
SPAC29B12.05c		S-adenosylmethionine-dependent methyltransferase	T
SPAC31A2.11c	cuf1	Cu metalloregulatory transcription factor Cuf1	T
SPAC3C7.03c	rhp55	RecA family ATPase Rhp55	T
SPAC3C7.09	set8	lysine methyltransferase Set8	T
SPAC458.02c		mRNP complex	T
SPAC4H3.04c		UPF0103 family	T
SPAC521.03		short chain dehydrogenase	T
SPAC56F8.05c	mug64	conserved fungal protein	T
SPAC589.03c		sequence orphan	T
SPAC589.07c		WD repeat protein Atg18	T
SPAC5D6.09c	mug86	acetate transporter	T
SPAC5H10.09c		3-methyl-2-oxobutanoate hydroxymethyltransferase	T
SPAC5H10.13c	gmh2	alpha-1,2-galactosyltransferase Gmh2	T
SPAC630.14c	tup12	transcriptional corepressor Tup12	T
SPAC637.03		conserved fungal protein	T
SPAC644.11c		pyruvate dehydrogenase (lipoamide) kinase	T
SPAC869.10c	put4	proline specific permease	T
SPAC890.05		ribosome biogenesis protein	T
SPAC922.05c		membrane transporter	T
SPAC9G1.07		Schizosaccharomyces specific protein	T
SPAC9G1.08c		phospholipase	T
SPAC9G1.11c	spn4	septin Spn4	T
SPAP27G11.02		TPR repeat protein, unknown biological role	T
SPAP27G11.14c		Schizosaccharomyces pombe specific protein	T
SPAPB1A10.05		sequence orphan	T
SPAPJ696.01c	vps17	retromer complex subunit Vps17	T
SPBC119.16c		conserved fungal protein	T
SPBC1198.14c	fbp1	fructose-1,6-bisphosphatase Fbp1	T
SPBC12C2.04		NAD binding dehydrogenase family protein	T
SPBC12C2.07c	srm1	spermidine synthase Srm1 (predicted)	T
SPBC15D4.09c	met3	cystathionine gamma-synthase Met3	T
SPBC1604.07	atp4	F1-FO ATP synthase subunit (predicted)	T
SPBC1683.08	ght4	hexose transporter Ght4	T
SPBC1685.07c		amino acid transporter	T
SPBC16A3.14		mitochondrial ribosomal protein subunit S26	T
SPBC16D10.07c	sir2	Sir2 family histone deacetylase Sir2	T
SPBC16E9.02c		CUE domain protein Cue5	T
SPBC16E9.07	mug100	sequence orphan	T
SPBC1773.04		flavonol reductase/cinnamoyl-CoA reductase family	T
SPBC1773.08c		mannosyltransferase complex subunit	T
SPBC18H10.20c		conserved fungal protein	T
SPBC19C7.08c		leucine carboxyl methyltransferase	T
SPBC19C7.12c		alpha-1,2-mannosyltransferase	T
SPBC20F10.07		GRAM domain protein	T
SPBC25B2.06c	btb2	BTB/POZ domain protein Btb2	T
SPBC25B2.07c	mug164	microtubule-associated protein	T
SPBC25H2.03		vacuolar protein involved in phosphoinositide metabolism	T
SPBC29A10.03c	rlf2	chromatin remodeling complex subunit Rlf2	T
SPBC29A10.06c		conserved fungal protein	T
SPBC29A3.02c	his7	phosphoribosyl-AMP cyclohydrolase/phosphoribosyl-ATP pyrophosphohydrolase His7	T
SPBC2G2.09c	crs1	meiosis specific cyclin Crs1	T
SPBC31A8.01c	cwl1	reticulon-like protein	T
SPBC31F10.10c	mub1	zf-MYND type zinc finger protein	T
SPBC354.07c		oxysterol binding protein	T
SPBC359.05	abc3	ABC transporter Abc3	T
SPBC3B8.07c	dsd1	dihydroceramide delta-4 desaturase	T
SPBC3B9.15c	scp1	sterol regulatory element binding protein Scp1	T
SPBC660.06		conserved fungal protein	T
SPBC776.16		sequence orphan	T
SPBC800.05c	tub1	tubulin alpha 2	T
SPBC887.17		uracil permease	T
SPBC8D2.12c		mitochondrial DNA binding protein	T
SPBC902.06	mto2	MT organizer Mto2	T
SPBC947.01		AAA family ATPase Sur2	T
SPBC947.09		ThiJ domain protein	T
SPBP23A10.16	sdh4	TIM22 inner membrane protein import complex anchor subunit Tim18	T
SPBP35G2.13c	swc2	chromatin remodeling complex subunit Swc2	T
SPBP4G3.03		PI31 proteasome regulator related	T
SPBP4H10.09	rsv1	transcription factor Rsv1	T
SPCC1020.08		wybutosine biosynthesis protein Tyw1	T
SPCC1223.12c	meu10	conserved fungal family	T
SPCC1753.03c	rec7	meiotic recombination protein Rec7	T
SPCC24B10.11c		THO complex subunit 7	T
SPCC285.13c		nucleoporin Nup60	T
SPCC306.05c	ins1	INSIG domain protein	T
SPCC31H12.04c	rpl1202	60S ribosomal protein L12.1/L12A	T
SPCC364.06	nap1	nucleosome assembly protein Nap1	T
SPCC417.05c	chr2	chitin synthase regulatory factor Chr2	T
SPCC4F11.04c		mannosyltransferase complex subunit	T
SPCC548.05c		ubiquitin-protein ligase E3	T
SPCC553.04	cyp9	cyclophilin family peptidyl-prolyl cis-trans isomerase Cyp9	T
SPCC576.13	swc5	chromatin remodeling complex subunit Swc5	T
SPCC594.02c		DUF2456 family conserved fungal protein	T
SPCC594.04c		steroid oxidoreductase superfamily protein (predicted)	T
SPCC645.11c	mug117	meiotically upregulated gene Mug117	T
SPCC663.06c		short chain dehydrogenase	T
SPCC663.10		methyltransferase, DUF1613 family	T
SPCC70.04c		sequence orphan	T
SPCC736.04c	gma12	alpha-1,2-galactosyltransferase Gma12	T
SPCC736.13		short chain dehydrogenase	T
SPCC757.09c	rnc1	RNA-binding protein that suppresses calcineurin deletion Rnc1	T
SPCC757.11c		membrane transporter	T
SPCC777.12c		sequence orphan	T
SPCC794.12c	mae2	malic enzyme	T
SPCP1E11.04c	pal1	membrane associated protein Pal1	T
SPAC1002.06c	bqt2	bouquet formation protein Bqt2	T
SPAC1002.07c	ats1	N-acetyltransferase Ats1	T
SPAC1071.09c		DNAJ domain protein, DNAJC9 family	T
SPAC1142.05	ctr5	copper transporter complex subunit Ctr5	T
SPAC1142.07c	vps32	vacuolar sorting protein Vps32	T
SPAC11D3.05		membrane transporter	T
SPAC11E3.13c		1,3-beta-glucanosyltransferase	T
SPAC13G6.08		Cdc20/Fizzy family WD repeat protein	T
SPAC15A10.07		sequence orphan	T
SPAC15E1.02c		DUF1761 family protein	T
SPAC17A5.07c	ulp2	SUMO deconjugating peptidase Ulp2	T
SPAC17A5.10	hua1	conserved fungal protein	T
SPAC1834.09	mug51	conserved fungal protein	T
SPAC1952.12c	csn71	COP9/signalosome complex subunit 7a	T
SPAC19D5.02c		peroxisomal membrane protein Pex22	T
SPAC1B1.04c		poly(A)-specific ribonuclease complex subunit Pan3	T
SPAC1F5.08c	yam8	calcium transport protein	T
SPAC20H4.06c		RNA-binding protein	T
SPAC22A12.11	dak1	dihydroxyacetone kinase Dak1	T
SPAC22F8.02c	pvg5	Golgi 4,6-pyruvylated galactose (PvGal) residue biosynthesis protein Pvg5	T
SPAC22F8.05		alpha,alpha-trehalose-phosphate synthase	T
SPAC23D3.04c	gpd2	glycerol-3-phosphate dehydrogenase Gpd2	T
SPAC23D3.11	ayr1	1-acyldihydroxyacetone phosphate reductase	T
SPAC23H3.08c	bub3	mitotic spindle checkpoint protein Bub3	T
SPAC25B8.01	dap1	cytochrome P450 regulator Dap1	T
SPAC25B8.15c		wybutosine biosynthesis protein Tyw3	T
SPAC25G10.02	cce1	mitochondrial cruciform cutting endonuclease Cce1	T
SPAC26H5.10c	tif51	translation elongation and termination factor eIF5A (predicted)	T
SPAC29E6.09		sequence orphan	T
SPAC2E1P5.03		DNAJ domain protein Erj5	T
SPAC3G9.07c	hos2	histone deacetylase (class I) Hos2	T
SPAC4A8.09c	cwf21	complexed with Cdc5 protein Cwf21	T
SPAC4G8.10	gos1	SNARE Gos1	T
SPAC4G8.11c	atp10	F1-F0 ATPase assembly protein	T
SPAC4H3.14c		sequence orphan	T
SPAC5D6.07c	pxa1	PXA domain protein	T
SPAC5H10.05c		FAD binding oxidoreductase, implicated in cellular detoxification (predicted)	T
SPAC6B12.12	tom70	mitochondrial TOM complex subunit Tom70	T
SPAC6C3.06c		P-type ATPase, calcium transporting	T
SPAC6F6.02c	pof5	F-box protein Pof5	T
SPAC6F6.11c		pyridoxal kinase	T
SPAC869.06c		cation binding protein	T
SPAP32A8.02		xylose and arabinose reductase	T
SPAPB24D3.02c		amino acid permease, unknown 3	T
SPAPB24D3.08c		NADP-dependent oxidoreductase	T
SPBC1198.01		glutathione-dependent formaldehyde dehydrogenase	T
SPBC1271.12	kes1	oxysterol binding protein	T
SPBC1683.07	mal1	alpha-glucosidase Mal1	T
SPBC16C6.03c		sequence orphan	T
SPBC1709.11c	png2	ING family homolog Png2	T
SPBC1773.17c		hydroxyacid dehydrogenase	T
SPBC1861.02	abp2	ARS binding protein Abp2	T
SPBC1861.06c	mug131	S. pombe specific UPF0300 family protein 4	T
SPBC19C2.04c	ubp11	ubiquitin C-terminal hydrolase Ubp11	T
SPBC20F10.10		cyclin pho85 family	T
SPBC215.11c		aldo/keto reductase, unknown biological role	T
SPBC21B10.07		glycosyl hydrolase family 16	T
SPBC23E6.10c		methylthioribose-1-phosphate isomerase	T
SPBC28F2.02	mep33	mRNA export protein Mep33	T
SPBC28F2.05c		xylose and arabinose reductase	T
SPBC2G5.02c		CK2 family regulatory subunit	T
SPBC31F10.03		ChaC-like protein	T
SPBC336.10c	tif512	translation initiation factor	T
SPBC36.06c	spo9	farnesyl pyrophosphate synthetase	T
SPBC365.16		sequence orphan	T
SPBC3B9.13c	rpp102	60S acidic ribosomal protein Rpp1-2	T
SPBC3D6.04c	mad1	mitotic spindle checkpoint protein Mad1	T
SPBC3D6.06c		ribose-phosphate pyrophosphokinase	T
SPBC609.04	caf5	spermine family transporter	T
SPBC660.17c		sequence orphan	T
SPBC685.04c	aps2	AP-2 adaptor complex subunit Aps2	T
SPBC839.13c	rpl1601	60S ribosomal protein L13/L16	T
SPBC887.15c	sur2	sphingosine hydroxylase/sphingolipid delta-4 desaturase activity Sur2	T
SPBC947.05c		ferric-chelate reductase	T
SPBCPT2R1.01c		S. pombe specific DUF999 protein family 9	T
SPBP4H10.18c		sequence orphan	T
SPCC1020.05		phosphoprotein phosphatase	T
SPCC1259.08		conserved fungal protein	T
SPCC1259.14c	meu27	S. pombe specific UPF0300 family protein 5	T
SPCC126.13c		histone deacetylase complex subunit, SAP128 family	T
SPCC1442.07c		ubiquitin/metalloprotease fusion protein	T
SPCC1442.11c		sequence orphan	T
SPCC1494.08c		conserved fungal protein	T
SPCC14G10.03c	ump1	proteasome maturation factor Ump1	T
SPCC162.03		short chain dehydrogenase	T
SPCC24B10.10c		mitochondrial outer membrane ATPase Msp1	T
SPCC297.04c	set7	histone lysine methyltransferase Set7	T
SPCC306.07c		U3 snoRNP-associated protein Cic1/Utp30 family	T
SPCC330.03c		NADPH-hemoprotein reductase	T
SPCC338.08	ctp1	sequence orphan	T
SPCC364.01		sequence orphan	T
SPCC4G3.02	aph1	bis(5'-nucleosidyl)-tetraphosphatase	T
SPCC576.17c		membrane transporter	T
SPCC736.09c		TRAX	T
SPCC737.05		peroxin Pex28/29	T
SPCC777.08c	bit61	HbrB family protein	T
SPCC965.08c	alr1	alanine racemase Alr1	T
SPCC965.13		membrane transporter	T
SPCC970.05	rpl3601	60S ribosomal protein L36	T
SPCP31B10.05		tyrosyl-DNA phosphodiesterase	T
SPAC1142.06	get3	GET complex ATPase subunit	T
SPAC14C4.01c		DUF1770 family protein	T
SPAC16C9.01c		carbohydrate kinase	T
SPAC17G8.10c	dma1	mitotic spindle checkpoint protein Dma1	T
SPAC1834.10c		sequence orphan	T
SPAC186.08c		L-lactate dehydrogenase	T
SPAC18G6.04c	shm2	serine hydroxymethyltransferase Shm2	T
SPAC1952.10c		conserved fungal protein	T
SPAC19G12.09		NADH/NADPH dependent indole-3-acetaldehyde reductase AKR3C2	T
SPAC20G8.07c	erg2	C-8 sterol isomerase Erg2	T
SPAC222.12c	atp2	F1-ATPase beta subunit	T
SPAC227.04		autophagy C terminal domain family protein	T
SPAC22F3.13	tsc1	hamartin	T
SPAC22G7.07c		mRNA (N6-adenosine)-methyltransferase	T
SPAC22H12.05c		fasciclin domain protein	T
SPAC23G3.10c	ssr3	SWI/SNF and RSC complex subunit Ssr3	T
SPAC24C9.12c	shm1	serine hydroxymethyltransferase Shm1 (predicted)	T
SPAC26H5.09c		GFO/IDH/MocA family oxidoreductase	T
SPAC29A4.09		rRNA processing protein Rrp17	T
SPAC31G5.11	pac2	cAMP-independent regulatory protein Pac2	T
SPAC323.01c		mitochondrial NADH kinase	T
SPAC4A8.02c		conserved protein (broad species distribution)	T
SPAC4F8.15	itr1	myo-inositol transporter Itr1	T
SPAC4G9.13c	vps26	retromer complex subunit Vps26	T
SPAC5D6.02c	mug165	sequence orphan	T
SPAC6B12.09	trm10	tRNA m(1)G methyltransferase Trm10	T
SPAC732.02c		6-phosphofructo-2-kinase	T
SPAC806.04c		metal-dependent phosphatase involved in cellular detoxification/metabolite repair	T
SPAC8F11.10c	pvg1	Golgi pyruvyltransferase Pvg1	T
SPAC9E9.09c	atd1	aldehyde dehydrogenase	T
SPACUNK4.09		conserved protein	T
SPAPB1A10.14		F-box protein, unnamed	T
SPBC1271.06c	mug96	sequence orphan	T
SPBC1271.08c		Schizosaccharomyces pombe specific protein	T
SPBC13E7.06	msd1	spindle pole body protein Msd1	T
SPBC16G5.13		sequence orphan	T
SPBC16H5.06	rip1	ubiquinol-cytochrome-c reductase complex subunit 5	T
SPBC1709.04c	cyp3	cyclophilin family peptidyl-prolyl cis-trans isomerase Cyp3	T
SPBC18E5.08		N-acetyltransferase	T
SPBC20F10.02c		DUF1741 family protein	T
SPBC215.10		haloacid dehalogenase-like hydrolase	T
SPBC23E6.01c	cxr1	RNA-binding protein	T
SPBC29A10.01	ccr1	NADPH-cytochrome p450 reductase	T
SPBC29A10.05	exo1	exonuclease I Exo1	T
SPBC29A10.11c	vps902	guanyl-nucleotide exchange factor Vps902	T
SPBC2A9.07c		zf-PARP-type zinc finger protein	T
SPBC2G5.06c	hmt2	sulfide-quinone oxidoreductase	T
SPBC32F12.03c	gpx1	glutathione peroxidase Gpx1	T
SPBC342.01c	alg6	glucosyltransferase Alg6	T
SPBC354.12	gpd3	glyceraldehyde 3-phosphate dehydrogenase Gpd3	T
SPBC359.04c		DIPSY family	T
SPBC3B9.04		mitochondrial methyltransferase	T
SPBC3H7.11		actin binding methyltransferase	T
SPBC685.03		Schizosaccharomyces specific protein	T
SPBC8E4.02c		sequence orphan	T
SPBC8E4.05c		fumarate lyase superfamily	T
SPBPB10D8.02c		arylsulfatase	T
SPBPB10D8.05c		membrane transporter	T
SPCC1020.06c	tal1	transaldolase	T
SPCC1235.13	ght6	hexose transporter Ght6	T
SPCC1281.07c	gst4	glutathione S-transferase (predicted)	T
SPCC1450.03		ribonucleoprotein (RNP) complex	T
SPCC1620.04c	mug55	Cdc20/Fizzy family WD repeat protein	T
SPCC1682.14	rpl1902	60S ribosomal protein L19B	T
SPCC1739.06c		uroporphyrin methyltransferase	T
SPCC191.09c	gst1	glutathione S-transferase Gst1	T
SPCC2H8.05c	dbl1	double strand break localizing Dbl1	T
SPCC31H12.06	mug111	sequence orphan	T
SPCC550.08		N-acetyltransferase	T
SPCC584.16c		sequence orphan	T
SPCC613.10	qcr2	ubiquinol-cytochrome-c reductase complex core protein Qcr2	T
SPCC622.08c	hta1	histone H2A alpha	T
SPCC70.10		sequence orphan	T
SPCC737.06c		glutamate-cysteine ligase regulatory subunit	T
SPCC777.06c		hydrolase	T
SPCC825.05c		splicing coactivator SRRM1	T
SPAC1002.02	mug31	nucleoporin Pom34	T
SPAC1002.12c		succinate-semialdehyde dehydrogenase	T
SPAC1002.17c	urg2	uracil phosphoribosyltransferase	T
SPAC1002.18	urg3	DUF1688 family protein	T
SPAC1039.02		phosphoprotein phosphatase	T
SPAC11D3.03c		meiotic chromosome segregation protein	T
SPAC11G7.04	ubi1	ribosomal-ubiquitin fusion protein Ubi1	T
SPAC12B10.11	exg2	glucan 1,3-beta-glucosidase Exg2	T
SPAC144.04c	spe1	ornithine decarboxylase Spe1	T
SPAC14C4.06c		poly(A) binding protein Nab2	T
SPAC17A5.02c	dbr1	RNA lariat debranching enzyme Dbr1	T
SPAC17G8.11c		mannosyltransferase complex subunit	T
SPAC1952.05	gcn5	histone acetyltransferase Gcn5	T
SPAC1A6.08c	mug125	Schizosaccharomyces specific protein Mug125	T
SPAC20H4.11c	rho5	Rho family GTPase Rho5	T
SPAC21E11.03c	pcr1	transcription factor Pcr1	T
SPAC23C4.07	tht2	meiotically upregulated gene Mug22	T
SPAC29A4.18	prw1	Clr6 histone deacetylase complex subunit Prw1	T
SPAC31A2.09c	apm4	AP-2 adaptor complex subunit Apm4	T
SPAC328.03	tps1	alpha,alpha-trehalose-phosphate synthase [UDP-forming]	T
SPAC3H8.08c		transcription factor	T
SPAC4F10.17		conserved fungal protein	T
SPAC4F8.01	did4	vacuolar sorting protein Did4	T
SPAC4F8.03		SBDS family protein	T
SPAC4G9.11c	cmb1	cytosine-mismatch binding protein 1	T
SPAC57A7.07c		homocysteine methyltransferase	T
SPAC5H10.01		DUF1445 family protein	T
SPAC5H10.12c		acetylglucosaminyltransferase	T
SPAC630.04c		sequence orphan	T
SPAC664.12c		LYR family protein	T
SPAC6G10.08	idp1	isocitrate dehydrogenase Idp1	T
SPAC806.07	ndk1	nucleoside diphosphate kinase	T
SPAC823.05c	tlg2	SNARE Tlg2	T
SPAC922.04		sequence orphan	T
SPAC977.05c		conserved fungal protein	T
SPAPB8E5.06c	rpl302	60S ribosomal protein L3	T
SPAPYUG7.04c	rpb9	DNA-directed RNA polymerase II complex subunit Rpb9	T
SPBC1105.02c	lys4	homocitrate synthase	T
SPBC119.03		S-adenosylmethionine-dependent methyltransferase	T
SPBC1289.13c	gmh6	alpha-1,2-galactosyltransferase Gmh6	T
SPBC12C2.01c		sequence orphan	T
SPBC15D4.12c	mug98	sequence orphan	T
SPBC1604.20c	tea2	kinesin-like protein Tea2	T
SPBC1683.11c		isocitrate lyase	T
SPBC16A3.13	meu7	alpha-amylase homolog Aah4	T
SPBC16D10.11c	rps1801	40S ribosomal protein S18	T
SPBC1709.16c		conserved protein (fungal bacterial plant)	T
SPBC1711.11		autophagy associated protein	T
SPBC20F10.03		conserved eukaryotic protein	T
SPBC23E6.03c	nta1	protein N-terminal amidase Nta1	T
SPBC25B2.10		Usp (universal stress protein) family protein	T
SPBC27B12.08		AP-1 accessory protein	T
SPBC29A3.10c	atp14	F1-ATPase subunit H	T
SPBC2A9.05c		DUF846 family protein	T
SPBC317.01	mbx2	MADS-box transcription factor Pvg4	T
SPBC337.15c	coq7	ubiquinone biosynthesis protein Coq7	T
SPBC3E7.07c		DUF757 family protein	T
SPBC405.06		DNAJ protein Xdj1	T
SPBC409.16c		sequence orphan	T
SPBC646.06c	agn2	glucan endo-1,3-alpha-glucosidase Agn2	T
SPBC6B1.03c		Pal1 family protein	T
SPBC725.15	ura5	orotate phosphoribosyltransferase Ura5	T
SPBC83.18c		C2 domain protein	T
SPBC839.05c	rps1701	40S ribosomal protein S17	T
SPBP4H10.19c		calreticulin/calnexin homolog	T
SPBPB2B2.08		conserved fungal protein	T
SPBPB2B2.09c		2-dehydropantoate 2-reductase	T
SPCC1235.08c	pdh1	DUF1751 family protein	T
SPCC1281.04		pyridoxal reductase	T
SPCC1393.08	fil1	DNA-binding transcription factor, zf-GATA type	T
SPCC162.04c	wtf13	wtf element Wtf13	T
SPCC162.05	coq3	hexaprenyldihydroxybenzoate methyltransferase	T
SPCC1682.11c		DUF580 family protein	T
SPCC1739.05	set5	histone lysine methyltransferase Set5	T
SPCC1919.13c		conserved eukaryotic protein	T
SPCC24B10.12		CGI121 family protein	T
SPCC330.12c	sdh3	succinate dehydrogenase (ubiquinone)	T
SPCC569.03		DUF1773 family protein 4	T
SPCC663.12	cid12	poly(A) polymerase Cid12	T
SPCC777.15		tRNA dihydrouridine synthase Dus4	T
SPCC794.10		UTP-glucose-1-phosphate uridylyltransferase	T
SPAC10F6.08c		HMG box protein	T
SPAC14C4.08	mug5	meiotically upregulated gene Mug5	T
SPAC14C4.09	agn1	glucan endo-1,3-alpha-glucosidase Agn1	T
SPAC1565.03		Schizosaccharomyces pombe specific protein	T
SPAC1610.01		conserved fungal protein	T
SPAC16E8.17c		succinate-CoA ligase	T
SPAC17G8.14c	pck1	protein kinase C (PKC)-like Pck1	T
SPAC1805.03c	trm13	tRNA 2'-O-methyltransferase Trm13	T
SPAC1B3.02c		transcription elongation factor, Elf1 family	T
SPAC23H4.10c	thi4	bifunctional thiamine-phosphate dipyrophosphorylase/hydroxyethylthiazole kinase	T
SPAC25B8.09		trans-aconitate 3-methyltransferase (predicted)	T
SPAC25G10.05c	his1	ATP phosphoribosyltransferase	T
SPAC29B12.06c	rcd1	CCR4-Not complex RNA-binding protein subunit Rcd1	T
SPAC2G11.04		RNA-binding protein	T
SPAC3A11.04		siepin homolog	T
SPAC3C7.14c	obr1	ubiquitinated histone-like protein Uhp1	T
SPAC56F8.14c	mug115	sequence orphan	T
SPAC589.10c	ubi5	ribomal-ubiquitin fusion protein Ubi5	T
SPAC5H10.02c	hsp3102	glyoxylase III Hsp3102	T
SPAC607.07c		sequence orphan	T
SPAC6B12.05c		chromatin remodeling complex subunit	T
SPAC6F12.03c	fsv1	SNARE Fsv1	T
SPAC6G9.03c	mug183	histone H3.3 H4 heterotetramer chaperone Rtt106-like (predicted)	T
SPAC7D4.05		hydrolase	T
SPAP8A3.07c		phospho-2-dehydro-3-deoxyheptonate aldolase	T
SPAPB24D3.03		agmatinase	T
SPAPB8E5.08		sequence orphan	T
SPBC1271.03c		NLI interacting factor family phosphatase (predicted)	T
SPBC1347.13c	mrm1	mitochondrial ribose methyltransferase Mrm1 (predicted)	T
SPBC13G1.04c		alkB homolog	T
SPBC146.02		Schizosaccharomyces specific protein	T
SPBC1683.10c	pcl1	ferrous iron transporter Pcl1	T
SPBC1711.12		serine peptidase	T
SPBC1718.07c	zfs1	transcription factor Zfs1	T
SPBC18A7.01		X-Pro dipeptidase	T
SPBC1921.04c		sequence orphan	T
SPBC1921.06c	pvg3	beta-1,3-galactosyltransferase	T
SPBC1E8.02		ubiquitin family protein, unknown	T
SPBC24C6.10c		conserved eukaryotic protein	T
SPBC2F12.09c	atf21	transcription factor Atf21	T
SPBC2G2.07c	mug178	mitochondrial ribosomal protein subunit L51-b	T
SPBC2G5.01		DUF1682 family protein	T
SPBC2G5.03	ctu1	ATP binding protein	T
SPBC530.03c	bag102	BAG family molecular chaperone regulator	T
SPCC1183.09c	pmp31	plasma membrane proteolipid Pmp31	T
SPCC1235.03		SMR and CUE domain protein	T
SPCC126.10	iah1	isoamyl acetate hydrolytic enzyme Iah1	T
SPCC1393.10	ctr4	copper transporter complex subunit Ctr4	T
SPCC1442.13c		RNA-binding protein	T
SPCC16A11.15c		sequence orphan	T
SPCC18B5.09c		sequence orphan	T
SPCC285.10c		SPRY domain protein	T
SPCC338.14		adenosine kinase	T
SPCC663.09c		short chain dehydrogenase, unknown specificity (predicted)	T
SPCP20C8.02c		S. pombe specific UPF0321 family protein 1	T
SPCPB1C11.01	amt1	ammonium transporter Amt1	T
SPAC1093.02		pyridoxamine 5'-phosphate oxidase	T
SPAC13D6.01	pof14	F-box protein Pof14	T
SPAC13D6.02c	byr3	translational activator, zf-CCHC type zinc finger protein (predicted)	T
SPAC14C4.10c		Nudix family hydrolase	T
SPAC167.06c	mug143	sequence orphan	T
SPAC1783.06c	atg12	autophagy associated protein Atg12	T
SPAC17G8.08c		human TMEM165 homolog	T
SPAC18B11.03c		N-acetyltransferase	T
SPAC18G6.01c		conserved fungal protein	T
SPAC19G12.04		ureidoglycolate hydrolase	T
SPAC1A6.07		sequence orphan	T
SPAC1B3.06c		UbiE family methyltransferase	T
SPAC20H4.03c	tfs1	transcription elongation factor TFIIS	T
SPAC22A12.03c	csn4	COP9/signalosome complex subunit Csn4	T
SPAC22E12.05c	rer1	Rer1 family protein	T
SPAC23A1.14c		cystathionine gamma-synthase	T
SPAC823.12		zinc finger protein Pep5/Vps11	T
SPAC31A2.12		arrestin/PY protein 1	T
SPAC3G9.11c		pyruvate decarboxylase	T
SPAC630.06c		conserved fungal protein	T
SPAC6G10.11c	ubi3	ribosomal ubiquitin fusion protein Ubi3	T
SPAC9.08c		steroid reductase	T
SPAC977.14c		aldo/keto reductase, unknown biological role	T
SPAPB1A10.10c	ypt71	GTPase Ypt71	T
SPAPB21F2.02		Dopey family protein	T
SPBC12C2.09c		Haemolysin-III family protein	T
SPBC13E7.07		sequence orphan	T
SPBC15C4.06c		ubiquitin-protein ligase E3	T
SPBC16C6.04		sequence orphan	T
SPBC1773.05c	tms1	hexitol dehydrogenase	T
SPBC17D11.03c		conserved fungal protein	T
SPBC215.03c	csn1	COP9/signalosome complex subunit Csn1	T
SPBC25H2.09		DUF1690 family protein	T
SPBC83.16c		conserved fungal protein	T
SPBC902.05c	idh2	isocitrate dehydrogenase (NAD+) subunit 2	T
SPBP35G2.02		DUF1000 family protein	T
SPBP35G2.04c		sequence orphan	T
SPBP4H10.05c	spe2	S-adenosylmethionine decarboxylase proenzyme Spe2	T
SPCC191.05c		nucleoside 2-deoxyribosyltransferase	T
SPCC622.15c		double-strand break repair protein	T
SPCC663.11		ww domain binding protein 11 (wbp11) ortholog	T
SPCC663.13c		N-acetyltransferase	T
SPCC70.03c		proline dehydrogenase	T
SPCC736.02		sequence orphan	T
SPCC965.07c	gst2	glutathione S-transferase Gst2	T
SPAC13C5.04		class I glutamine amidotransferase family protein, conserved in fungi, bacteria, plants	T
SPAC13D6.04c	btb3	substrate adaptor for cullin 3 ubiquitin ligase Btb3	T
SPAC13G7.06	met16	phosphoadenosine phosphosulfate reductase	T
SPAC13G7.12c		choline kinase	T
SPAC1610.02c		mitochondrial ribosomal protein subunit L1	T
SPAC16A10.03c		zinc finger protein Pep5/Vps11	T
SPAC16E8.01		cytoskeletal protein binding protein Sla1 family	T
SPAC17C9.14		Pex19 protein family	T
SPAC17C9.15c		sequence orphan	T
SPAC1834.08	mak1	histidine kinase Mak1	T
SPAC19D5.06c	din1	RNA NAD-cap (NAD-forming) hydrolase/RNA pyrophosphohydrolase Din1	T
SPAC24C9.16c	cox8	cytochrome c oxidase subunit VIII	T
SPAC3H1.14	gid4	cytoplasmic vesicle protein, Vid24 family	T
SPAC3H8.04		chromosome segregation protein	T
SPAC4D7.07c		sequence orphan	T
SPAC823.09c		threonine aspartase, involved in protein processing (predicted)	T
SPBC1604.03c		conserved fungal protein, implicated in vesicle trafficking or lipid metabolism	T
SPBC1711.06	rpl401	60S ribosomal protein L2	T
SPBC21C3.20c	git1	C2 domain protein Git1	T
SPBC8D2.11		sequence orphan	T
SPBC902.03		Spo7 homolog	T
SPBP35G2.12		nucleoside diphosphate-sugar hydrolase	T
SPCC13B11.03c		hydroxyacylglutathione hydrolase	T
SPCC1442.04c		meiotic recombination protein (predicted)	T
SPCC1620.13		phosphoglycerate mutase family	T
SPCC1739.07		substrate-specific nuclear cofactor for exosome activity	T
SPCC1840.08c		protein disulfide isomerase	T
SPCC645.12c		sequence orphan	T
SPCC830.08c		Golgi membrane protein	T
SPAC17A5.05c		conserved fungal protein	T
SPAC17C9.10	stm1	vacuolar amino acid transmembrane transporter Stm1 (predicted)	T
SPAC186.03		L-asparaginase	T
SPAC1F12.04c		conserved fungal protein	T
SPAC22E12.03c		THIJ/PFPI family peptidase	T
SPAC29B12.12		helper of TIM (Predicted)	T
SPAC3G6.01	hrp3	ATP-dependent DNA helicase Hrp3	T
SPAC513.04		Schizosaccharomyces pombe specific protein	T
SPAC694.04c		conserved eukaryotic protein	T
SPAC6B12.14c		conserved fungal protein	T
SPAC6C3.07	mug68	sequence orphan	T
SPAC890.06	nup155	nucleoporin Nup157/170	T
SPAC922.07c	atd2	aldehyde dehydrogenase	T
SPBC1604.16c		RNA-binding protein	T
SPBC1683.06c		uridine ribohydrolase	T
SPBC18H10.08c	ubp4	ubiquitin C-terminal hydrolase Ubp4	T
SPBC2F12.05c		sterol transfer protein Osh2 (predicted)	T
SPBC30B4.01c	wsc1	plasma membrane-associated serine-rich cell wall sensor Wsc1 (predicted)	T
SPBC31F10.15c	atp15	F0-ATPase epsilon subunit	T
SPBC36B7.06c	mug20	sequence orphan	T
SPBC409.17c		DUF1769 family protein	T
SPBP4H10.17c		carboxyl methyl esterase	T
SPBP8B7.28c		sequence orphan	T
SPCC1020.09		WD repeat protein, human WDR79 family	T
SPCC1223.10c	eaf1	RNA polymerase II transcription elongation factor SpEAF	T
SPCC126.15c	sec65	signal recognition particle subunit Sec65	T
SPCC613.11c	meu23	DUF1773 family protein 2	T
SPCC622.01c		sequence orphan	T
SPCC63.06		human WDR89 family WD repeat protein	T
SPCC63.13		DNAJ domain protein	T
SPCC645.07	rgf1	RhoGEF for Rho1, Rgf1	T
SPAC12G12.13c	cid14	poly(A) polymerase Cid14	T
SPAC14C4.04	B22918-2	hypothetical protein	T
SPAC186.06		human MAWBP homolog	T
SPAC25H1.06		histone acetyltransferase complex subunit	T
SPAC4A8.07c		sphingoid long chain base (LCB) kinase	T
SPAC6G9.01c		conserved protein	T
SPAC869.09		conserved fungal protein	T
SPAC9.02c		N-acetyltransferase	T
SPAC926.05c		diphthamide biosynthesis protein Dph4	T
SPAC959.05c		protein disulfide isomerase	T
SPAP7G5.05	rpl1002	60S ribosomal protein L10	T
SPAPB8E5.10		sequence orphan	T
SPBC115.03		gfo/idh/mocA family oxidoreductase	T
SPBC21C3.06		sequence orphan	T
SPBC29A3.08	pof4	elongin-A, F-box protein Pof4	T
SPBC3B8.10c		NLI interacting factor family	T
SPBC409.20c	psh3	ER chaperone SHR3 homologue Psh3	T
SPBC4F6.10	vps901	guanyl-nucleotide exchange factor Vps901	T
SPBC651.04		sequence orphan	T
SPBC8D2.04	hht2	histone H3 h3.2	T
SPCC11E10.06c		RNA polymerase II elongator complex subunit Elp4	T
SPCC1795.10c		Sed5 Vesicle Protein Svp26	T
SPCC965.09		nitrilase	T
SPCC965.14c		cytosine deaminase	T
SPAC17A2.07c		sequence orphan	T
SPAC17H9.13c		glutamate 5-kinase	T
SPAC22F3.02	atf31	transcription factor Atf31	T
SPAC23A1.16c		DUF408 family protein	T
SPAC4D7.06c		siroheme synthase	T
SPAC4F10.19c		zf-HIT protein Hit1	T
SPAC57A7.09		human RNF family homolog	T
SPAC869.07c	mel1	alpha-galactosidase	T
SPAC8C9.09c	mug129	sequence orphan	T
SPBC11C11.01		RNA-binding protein	T
SPBC15D4.05		conserved protein	T
SPBC1773.02c		thioredoxin peroxidase	T
SPBC18H10.10c	cwc16	complexed with Cdc5 protein Cwf16	T
SPBC18H10.11c		conserved fungal protein	T
SPBC18H10.18c		sequence orphan	T
SPBC19C7.01		Mago binding protein homolog	T
SPBC2F12.04	rpl1701	60S ribosomal protein L17	T
SPBC30D10.05c		sepiapterin reductase	T
SPBC32F12.12c		conserved fungal protein	T
SPCC1235.02	bio2	biotin synthase	T
SPCC18.09c		conserved eukaryotic protein	T
SPCC285.04		transthyretin	T
SPCC306.02c		Rab GTPase binding	T
SPCC550.11		karyopherin	T
SPAC1399.04c		uracil phosphoribosyltransferase	T
SPAC1556.05c		CGR1 family	T
SPAC1687.16c	erg3	C-5 sterol desaturase Erg3	T
SPAC17A5.16	ftp105	Golgi localized protein, human HID1 ortholog 3, implicated in vesicle-mediated transport	T
SPAC1952.17c		GTPase activating protein	T
SPAC1F7.13c	rpl801	60S ribosomal protein L8	T
SPAC29A4.19c		P-type ATPase	T
SPAC3G9.01		sequence orphan	T
SPAC688.12c		sequence orphan	T
SPAC9E9.14	vps24	vacuolar sorting protein Vps24	T
SPAPB8E5.04c		phosphatidylglycerol/phosphatidylinositol transfer protein	T
SPBC1347.11	sro1	sequence orphan	T
SPBC146.11c	mug97	meiotically upregulated gene Mug97	T
SPBC19G7.03c	rps3002	40S ribosomal protein S30	T
SPBC21C3.17c		conserved fungal protein	T
SPBC21H7.07c	his5	imidazoleglycerol phosphate dehydratase	T
SPBC543.08		phosphoinositide biosynthesis protein	T
SPAC22F3.10c	gcs1	glutamate-cysteine ligase Gcs1	T
SPCC1322.07c	mug150	sequence orphan	T
SPCC1393.05		sequence orphan	T
SPCC297.06c		mitochondrial ribosomal protein subunit 8	T
SPAC11H11.05c	fta6	Sim4 and Mal2 associated (4 and 2 associated) protein 6	T
SPAC1687.07		conserved fungal protein	T
SPAC212.02		sequence orphan	T
SPAC23C11.13c	hpt1	xanthine phosphoribosyltransferase	T
SPAC31G5.15		phosphatidylserine decarboxylase	T
SPBC20F10.05		DuF1740 family protein	T
SPBC29A10.16c		cytochrome b5	T
SPBC2G2.03c	sbh1	translocon beta subunit Sbh1	T
SPBC2G2.08	ade9	C-1-tetrahydrofolatesynthase/methylenetetrahydrof olatedehydrogenase/methylenetetrahydrofolatecyclohydrolase/formyltetrahydrofolate synthetase	T
SPBC31F10.08	mde2	Mde2 protein	T
SPBC405.05		sequence orphan	T
SPBC577.14c	spa1	ornithine decarboxylase antizyme Spa1	T
SPBC800.12c		ubiquitin family protein, unknown	T
SPCC24B10.16c		sequence orphan	T
SPCC320.14		threo-3-hydroxyaspartate ammonia-lyase	T
SPCC70.08c		methyltransferase	T
SPAC20H4.08		phosphatase activator	T
SPAC31A2.14		WD repeat protein, human WRDR48 family	T
SPAC7D4.08		sequence orphan	T
SPAC823.15	ppa1	minor serine/threonine protein phosphatase Ppa1	T
SPAC823.16c	mug179	WD repeat protein Mug179	T
SPBC106.07c		N alpha-acetyltransferase Nat2	T
SPBC16E9.06c	uvi31	BolA domain UV inducedv protein Uvi31	T
SPBC1D7.04	mlo3	RNA annealing factor Mlo3	T
SPBC354.04		sequence orphan	T
SPBC3B8.04c		membrane transporter	T
SPBC83.01	ucp8	UBA/EH/EF hand domain protein Ucp8	T
SPCC70.09c	mug9	conserved fungal protein	T
SPCC825.02		glucosidase II Gtb1	T
SPCP31B10.02		conserved eukaryotic protein	T
SPAC10F6.07c	mug94	sequence orphan	T
SPAC139.02c	oac1	anion transporter	T
SPCC830.04c	mug128	sequence orphan	T
SPAP27G11.12		human down-regulated in multiple cancers-1 homolog 1	T
SPBC1271.07c		N-acetyltransferase	T
SPBC16D10.01c		TPR repeat protein Tci1	T
SPBC1709.01	chs2	chitin synthase homolog Chs2	T
SPBC215.14c	vps20	vacuolar sorting protein Vps20	T
SPBC23G7.14		sequence orphan	T
SPBC651.06	mug166	sequence orphan	T
SPBPB2B2.07c		S. pombe specific DUF999 protein family 7	T
SPCC16A11.07	coq10	ubiquinone binding protein Coq10	T
SPCC18.01c	adg3	beta-glucosidase Adg3 (predicted)	T
SPAC1952.08c		pyridoxamine 5'-phosphate oxidase	T
SPAC23G3.04		DUF1711 family protein	T
SPAC57A10.09c		High-mobility group non-histone chromatin protein	T
SPAC8F11.05c	mug130	sequence orphan	T
SPBC1778.05c		sequence orphan	T
SPBC19C7.05		cell wall organization protein	T
SPBC4F6.08c	mrpl39	mitochondrial ribosomal protein subunit L39	T
SPBC8D2.16c		DUF171 family protein	T
SPCC1672.04c	cox19	mitochondrial copper chaperone for cytochrome c oxidase Cox19 (predicted)	T
SPCC191.06		sequence orphan	T
SPAC19E9.02	fin1	serine/threonine protein kinase Fin1	T
SPAC9E9.11	plr1	pyridoxal reductase	T
SPBC11B10.08		conserved fungal protein	T
SPBC2G2.10c	mug110	sequence orphan	T
SPBC365.11		GRIP domain protein	T
SPBC4B4.03	rsc1	RSC complex subunit Rsc1	T
SPBC776.11	rpl2801	60S ribosomal protein L27/L28	T
SPBP8B7.04	mug45	sequence orphan	T
SPCC285.15c	rps2802	40S ribosomal protein S28	T
SPAC11H11.02c	mug162	sequence orphan	T
SPAC15F9.01c		sequence orphan	T
SPAC23H3.06	apl6	AP-3 adaptor complex subunit Apl6	T
SPAC25H1.09	mde5	alpha-amylase homolog Mde5	T
SPAC26H5.04		vacuolar import and degradation protein Vid28	T
SPAC32A11.01	mug8	conserved fungal protein	T
SPAC3A12.10	rpl2001	60S ribosomal protein L20a	T
SPAC8F11.09c	nnt1	nicotinamide N-methyltransferase Nnt1	T
SPBC16H5.12c		conserved fungal protein	T
SPBC21C3.19		DUF1960 family protein	T
SPBC3H7.09	mug142	palmitoyltransferase	T
SPBC839.03c		neddylation protein Dcn1	T
SPBC947.03c		sequence orphan	T
SPCC569.04		sequence orphan	T
SPCPB16A4.06c		sequence orphan	T
SPAC10F6.17c		pyruvate dehydrogenase (lipoamide) phosphatase	T
SPAC27E2.11c		sequence orphan	T
SPAC29E6.05c		peptide methionine sulfoxide reductase	T
SPAC31G5.18c		ubiquitin family, human C1ORF55 related	T
SPAPB1A10.09	ase1	microtubule-associated protein Ase1	T
SPBC1198.03c		sequence orphan	T
SPBC336.13c		mitochondrial inner membrane peptidase complex catalytic subunit 2	T
SPBC776.14	plh1	phospholipid-diacylglycerol acyltransferase Plh1	T
SPBP8B7.02		sequence orphan	T
SPBPJ4664.05		conserved fungal protein	T
SPCC16C4.20c		sequence orphan	T
SPAC1142.01		DUF654 family protein	T
SPAC15A10.15	sgo2	shugoshin Sgo2	T
SPAC22F3.09c	res2	MBF transcription factor complex subunit Res2	T
SPAP7G5.03		conjugation protein	T
SPBC725.09c	hob3	BAR adaptor protein Hob3	T
SPCC1020.11c		DUF786 family protein	T
SPCC1919.07		sequence orphan	T
SPAC15A10.08	ain1	alpha-actinin	T
SPAC1687.10	mcp1	sequence orphan	T
SPAC1834.07	klp3	kinesin-like protein Klp3	T
SPAC1A6.06c	meu31	sequence orphan	T
SPAC1F3.09	mug161	CwfJ family protein	T
SPAC1F7.06		ThiJ domain protein	T
SPAC2H10.02c		26S proteasome regulator	T
SPBC106.20	exo70	exocyst complex subunit Exo70	T
SPBC27.06c	mgr2	mitochondrial membrane protein Mgr1	T
SPCC777.02		transcription factor	T
SPAC14C4.13	rad17	RFC related checkpoint protein Rad17	T
SPAC19B12.12c	yip11	SMN family protein Yip11	T
SPAC29A4.05	cam2	myosin I light chain Cam2	T
SPBC428.06c	rxt2	histone deacetylase complex subunit Rxt2	T
SPCC13B11.04c		glutathione-dependent formaldehyde dehydrogenase	T
SPCC14G10.04		sequence orphan	T
SPCC550.01c	coa4	cytochrome c oxidase assembly protein Coa4 (predicted)	T
SPAC16.04	dus3	tRNA dihydrouridine synthase Dus3	T
SPAC16C9.02c		S-methyl-5-thioadenosine phosphorylase	T
SPAC664.13		sequence orphan	T
SPBC16G5.06		sequence orphan	T
SPAC11D3.13		ThiJ domain protein	T
SPAC31G5.17c	rps1001	40S ribosomal protein S10	T
SPAP8A3.04c	hsp9	heat shock protein Hsp9	T
SPAPJ695.01c		S. pombe specific UPF0321 family protein 3	T
SPBC530.04	mod5	Tea1 anchoring protein Mod5	T
SPBC660.14	mik1	mitotic inhibitor kinase Mik1	T
SPBC1734.15	rsc4	RSC complex subunit Rsc4	T
SPBC31F10.02		thioesterase superfamily protein	T
SPCC126.03	pus1	tRNA pseudouridylate synthase Lsp1	T
SPAC144.03	ade2	adenylosuccinate synthetase Ade2	T
SPAC17A2.10c		sequence orphan	T
SPAC2F3.08	sut1	alpha-glucoside transporter	T
SPBC25B2.08		sequence orphan	T
SPCC962.05		sequence orphan	T
SPAC17C9.16c		spermine family transporter	T
SPAC30C2.08		conserved fungal protein	T
SPBC16A3.12c		triglyceride lipase-cholesterol esterase	T
SPBC409.08		spermine family transporter	T
SPBC609.05	pob3	FACT complex component Pob3	T
SPAC11D3.04c		SnoaL	T
SPAC144.14	klp8	kinesin-like protein Klp8	T
SPAC1556.04c	cdd1	cytidine deaminase Pcd1	T
SPAC29B12.08	clr5	Clr5 protein	T
SPBC12D12.07c	trx2	mitochondrial thioredoxin Trx2	T
SPBC30D10.04	swi3	replication fork protection complex subunit Swi3	T
SPBC685.02		conserved eukaryotic protein	T
SPBC725.04		oxalyl-CoA decarboxylase	T
SPBP8B7.21	ubp3	ubiquitin C-terminal hydrolase Ubp3	T
SPAC22A12.16		ATP-citrate synthase subunit 2	T
SPAC22H10.08		conserved protein	T
SPAC25B8.07c		hypoxia induced family protein	T
SPAC26A3.02	myh1	adenine DNA glycosylase	T
SPAC30D11.06c	hfl1	DUF300 family protein	T
SPAC6C3.03c		sequence orphan	T
SPBC1198.08		dipeptidase Dug1	T
SPBC21B10.06c		sequence orphan	T
SPCC1322.09		conserved fungal protein	T
SPCC1840.04	pca1	caspase	T
SPCC70.02c		mitochondrial ATPase inhibitor	T
SPAC1071.07c	rps1502	40S ribosomal protein S15	T
SPAC13F5.07c		sequence orphan	T
SPAC4F10.11	spn1	septin Spn1	T
SPBC119.14	rti1	Rad22 homolog Rti1	T
SPBC1685.06	cid11	poly(A) polymerase Cid11	T
SPBC16E9.09c		COPII vesicle coat component Erp5/Erp6	T
SPBC1718.03	ker1	DNA-directed RNA polymerase I complex subunit Ker1	T
SPBC2D10.05	exg3	glucan 1,3-beta-glucosidase Exg3	T
SPBC3H7.06c	pof9	F-box protein Paf9	T
SPCC622.19	jmj4	Jmj4 protein	T
SPAC17A2.11		sequence orphan	T
SPBC1778.02	rap1	telomere binding protein Rap1	T
SPBC18E5.10		iron sulfur cluster assembly protein	T
SPBC557.05		arrestin	T
SPCC18B5.06	erf1	translation release factor eRF1	T
SPAC12B10.04		tubulin-tyrosine ligase	T
SPAC140.03	arb1	argonaute binding protein 1	T
SPAC19G12.08		fatty acid hydroxylase	T
SPAC27D7.12c	but1	neddylation pathway protein But1	T
SPAC4F10.08	mug126	sequence orphan	T
SPBC1711.08		chaperone activator Aha1	T
SPBC83.11	pet2	triose phosphate transporter	T
SPBC8D2.03c	hhf2	histone H4 h4.2	T
SPCC1259.10	pgp1	metallopeptidase Pgp1	T
SPCC1393.13		DUF89 family protein	T
SPCC622.14		GTPase activating protein	T
SPCP1E11.03	mug170	arrestin	T
SPAC13C5.02	dre4	DNA replication protein Dre4	T
SPAC458.06		phosphoinositide binding protein	T
SPAC4H3.01		DNAJ domain protein Caj1/Djp1 type	T
SPAC5D6.10c	mug116	sequence orphan	T
SPAC6G10.06		amino acid oxidase	T
SPBC1289.11	spf38	splicing factor Spf38	T
SPAC3H8.10	spo20	sec14 cytosolic factor family Sec14	T
SPBC36.04	cys11	cysteine synthase	T
SPBC30B4.08	eri1	double-strand siRNA ribonuclease	T
SPAC26F1.12c		conserved eukaryotic protein	T
SPBC1711.04		methylenetetrahydrofolate reductase	T
SPCC188.12	spn6	septin Spn6	T
SPCC1906.04	wtf20	wtf element Wtf20	T
SPCC794.02	wtf5	wtf element Wtf5	T
SPBC56F2.10c	alg5	dolichyl-phosphate beta-glucosyltransferase Alg5	T
SPCC1183.06	ung1	uracil DNA N-glycosylase Ung1	T
SPCC285.17	spp27	RNA polymerase I upstream activation factor complex subunit Spp27	T
SPAC17A2.01	bsu1	high-affinity import carrier for pyridoxine, pyridoxal, and pyridoxamine Bsu1	T
SPAPB1A10.15		Arv1-like family protein	T
SPBC2F12.15c		palmitoyltransferase	T
SPCC1259.07	rxt3	transcriptional regulatory protein Rxt3	T
SPBC25H2.10c		tRNA acetyltransferase	T
SPBC428.04		sequence orphan	T
SPAC4F10.04		protein phosphatase type 2A, intrinsic regulator	T
SPAC9.11		sequence orphan	T
SPBC577.11		sequence orphan	T
SPBC713.05		WD repeat protein, human MAPK organizer 1 (MORG1) family	T
SPCC1494.01		iron/ascorbate oxidoreductase family	T
SPAC17C9.05c	pmc3	mediator complex subunit Pmc3	T
SPCC338.10c	cox5	cytochrome c oxidase subunit V	T
SPCC553.12c		conserved fungal protein	T
SPCP31B10.04		conserved fungal protein	T
SPAC7D4.13c		sequence orphan	T
SPCC790.03		protease	T
SPAC8C9.16c	mug63	TLDc domain protein 1	T
SPBC12D12.09	rev7	DNA polymerase zeta Rev7 (predicted)	T
SPAC3H5.05c	rps1401	40S ribosomal protein S14	T
SPBC405.02c		sequence orphan	T
SPBC11C11.08	srp1	SR family protein Srp1	T
SPCC16C4.10		6-phosphogluconolactonase	T
SPAC1687.21		phosphoglycerate mutase family	T
SPAC6F6.17	rif1	telomere length regulator protein Rif1	T
SPBC800.02	whi5	cell cycle transcriptional repressor Whi5	T
SPCC1235.11	mpc1	mitochondrial carrier, pyruvate Mpc1 (predicted)	T
SPAC12B10.13		CTLH domain	T
SPAC20G4.01		CCR4-Not complex subunit Caf16	T
SPBP8B7.13		conserved fungal protein	T
SPAC3G6.05		Mvp17/PMP22 family	T
SPBC13G1.12	did2	vacuolar sorting protein Did2	T
SPCC737.09c	hmt1	ATP-binding cassette-type vacuolar membrane transporter Hmt1	T
SPCC830.06	cnb1	calcineurin regulatory subunit (calcineurin B)	T
SPBC17A3.02		conserved fungal protein	T
SPAC1782.07	qcr8	ubiquinol-cytochrome-c reductase complex subunit 7	T
SPCC1739.01		zf-CCCH type zinc finger protein	T
SPAC3G9.03	rpl2301	60S ribosomal protein L23	T
SPAC19B12.09	srp14	signal recognition particle subunit Srp14	T
SPAC821.04c	cid13	poly(A) polymerase Cid13	T
SPCC417.03		sequence orphan	T
SPCC548.04		ubiquitin family protein Urm1	T
SPBC1289.01c	chr4	chitin synthase regulatory factor Chr4	T
SPBC31F10.14c	hip3	HIRA interacting protein Hip3	T
SPCC4G3.09c	gyp3	GTPase activating protein Gyp3	T
SPBC16E9.13	ksp1	serine/threonine protein kinase Ksp1	T
SPAC1805.01c	ppk6	serine/threonine protein kinase Ppk6	T
SPBC25B2.02c	mam1	M-factor transporter Mam1	T
SPAC23A1.06c	cmk2	MAPK-activated protein kinase Cmk2	T
SPBC530.11c		transcription factor	T
SPCC24B10.08c		histone acetyltransferase complex subunit Ada2	T
SPBC2G2.15c		rRNA methyltransferase Mrm2	T
SPCC1259.13	chk1	chk1 protein kinase	T
SPCC4F11.02	ptc1	protein phosphatase 2C Ptc1	T
SPCC1739.14	npp106	nucleoporin Npp106	T
SPAC15F9.02	seh1	SEA complex subunit Seh1	T
SPBC902.04	rmn1	RNA-binding protein	T
SPBC428.12c		RNA-binding protein	T
SPAC6G9.14		RNA-binding protein	T
SPAC57A7.13		RNA-binding protein	T
SPAC17H9.04c	nrp1	nucleolar RNA-binding protein, human TEX13A and TEX13B ortholog, implicated in mRNA processing	T
SPAC1527.03		RNA-binding protein	T
SPBC18H10.04c	sce3	translation initiation factor eIF4B	T
SPAC3G6.04	rnp24	RNA-binding protein Rnp24	T
SPAC140.02	gar2	GAR family	T
SPAC17G6.06	rps2401	40S ribosomal protein S24	T
SPAC1687.19c		queuine tRNA-ribosyltransferase	T
SPCC962.04	rps1201	40S ribosomal protein S12	T
SPBC405.07	rpl3602	60S ribosomal protein L36	T
SPBC1861.09	ppk22	serine/threonine protein kinase Ppk22	T
SPAC959.07	rps403	40S ribosomal protein S4	T
SPBC776.17	rrp7	rRNA processing protein Rrp7	T
SPAC3C7.07c		arginine-tRNA protein transferase	T
SPAC17G6.15c	fsf1	mitochondrial carrier, serine Fsf1 (predicted)	T
SPAC343.09	ubx3	UBX domain protein Ubx3	T
SPBC36B7.03	sec63	ER protein translocation subcomplex subunit Sec63	T
SPAC2F7.06c	pol4	DNA polymerase X family	T
SPAC1805.04	nup132	nucleoporin Nup132	T
SPAPB2B4.03	cig2	cyclin Cig2	T
SPAC1F8.05	isp3	sequence orphan	T
SPAC823.11		sphingosine-1-phosphate phosphatase	T
SPBC1734.09		NST UDP-N-acetylglucosamine transporter	T
SPBC13G1.02		mannose-1-phosphate guanyltransferase	T
SPBC14F5.12c	cbh2	centromere binding protein Cbh2	T
SPBC649.04	uvi15	UV-induced protein Uvi15	T
SPAC24B11.10c	chr3	chitin synthase regulatory factor Chr3	T
[truncated: 1,228 more rows]

## Sheet: screen1; wt phenotype
Dataset EV1, screen1, wt phenotype. 2885 mutants that grew only in the presence of wt prototrophs
			Bühler lab internal reference
Systematic ID	Gene	Gene description	cluster
SPAC23D3.11	ayr1	1-acyldihydroxyacetone phosphate reductase Ayr1	N
SPBC428.14		1-acylglycerol-3-phosphate acyltransferase	N
SPAC1851.02	slc1	1-acylglycerol-3-phosphate O-acyltransferase Slc1	N
SPAC1783.02c	vps66	1-acylglycerol-3-phosphate O-acyltransferase Vps66	N
SPAC343.19	lsb6	1-phosphatidylinositol 4-kinase Lsb6	N
SPBC3E7.01	fab1	1-phosphatidylinositol-3-phosphate 5-kinase Fab1	N
SPAC8E11.02c	rad24	14-3-3 protein Rad24	N
SPAC17A2.13c	rad25	14-3-3 protein Rad25	N
SPBC23G7.12c	rpt6	19S proteasome base subcomplex ATPase subunit Rpt6	N
SPCC16A11.16c	rpn1302	19S proteasome regulatory subunit Rpn13b	N
SPAPB8E5.02c	rpn502	19S proteasome regulatory subunit Rpn502	N
SPAC6B12.04c		2-aminoadipate transaminase/kynurenine-oxoglutarate transaminase	N
SPBPB2B2.09c	pan5	2-dehydropantoate 2-reductase Pan5	N
SPBC725.04	hac1	2-hydroxyacyl-CoA lyase Hac1	N
SPBC3E7.16c	leu3	2-isopropylmalate synthase Leu3	N
SPBC146.12	coq6	2-octaprenyl-6-methoxyphenol hydroxylase Coq6	N
SPAC25B8.13c	isp7	2-OG-Fe(II) oxygenase superfamily protein	N
SPAC25H1.02	jmj1	2-oxoglutarate- and Fe(II)-dependent oxygenase Jmj1	N
SPACUNK4.15		2',3'-cyclic-nucleotide 3'-phosphodiesterase	N
SPAC13C5.01c	pre9	20S proteasome complex subunit alpha 3 Pre9	N
SPBC106.16	pre6	20S proteasome complex subunit alpha 4 Pre6	N
SPAC27D7.08c	mtl16	23S rRNA/U6 snRNA (adenine-N(6))-methyltransferase Mtl16	N
SPBP35G2.02	txc1	26S proteasome co-factor Txc1	N
SPAC2H10.02c	nas2	26S proteasome regulatory particle assembly protein Nas2	N
SPAC9E9.03	leu2	3-isopropylmalate dehydratase Leu2	N
SPBC1A4.02c	leu1	3-isopropylmalate dehydrogenase Leu1	N
SPAC5H10.09c	ecm31	3-methyl-2-oxobutanoatehydroxymethyltransferase Ecm31	N
SPAC922.06		3-oxoacyl-[acyl-carrier-protein]reductase	N
SPAC2C4.07c	dis32	3'-5'-exoribonuclease activity Dis3L2	N
SPAC27D7.04	omt2	4-alpha-hydroxytetrahydrobiopterin dehydratase	N
SPBC19G7.02	abz2	4-amino-4-deoxychorismate lyase Abz2	N
SPAC19D5.07	uga1	4-aminobutyrate aminotransferase (GABA transaminase)	N
SPBC15D4.15	pho2	4-phosphoerythronate phosphatase/2-phosphoglycolate phophatase, involved in detoxification of glycolytic by-products	N
SPBC685.06	rps001	40S ribosomal protein S0A (p40)	N
SPBP22H7.08	rps1002	40S ribosomal protein S10	N
SPAC31G5.17c	rps1001	40S ribosomal protein S10	N
SPAC144.11	rps1102	40S ribosomal protein S11	N
SPCC962.04	rps1201	40S ribosomal protein S12	N
SPAC3H5.05c	rps1401	40S ribosomal protein S14	N
SPBC18H10.13	rps1402	40S ribosomal protein S14	N
SPAC1071.07c	rps1502	40S ribosomal protein S15	N
SPCC1393.03	rps1501	40S ribosomal protein S15	N
SPAC5D6.01	rps2202	40S ribosomal protein S15a	N
SPBC18H10.14	rps1601	40S ribosomal protein S16	N
SPAC664.04c	rps1602	40S ribosomal protein S16	N
SPBC839.05c	rps1701	40S ribosomal protein S17	N
SPCC24B10.09	rps1702	40S ribosomal protein S17	N
SPBC16D10.11c	rps1801	40S ribosomal protein S18	N
SPCC1259.01c	rps1802	40S ribosomal protein S18	N
SPBC649.02	rps1902	40S ribosomal protein S19	N
SPBP4H10.13	rps2302	40S ribosomal protein S23	N
SPAC17G6.06	rps2401	40S ribosomal protein S24	N
SPAC694.05c	rps2502	40S ribosomal protein S25	N
SPAC806.03c	rps2601	40S ribosomal protein S26	N
SPAC1805.11c	rps2602	40S ribosomal protein S26	N
SPCC285.15c	rps2802	40S ribosomal protein S28, Rps2802	N
SPAC19B12.04	rps3001	40S ribosomal protein S30	N
SPBC19G7.03c	rps3002	40S ribosomal protein S30	N
SPAC13G6.02c	rps101	40S ribosomal protein S3a	N
SPAC959.07	rps403	40S ribosomal protein S4	N
SPBC21B10.10	rps402	40S ribosomal protein S4	N
SPAC328.10c	rps502	40S ribosomal protein S5	N
SPAC2C4.16c	rps801	40S ribosomal protein S8	N
SPAC24H6.07	rps901	40S ribosomal protein S9	N
SPBC29A3.12	rps902	40S ribosomal protein S9	N
SPBC1703.08c	fau1	5-formyltetrahydrofolate cyclo-ligase Fau1	N
SPAC11D3.14c		5-oxoprolinase (ATP-hydrolizing)	N
SPAC11D3.15		5-oxoprolinase (ATP-hydrolizing)	N
SPAC20H4.05c	mde1	5'-methylthioribulose-1-phosphate dehydratase, adducin Mde1	N
SPAC9.06c		5'-methylthioribulose-1-phosphate dehydratase, adducin Mta3	N
SPAC17G6.03		5'-nucleotidase, human NT5E family	N
SPAC144.17c		6-phosphofructo-2-kinase	N
SPAC222.13c		6-phosphofructo-2-kinase	N
SPAPB17E12.14c		6-phosphofructo-2-kinase/fructose-2,6-bisphosphate 2-phosphatase	N
SPBC16H5.02	pfk1	6-phosphofructokinase pfk1	N
SPCC16C4.10	pgl1	6-phosphogluconolactonase Pgk1	N
SPAC1071.08	rpp203	60S acidic ribosomal protein A2	N
SPBP8B7.06	rpp201	60S acidic ribosomal protein A2	N
SPBC23G7.15c	rpp202	60S acidic ribosomal protein P2	N
SPAP7G5.05	rpl1002	60S ribosomal protein L10	N
SPBC30D10.18c	rpl102	60S ribosomal protein L10a	N
SPCC31H12.04c	rpl1202	60S ribosomal protein L12.1/L12A	N
SPCC16C4.13c	rpl1201	60S ribosomal protein L12.1/L12A	N
SPBC2G2.05	rpl1603	60S ribosomal protein L13/L16	N
SPBC839.13c	rpl1601	60S ribosomal protein L13/L16	N
SPBC2F12.04	rpl1701	60S ribosomal protein L17	N
SPBC11C11.07	rpl1801	60S ribosomal protein L18	N
SPCC1682.14	rpl1902	60S ribosomal protein L19	N
SPAC6G9.09c	rpl2401	60S ribosomal protein L24	N
SPCC330.14c	rpl2402	60S ribosomal protein L24	N
SPBC29B5.03c	rpl26	60S ribosomal protein L26	N
SPCC74.05	rpl2702	60S ribosomal protein L27	N
SPCC5E4.07	rpl2802	60S ribosomal protein L27/L28	N
SPAC1687.06c	rpl44	60S ribosomal protein L28/L44	N
SPBC776.01	rpl29	60S ribosomal protein L29	N
SPAPB8E5.06c	rpl302	60S ribosomal protein L3	N
SPAC1250.05	rpl3002	60S ribosomal protein L30	N
SPAC9G1.03c	rpl3001	60S ribosomal protein L30	N
SPBC16C6.11	rpl3201	60S ribosomal protein L32	N
SPCC1322.15	rpl3402	60S ribosomal protein L34	N
SPCC970.05	rpl3601	60S ribosomal protein L36	N
SPBC405.07	rpl3602	60S ribosomal protein L36	N
SPAPB17E12.05	rpl3703	60S ribosomal protein L37	N
SPCC1223.05c	rpl3702	60S ribosomal protein L37	N
SPBC577.02	rpl3801	60S ribosomal protein L38	N
SPAC30D11.12	rpl3802	60S ribosomal protein L38	N
SPBC1711.06	rpl401	60S ribosomal protein L4	N
SPAC3G6.13c	rpl4101	60S ribosomal protein L41	N
SPAC3F10.18c	rpl4102	60S ribosomal protein L41	N
SPAC3H5.12c	rpl501	60S ribosomal protein L5	N
SPCC622.18	rpl6	60S ribosomal protein L6	N
SPAC3H5.07	rpl702	60S ribosomal protein L7b	N
SPAC1F7.13c	rpl801	60S ribosomal protein L8/L2	N
SPCC613.06	rpl902	60S ribosomal protein L9	N
SPAC4G9.16c	rpl901	60S ribosomal protein L9	N
SPBC29A3.09c	gcn20	AAA family ATPase Gcn20	N
SPBC947.01	knk1	AAA family ATPase kink, Knk1	N
SPCC553.03	pex1	AAA family ATPase Pex1	N
SPAC2G11.06	vps4	AAA family ATPase Vps4	N
SPAC9E9.12c	abc1	ABC transmembrane transporter Abc1/Ybt1	N
SPAPB24D3.09c	pdr1	ABC transmembrane transporter Pdr1	N
SPBC56F2.12	ilv5	acetohydroxyacid reductoisomerase	N
SPBC14C8.04	ilv6	acetolactate synthase regulatory subunit Ilv6	N
SPAC22F3.04	mug62	acetyl-CoA biosynthesis protein	N
SPAC56F8.02	cmr2	acetyl-CoA biosynthesis protein Cmr2	N
SPAC1952.09c	ach1	acetyl-CoA hydrolase/succinyl-CoA:3-ketoacid coenzyme A transferase, mitochondrial Ach1	N
SPCC1827.03c	pcs60	acetyl-CoA ligase Pcs60	N
SPBC1271.14	aga1	acetyl-CoA:L-glutamate N-acetyltransferase	N
SPBC4.06		acid phosphatase	N
SPBC887.01	adi1	acireductone dioxygenase family Adi1	N
SPAC9G1.05	aip1	actin binding WD repeat protein Aip1	N
SPAC23C4.02	crn1	actin binding WD repeat protein, coronin Crn1	N
SPBC11G11.02c	end3	actin cortical patch component End3	N
SPAPJ696.02	lsb4	actin cortical patch component Lsb4	N
SPBC31F10.07	lsb5	actin cortical patch component Lsb5	N
SPAC25G10.09c	pan1	actin cortical patch component, with EF hand and WH2 motif Panl	N
SPAC15A10.16	bud6	actin nucleation-promoting factor Bud6/Aip3	N
SPBC15D4.13c		activating signal cointegrator 1 complex subunit, human ASCC1 ortholog	N
SPAC13G7.05	are1	acyl-CoA-sterol acyltransferase Are1	N
SPCP1E11.05c	are2	acyl-coA-sterol acyltransferase Are2	N
SPBC31F10.02	the13	acyl-coenzyme A thioesterase The13	N
SPBC26H8.11c	the4	acyl-coenzyme A thioesterase The4	N
SPAC4A8.10	rog1	acylglycerol lipase	N
SPBC1711.12	ppp16	acylpeptide hydrolase	N
SPBC1289.14		adducin	N
SPBC359.06	mug14	adducin, involved in actin cytoskeleton organization	N
SPBC1683.02		adenine deaminase	N
SPAC23A1.03	apt1	adenine phosphoribosyltransferase (APRT) Apt1	N
SPCC1442.14c	hnt1	adenosine 5'-monophosphoramidase	N
SPBC106.04	ada1	adenosine deaminase Ada1	N
SPCC338.14	ado1	adenosine kinase	N
SPBC8D2.18c		adenosylhomocysteinase	N
SPBC14F5.09c	ade8	adenylosuccinate lyase Ade8	N
SPAC144.03	ade2	adenylosuccinate synthetase Ade2	N
SPBP35G2.12	ysa1	ADP-ribose diphosphatase, NudF subfamily Ysa1	N
SPBC1539.08	arf6	ADP-ribosylation factor, Arf family Arf6	N
SPBC115.02c	afg1	AFG1 family mitochondrial ATPase/chaperone Afg1	N
SPAC11D3.09		agmatinase	N
SPAPB24D3.03		agmatinase	N
SPBC8E4.03		agmatinase 2	N
SPCC965.08c	alr1	alanine racemase Alr1	N
SPCC13B11.01	adh1	alcohol dehydrogenase Adh1	N
SPAC5H10.06c	adh4	alcohol dehydrogenase Adh4	N
SPAC922.07c	atd2	aldehyde dehydrogenase	N
SPBC21C3.15c		aldehyde dehydrogenase, implicated in cellular detoxification	N
SPBC8E4.04		alditol NADP+ 1-oxidoreductase activity	N
SPAC977.14c		aldo/keto reductase, predicted calcium channel regulator	N
SPBC215.11c		aldo/keto reductase, unknown biological role	N
SPAC1F7.12	yak3	aldose reductase ARK13 family YakC, implicated in cellular detoxification from family members	N
SPAC1F7.09c	dal2	allantoicase Dal2	N
SPAC23A1.04c	mnl1	alpha mannosidase Mnl1	N
SPAC5H10.11	gmh1	alpha-1,2-galactosyltransferase Gmh1	N
SPAC5H10.13c	gmh2	alpha-1,2-galactosyltransferase Gmh2	N
SPAC22E12.06c	gmh3	alpha-1,2-galactosyltransferase Gmh3	N
SPAC5H10.12c	otg1	alpha-1,3-galactosyltransferase Otg1	N
SPBC4C3.08	otg2	alpha-1,3-galactosyltransferase Otg2	N
SPBC4C3.09	otg3	alpha-1,3-galactosyltransferase Otg3	N
SPAC3C7.05c	mug191	alpha-1,6- mannanase	N
SPAC15A10.08	ain1	alpha-actinin	N
SPAC27E2.01		alpha-amylase homolog	N
SPCC11E10.09c		alpha-amylase homolog	N
SPBC16A3.13	meu7	alpha-amylase homolog Aah4	N
SPAC25H1.09	mde5	alpha-amylase homolog Mde5	N
SPAC869.07c	mel1	alpha-galactosidase, melibiase	N
SPAC30D11.01c	gto2	alpha-glucosidase	N
SPAC12B10.16c	mug157	alpha-mannosidase GH125 family Mug157	N
SPBC660.07	ntp1	alpha,alpha-trehalase Ntp1	N
SPACUNK4.16c	tps3	alpha,alpha-trehalose-phosphate synthase	N
SPAC22F8.05		alpha,alpha-trehalose-phosphate synthase	N
SPAC328.03	tps1	alpha,alpha-trehalose-phosphate synthase [UDP-forming]	N
SPCC584.13		amino acid transmembrane transporter	N
SPCPB1C11.02		amino acid transmembrane transporter	N
SPAPB24D3.02c		amino acid transmembrane transporter	N
SPBPB2B2.01		amino acid transmembrane transporter	N
SPCC794.03		amino acid transmembrane transporter	N
SPCC777.04	dip5	amino acid transmembrane transporter Dip5	N
SPAC1039.09	isp5	amino acid transmembrane transporter Isp5	N
SPBC19F8.06c	meu22	amino acid transmembrane transporter Meu22	N
SPAC11D3.03c		aminomethyltransferase-like and DUF1989 family protein, implicated in urea metabolism	N
SPBC1773.03c		aminotransferase class-III, possible transaminase, unknown specificity	N
SPAC1039.07c		aminotransferase class-III, possible transaminase, unknown specificity, implicated in amino acid or cofactor metabolism	N
SPAC27F1.05c		aminotransferase class-III, unknown specificty	N
SPCC162.02c		AMP-binding dehydrogenase	N
SPBC83.04	apc15	anaphase-promoting complex platform subcomplex scaffold subunit Apc15	N
SPAC27D7.05c	apc14	anaphase-promoting complex subunit Apc14	N
SPCP1E11.10	dhm1	ankyrin repeat protein, unknown biological role	N
SPBC691.05c	ist2	anoctamin calcium-activated chloride channel OR Ca(2+)-activated phospholipid scramblase involved in ER-plasma membrane tethering Ist2	N
SPBC21B10.08c		antibiotic biosynthesis monooxygenase-like domain	N
SPAPB1A10.09	ase1	antiparallel microtubule cross-linking factor Ase1	N
SPBC691.03c	apl3	AP-2 adaptor complex alpha subunit Alp3	N
SPBC2G2.06c	apl1	AP-2 adaptor complex beta subunit Apl1	N
SPAC31A2.09c	apm4	AP-2 adaptor complex mu subunit Apm4	N
SPBC685.04c	aps2	AP-2 adaptor complex sigma subunit Aps2	N
SPAC23H3.06	apl6	AP-3 adaptor complex subunit Apl6	N
SPBC3D6.10	apn2	AP-endonuclease Apn2	N
SPCC18.09c	hnt3	aprataxin Hnt3	N
SPBC776.06c		Arf3/6 docking factor	N
SPAC3G9.05	spa2	ArfGAP, GTPase-activating protein Spa2	N
SPAC4D7.01c	sec71	ArfGEF	N
SPAC26F1.01	sec74	ArfGEF Sec74	N
SPAC6G9.04	spo7	ArfGEF Spo7	N
SPAC11E3.11c	syt22	ArfGEF Syt22	N
SPAC3H1.07	aru1	arginase Aru1	N
SPBP26C9.02c	car1	arginase Car1	N
SPAC3C7.07c	ate1	arginine protein transferase Ate1	N
SPBC56F2.09c	arg5	arginine specific carbamoyl-phosphate synthase subunit Arg5	N
SPBC1773.14	arg7	argininosuccinate lyase	N
SPCC736.11	ago1	argonaute	N
SPAC13G7.07	arb2	argonaute binding protein 2	N
SPAC140.03	arb1	argonaute inhibitor protein 1	N
SPBC557.04	ppk29	Ark1/Prk1 family protein kinase Ppk29	N
SPBC6B1.02	ppk30	Ark1/Prk1 family protein kinase Ppk30	N
SPBC1703.03c	syo2	armadillo repeat protein, involved in nucleocytoplasmic transport Syo2	N
SPBC20F10.03		armadillo-type fold protein, human IFRD1 ortholog, implicated in transcription or signaling	N
SPBC31F10.10c	mub1	armadillo-type fold protein, zf-MYND type zinc finger protein, Mub1-Rad6-Ubr2 ubiquitin ligase complex Mub1	N
SPCC569.07		aromatic aminotransferase	N
SPBC1773.13		aromatic aminotransferase	N
SPBC1709.16c		aromatic ring-opening dioxygenase	N
SPCP1E11.03	mug170	arrestin family membrane adaptor Mug170	N
SPBC2D10.04	aly2	arrestin-related endocytic ubiquitin ligase substrate adaptor Aly2	N
SPBC839.02	aly1	arrestin-related substrate adaptor Aly1	N
SPCC584.15c	aly3	arrestin-related substrate adaptor Aly3	N
SPBC18H10.20c	any1	arrestin-related substrate adaptor Any1	N
SPAC1F12.05	any2	arrestin-related substrate adaptor Any2	N
SPBC19G7.08c	art1	arrestin-related substrate adaptor for RhoGEF, Art1	N
SPAC31A2.12	rod1	arrestin-related substrate adaptor Rod1	N
SPBC557.05		arrestin, meiosis specific	N
SPAPB1A10.15	arv1	Arv1-like family protein Arv1	N
SPBPB10D8.02c		arylsulfatase	N
SPBC13G1.08c	ash2	Ash2-trithorax family protein	N
SPBC4F6.11c	asn2	asparagine synthase	N
SPAC26A3.01	sxa1	aspartic protease Sxa1	N
SPCC1795.09	yps1	aspartic protease, yapsin family, unknown specificity Yps1	N
SPAC4F10.02	ape4	aspartyl metalloaminopeptidase Ape4	N
SPBC16D10.01c	acl4	assembly chaperone for ribosomal protein Rpl4, TPR repeat protein Acl4	N
SPAC227.04	atg10	Atg12 conjugating enzyme Atg10	N
SPAC19B12.08	atg4	Atg8 deconjugator Atg4	N
SPCC23B6.03c	tel1	ATM checkpoint kinase	N
SPBC1703.07	acl1	ATP citrate synthase subunit 1	N
SPAC22A12.16	acl2	ATP-citrate synthase subunit 2	N
SPAC20H4.04	fml2	ATP-dependent 3' to 5' DNA helicase	N
SPAC9.05	fml1	ATP-dependent 3' to 5' DNA helicase, FANCM ortholog Fml1	N
SPAC6G9.10c	sen1	ATP-dependent 5' to 3' DNA/RNA helicase Sen1	N
SPAC17A2.12	rrp1	ATP-dependent chromatin remodeler/ ubiquitin-protein ligase E3	N
SPAC13G6.01c	rad8	ATP-dependent chromatin remodeller/ubiquitin-protein ligase E3 Rad8	N
SPAC3G6.11	chl1	ATP-dependent DNA helicase Chl1	N
SPAC4H3.05	srs2	ATP-dependent DNA helicase, UvrD subfamily	N
SPAC11H11.03c		ATP-dependent polydeoxyribonucleotide 5'-hydroxyl-kinase activity implicated in DNA repair	N
SPBC29A10.10c	dbl8	ATP-dependent RNA helicase Dbl8	N
SPBC17D1.06	dbp3	ATP-dependent RNA helicase Dbp3	N
SPAC22F3.08c	rok1	ATP-dependent RNA helicase Rok1	N
SPBC13G1.10c	slh1	ATP-dependent RNA helicase Slh1, human ASCC3 ortholog	N
SPBC776.09	ste13	ATP-dependent RNA helicase Ste13/Dhh1	N
SPCC895.09c	ucp12	ATP-dependent RNA helicase Ucp12, unknown location and role, implicated in mRNA processing	N
SPAC16C9.06c	upf1	ATP-dependent RNA helicase Upf1	N
SPBP22H7.05c	abo2	ATPase histone chaperone	N
SPCC825.01		ATPase, involved in cytoplasmic translational initiation	N
SPBC216.05	rad3	ATR checkpoint kinase Rad3	N
SPAC9E9.08	rad26	ATRIP, ATR checkpoint kinase regulatory subunit Rad26	N
SPAC20G8.10c	atg6	autophagy associated beclin family protein Atg6	N
SPAC25H1.03	atg101	autophagy associated HORMA domain protein Atg101	N
SPBC31E1.01c	atg2	autophagy associated intermembrane lipid transfer protein Atg2	N
SPAC23C4.16c	atg15	autophagy associated lysophospholipase Atg15	N
SPBC15D4.07c	atg9	autophagy associated phospholipid scramblase Atg9	N
SPAC4F10.07c	atg13	autophagy associated protein Atg13	N
SPAC25A8.02	atg14	autophagy associated protein Atg14	N
SPBC405.05	atg16	autophagy associated protein Atg16	N
SPBC1711.11	atg2402	autophagy associated protein Atg24c	N
SPBC3B9.06c	atg3	autophagy associated protein Atg3	N
SPBC4B4.10c	atg5	autophagy associated protein Atg5	N
SPBP8B7.24c	atg8	autophagy associated protein Atg8	N
SPAC10F6.11c	atg17	autophagy associated protein kinase activator Atg17	N
SPAC7D4.04	atg11	autophagy associated protein kinase regulator Atg11	N
SPCC16A11.08	atg20	autophagy associated PX/BAR domain sorting nexin Atg20	N
SPAC6F6.12	atg24	autophagy associated PX/BAR domain sorting nexin Atg24	N
SPAC1783.06c	atg12	autophagy associated ubiquitin-like protein modifier Atg12	N
SPAC589.07c	atg1801	autophagy associated WD repeat protein Atg18a	N
SPAC823.16c	atg1802	autophagy associated WD repeat protein Atg18b	N
SPAC458.06	atg1803	autophagy associated WD repeat protein Atg18c	N
SPCC63.08c	atg1	autophagy serine/threonine protein kinase Atg1	N
SPAC1687.09	irs4	autophagy/CVT pathway ENTH/VHS domain protein Irs4	N
SPAC5D6.04		auxin family transmembrane transporter	N
SPBC16G5.11c	bag101	BAG family molecular chaperone regulator Bag101	N
SPBC530.03c	bag102	BAG family molecular chaperone regulator Bag102	N
SPBC21D10.12	hob1	BAR adaptor protein Hob1	N
SPBC725.09c	hob3	BAR adaptor protein Hob3	N
SPBC19C2.10		BAR adaptor protein, human endophilin A1-like ortholog	N
SPCC1919.11	mug137	BAR adaptor protein, human endophilin A3-like	N
SPBC18E5.07	aim21	barbed end F-actin assembly inhibitor	N
SPAC607.09c	btn1	battenin CLN3 family protein	N
SPCC576.04	bxi1	BAX inhibitor family protein Bxi1	N
SPBC28E12.06c	lvs1	beige protein homolog Lvs1	N
SPAC631.02	bdf2	BET family double bromodomain protein Bdf2	N
SPCC550.10	atd3	betaine-aldehyde dehydrogenase Atd3	N
SPCPB16A4.03c	ade10	bifunctional IMP cyclohydrolase/phosphoribosylaminoimidazolecarboxamideformyltransferase	N
SPBC1861.05		bifunctional pseudouridylate synthase/pseudouridine kinase	N
SPAC23H4.10c	thi4	bifunctional thiamine-phosphate dipyrophosphorylase/hydroxyethylthiazole kinase	N
SPCC1235.02	bio2	biotin synthase	N
SPCC4G3.02	aph1	bis(5'-nucleosidyl)-tetraphosphatase	N
SPBC725.12	nbl1	Borealin homolog Nbl1	N
SPAC6G9.13c	bqt1	bouquet formation protein Bqt1	N
SPAC1002.06c	bqt2	bouquet formation protein Bqt2	N
SPCC594.07c	bqt3	bouquet formation protein Bqt3	N
SPBC19C7.10	bqt4	bouquet formation protein Bqt4	N
SPBC342.05	crb2	BRCT and tudor domain DNA checkpoint protein Crb2	N
SPBC3H7.14	mug176	BRCT domain protein	N
SPBC582.05c	brc1	BRCT domain protein Brc1	N
SPACUNK4.14	mdb1	BRCT domain protein Mdb1	N
SPAC17G6.05c	bro1	BRO1 domain protein Bro1	N
SPBC21D10.10	bdc1	bromodomain protein Bdc1	N
SPAC22A12.14c		BSD domain protein, unknown biological role	N
SPAC13D6.04c	btb3	BTB/POZ family substrate adaptor for cullin 3 ubiquitin ligase Btb3	N
SPCC330.11	btb1	BTB/POZ family ubiquitin-type ligase substrate adaptor Btb1	N
SPBC25B2.06c	btb2	BTB/POZ family ubiquitin-type ligase substrate adaptor Btb2	N
SPBC3D6.02	but2	But2 family protein But2, similar to cell surface molecules	N
SPAC27D7.11c		But2 family protein, similar to cell surface molecules	N
SPBC2G2.08	ade9	C-1-tetrahydrofolatesynthase/methylenetetrahydrof olatedehydrogenase/methylenetetrahydrofolatecyclohydrolase/ formyltetrahydrofolatesynthetase Ade9	N
SPAC19A8.04	erg5	C-22 sterol desaturase Erg5	N
SPAC20G4.07c	erg4	C-24(28) sterol reductase Erg4	N
SPAC1687.16c	erg31	C-5 sterol desaturase Erg31	N
SPBC27B12.03c	erg32	C-5 sterol desaturase Erg32	N
SPAC20G8.07c	erg2	C-8 sterol isomerase Erg2	N
SPBC21C3.20c	git1	C2 domain protein Git1	N
SPAC29A4.19c	cta5	Ca2+/Mn2+ transporting P-type ATPase P5 type Cta5	N
SPAC2G11.09		calcium ion transmembrane transporter	N
SPAC24H6.13		calcium ion transmembrane transporter	N
SPAC25H1.05	meu29	calcium transport factor	N
SPCC1919.01	ckk2	calcium/calmodulin-dependent (CaMKK) protein kinase kinase Ckk2/Ppk34	N
SPCC297.03	ssp1	calcium/calmodulin-dependent (CaMKK) protein kinase Ssp1	N
SPACUNK12.02c	cmk1	calcium/calmodulin-dependent protein kinase Cmk1	N
SPBC337.04	ppk27	calcium/calmodulin-dependent protein kinase Ppk27	N
SPCC364.01	cif1	calnexin independence factor Cif1	N
SPBP4H10.19c		calreticulin/calnexin homolog	N
SPBC106.10	pka1	cAMP-dependent protein kinase catalytic subunit Pka1	N
SPAC8C9.03	cgs1	cAMP-dependent protein kinase regulatory subunit Cgs1	N
SPAC31G5.11	pac2	cAMP-independent regulatory protein Pac2	N
SPAC22G7.06c	ura1	carbamoyl-phosphate synthase (glutamine hydrolyzing), aspartate carbamoyltransferase Ura1	N
SPBP8B7.05c	nce103	carbonic anhydrase	N
SPCC417.12		carboxylesterase, type B family protein	N
SPAC11D3.18c		carboxylic acid transmembrane transporter	N
SPBC1683.12		carboxylic acid transmembrane transporter	N
SPAC1039.04		carboxylic acid transmembrane transporter	N
SPBC17D11.03c	pxp2	carboxymuconolactone decarboxylase-like protein, Pxp2	N
SPBP35G2.11c	nbr1	cargo receptor for selective autophagy pathway	N
SPCC364.04c	coy1	CASP family protein involved in Golgi vesicle transport Coy1	N
SPCC757.07c	ctt1	catalase	N
SPBC530.09c	mrl1	cation dependent mannose-6-phosphate cargo receptor Mrl1	N
SPAC24C9.05c	mug70	CBS and PB1 domain protein, conserved in fungi and plants, implicated in signalling Mug70	N
SPBC725.11c	php2	CCAAT-binding factor complex subunit Php2	N
SPAC589.03c	noc12	CCAAT-binding factor, Noc1 related	N
SPAC20G4.01	caf16	CCR4-Not complex ATPase subunit Caf16	N
SPCC4G3.15c	not2	CCR4-Not complex NOT box subunit 2	N
SPAC1B3.05	not3	CCR4-Not complex NOT box subunit 3/5	N
SPAC23H4.16c	not11	CCR4-Not complex subunit 11	N
SPAC16C9.04c	mot2	CCR4-Not complex ubiquitin-protein ligase E3 subunit 4	N
SPBC9B6.11c		CCR4/nocturin family endoribonuclease	N
SPBC839.07	ibp1	Cdc25 family phosphatase Ibp1, unknown role, implicated in DNA replication	N
SPAC22H10.07	scd2	Cdc42 GTPase complex scaffold subunit Scd2	N
SPCC1827.04	vms1	Cdc48p-Npl4p-Vms1p AAA ATPase complex subunit involved in ER associated ubiquitin-dependent protein catabolic process Vms1	N
SPBC32F12.09	rum1	CDK inhibitor Rum1	N
SPAC14C4.03	mek1	Cds1/Rad53/Chk2 family protein kinase Mek1	N
SPAC821.03c	slf1	cell cortex node protein Slf1	N
SPCC1223.06	tea1	cell end marker Tea1	N
SPAC6G10.02c	tea3	cell end marker Tea3	N
SPAC6F6.06c	rax2	cell polarity factor Rax2	N
SPAC821.09	eng1	cell septum surface endo-1,3-beta-glucanase Eng1	N
SPAP11E10.02c	mam3	cell surface adhesion protein for conjugation Mam3	N
SPBC146.10	mug57	cell surface fascilin domain protein, implicated in adhesion Mug57	N
SPAPB2C8.01		cell surface glycoprotein, adhesion molecule	N
SPBC947.04	pfl3	cell surface glycoprotein, flocculin Pfl3, DIPSY family	N
SPCC188.09c	pfl4	cell surface glycoprotein, flocculin Pfl4	N
SPBC1289.15	pfl5	cell surface glycoprotein, flocculin Pfl5	N
SPBC359.04c	pfl7	cell surface glycoprotein, flocculin Pfl7, DIPSY family	N
SPAC1F8.06	pfl8	cell surface glycoprotein, flocculin Pfl8	N
SPAC186.01	pfl9	cell surface glycoprotein, flocculin Pfl9, DIPSY family	N
SPCC1742.01	gsf2	cell surface glycoprotein, galactose-specific flocculin Gsf2	N
SPCC1223.12c	meu10	cell surface protein involved in ascospore wall assembly, GPI anchored Meu10	N
SPBC29A10.08	gas2	cell wall 1,3-beta-glucanosyltransferase Gas2	N
SPAC11E3.13c	gas5	cell wall 1,3-beta-glucanosyltransferase Gas5	N
SPAC1527.01	mok11	cell wall alpha-1,3-glucan synthase Mok11	N
SPBC16D10.05	mok13	cell wall alpha-1,3-glucan synthase Mok13	N
SPCC757.12	aah1	cell wall alpha-amylase homolog Aah1	N
SPAC23D3.10c	eng2	cell wall and ascospore endo-1,3-beta-glucanase Eng2	N
SPCC18.01c	adg3	cell wall beta-glucosidase Adg3	N
SPBC2G2.17c	psu2	cell wall beta-glucosidase Psu2	N
SPBC2D10.05	exg3	cell wall glucan 1,3-beta-glucosidase Exg3	N
SPBC1105.05	exg1	cell wall glucan 1,6-beta-glucosidase Exg1	N
SPAC26H5.08c	bgl2	cell wall glucan beta-glucosidase Bgl2	N
SPAC14C4.09	agn1	cell wall glucan endo-1,3-alpha-glucosidase Agn1	N
SPAC12B10.11	exg2	cell wall glucan glucosidase Exg2	N
SPAC13G6.10c	asl1	cell wall protein Asl1, predicted O-glucosyl hydrolase	N
SPAC1F8.02c	shu1	cell-surface heme acquisition protein Shu1	N
SPBC1347.02	ani1	CENP-A amino terminus domain (NTD) isomerase Ani1	N
SPAC1783.05	hrp1	CENP-A chaperone, CHD family Hrp1	N
SPBC577.15c	sim3	CENP-A chaperone, NASP family, Sim3	N
SPBC36B7.08c	ccp1	CENP-A histone disassembly chaperone Ccp1	N
SPAC9E9.10c	cbh1	CENP-B homolog Cbh1, domesticated transposable element	N
SPBC14F5.12c	cbh2	CENP-B homolog Cbh2, domesticated transposable element	N
SPBC1861.01c	cnp3	CENP-C ortholog Cnp3	N
SPBC2D10.16	mhf1	CENP-S ortholog, FANCM-MHF complex subunit Mhf1	N
SPAC29B12.13		CENP-V, S-(hydroxymethyl)glutathione synthase	N
SPAC26A3.10	cnt6	centaurin ADP ribosylation factor GTPase activating protein family	N
SPBC17G9.08c	cnt5	centaurin Cnt5	N
SPBC776.16	mis20	centromere protein Mis20/Eic2	N
SPAC15A10.15	sgo2	centromeric adaptor, shugoshin Sgo2	N
SPAC18G6.01c	aim18	chalcone-related heme binding protein, Aim18	N
SPBC1711.08	aha1	chaperone activator Aha1	N
SPCC645.14c	sti1	chaperone activator Sti1	N
SPAC26F1.12c	hgh1	chaperone for translation factor EF2, armadillo-type fold, Hgh1	N
SPAC20G4.04c	hus1	checkpoint clamp complex protein Hus1	N
SPAC1952.07	rad1	checkpoint clamp complex protein Rad1	N
SPAC664.07c	rad9	checkpoint clamp complex protein Rad9	N
SPAC19G12.03	cda1	chitin deacetylase Cda1	N
SPBC1709.01	chs2	chitin synthase homolog Chs2	N
SPAC13G6.12c	chs1	chitin synthase I	N
SPAPB1E7.04c	cts2	chitinase Cts2	N
SPCC1259.13	chk1	Chk1 protein kinase	N
SPCC1682.11c	ctl1	choline transporter-like, implicated in autophagy Ctl1	N
SPCC1827.02c	pcy1	choline-phosphate cytidylyltransferase Pcy1	N
SPAC13G7.12c	eki1	choline/ethanolamine kinase Eki1	N
SPBC21C3.14c		chromatin binding protein ortholog	N
SPBC337.10c	dre2	CIA machinery anamorsin Dre2	N
SPCC1450.06c	grx3	CIA machinery monothiol glutaredoxin Grx3	N
SPAC1296.06	tah18	CIA machinery NADPH-dependent diflavin oxidoreductase Tah18	N
SPAC1071.02	mms19	CIA machinery protein Mms19	N
SPAC1851.03	ckb1	CK2 family regulatory subunit Ckb1	N
SPBC2G5.02c	ckb2	CK2 regulatory subunit beta isoform 2, Ckb2	N
SPAC694.06c	mrc1	claspin, Mrc1	N
SPBPB2B2.05		class I glutamine amidotransferase family protein	N
SPAC513.05	ams1	Class II alpha-mannosidase, subtype C, Ams1	N
SPAC688.11	end4	clathrin adaptor End4	N
SPAC19A8.11c	irc6	clathrin coat adaptor Irc6	N
SPBC887.02		ClC chloride channel	N
SPAC3C7.12	tip1	CLIP170 family protein Tip1	N
SPAC3G9.01	nsk1	Clp1-interacting, microtubule plus-end binding Nsk1	N
SPCC1259.07	rxt3	Clr6 and Rpd3L histone deacetylase complex LCCL domain subunit Rxt3	N
SPAC14C4.12c	laf1	Clr6 associated factor 1 Laf1	N
SPCC1682.13	laf2	Clr6 associated factor 2, Laf2	N
SPAC16C9.05	cph1	Clr6 histone deacetylase associated PHD finger protein Cph1	N
SPAC16E8.12c	png3	Clr6 histone deacetylase complex I'' complex ING family homolog Png3	N
SPAC5D6.02c	mug165	Clr6 histone deacetylase complex subunit Mug165	N
SPCC24B10.19c	nts1	Clr6 histone deacetylase complex subunit Nts1	N
SPBP8B7.28c	stc1	CLRC complex-Argonaute linker protein Stc1	N
SPCC970.07c	raf2	CLRC ubiquitin ligase complex subunit Raf2	N
SPCC11E10.08	rik1	CLRC ubiquitin ligase complex WD repeat protein Rik1	N
SPBC530.06c	clu1	clustered mitochondria ortholog Clu1	N
SPBC24C6.05	sec28	coatomer epsilon subunit	N
SPCC1393.13	duf89	cobalt/nickel-dependent phosphatase Duf89	N
SPAC6G9.05	pcd1	coenzyme A diphosphatase	N
SPAC30C2.04	asc1	cofactor for cytoplasmic methionyl-and glutamyl-tRNA synthetases Asc1	N
SPAC17H9.11	gmf1	cofilin/tropomyosin family Glia Maturation Factor homolog Gmf1	N
SPAPJ760.02c	abp1	cofilin/tropomyosin family, drebrin ortholog Abp1	N
SPCP1E11.07c	cwf18	complexed with Cdc5 protein Cwf18	N
SPCC4B3.14	cwf20	complexed with Cdc5 protein Cwf20	N
SPAC4A8.09c	cwf21	complexed with Cdc5 protein Cwf21	N
SPAC869.09		Con-6 family conserved fungal protein	N
SPAC22G7.11c	cum1	Con-6 family conserved fungal protein	N
SPAC11D3.01c		Con-6 family conserved fungal protein	N
SPAP7G5.03	prm1	conjugation protein Prm1	N
SPAC23G3.05c		conserved endomembrane protein, RGS domain, implicated in signal transduction, cell polarity, possibly via membrane tethering	N
SPCC320.06		conserved eukaryotic protein, R3H domain-containing	N
SPAC19G12.16c	adg2	conserved fungal cell surface protein, Kre9/Knh1 family, Adg2	N
SPAC1952.10c		conserved fungal multispanning membrane protein	N
SPAC23H3.04		conserved fungal multispanning membrane protein	N
SPAC2C4.08		conserved fungal protein	N
SPBC21D10.08c		conserved fungal protein	N
SPBC31F10.05	mug37	conserved fungal protein	N
SPAC12G12.07c		conserved fungal protein	N
SPAC4F10.17		conserved fungal protein	N
SPBPB2B2.08		conserved fungal protein	N
SPCC297.06c		conserved fungal protein	N
SPAC13G7.09c		conserved fungal protein	N
SPCC645.11c	mug117	conserved fungal protein, meiotic Mug117	N
SPAC17A5.10	hua1	conserved fungal protein, possibly DNA J domain Hua1	N
SPAC57A10.07		conserved membrane protein with Rossmann-like alpha/beta/alpha sandwich fold, conserved in fungi and protozoa	N
SPAC4A8.02c		conserved protein, UPF0047 family	N
SPAC4H3.14c	rng8	contractile ring myosin V regulator Rng8	N
SPBP8B7.02	rng9	contractile ring myosin V regulator Rng9	N
SPBC83.18c	fic1	contractile ring-membrane anchor Fic1	N
SPAC1687.13c	csn5	COP9/signalosome complex protease subunit Csn5	N
SPAC1952.12c	csn71	COP9/signalosome complex subunit 7a	N
SPBC215.03c	csn1	COP9/signalosome complex subunit Csn1	N
SPAPB17E12.04c	csn2	COP9/signalosome complex subunit Csn2	N
SPAC22A12.03c	csn4	COP9/signalosome complex subunit Csn4	N
SPAC6F12.04	tvp15	COPI-coated vesicle associated protein	N
SPCC970.06	erv29	COPII adaptor Erv29	N
SPBC776.04	sec2302	COPII cargo receptor subunit Sec23b	N
SPBC16E9.09c	erp5	COPII vesicle coat component Erp5/Erp6/Erp1	N
SPCC1795.10c	svp26	COPII-coated ER to Golgi transport vesicle protein Svp26	N
SPCC24B10.17	emp24	COPII-coated vesicle component Emp24	N
SPAC17A5.08	erp2	COPII-coated vesicle component Erp2/3/4	N
SPBC2G5.04c	erv41	COPII-coated vesicle component Erv41	N
SPAC24B11.08c	erv46	COPII-coated vesicle component Erv46	N
SPAC2E1P3.04	cao1	copper amine oxidase Cao1	N
SPBC1289.16c	cao2	copper amine oxidase-like protein Cao2	N
SPBC1709.10c	atx1	copper chaperone Atx1	N
SPBC21D10.07	cmc1	copper-binding protein of the mitochondrial intermembrane space Cmc1	N
SPAC2C4.05	cor1	cornichon family protein	N
SPAC30C2.05	erv14	cornichon family protein Erv14	N
SPCC1494.08c		cortical variant C2 domain protein, human FAM102A and FAM102B ortholog, implicated in signalling or endocytosis	N
SPCC364.05	vps3	CORVET complex WD repeat subunit Vps3	N
SPAC17A2.06c	vps8	CORVET complex WD repeat subunit Vps8	N
SPAC13G6.03	gpi7	CP2 mannose-ethanolamine phosphotransferase GPI anchor biosynthesis protein Gpi7	N
SPAC15A10.06		CPA1 sodium ion/proton antiporter	N
SPBPJ4664.02		crazy cell surface glycoprotein	N
SPAC25G10.02	cce1	cruciform-cutting endonuclease Cce1	N
SPBC902.02c	ctf18	Ctf18 RFC-like complex subunit Ctf18	N
SPAC19D5.11c	ctf8	Ctf18 RFC-like complex subunit Ctf8	N
SPAC31A2.15c	dcc1	Ctf18 RFC-like complex subunit Dcc1	N
SPCC1906.02c	cue3	CUE domain protein Cue3, human ASCC2 ortholog, activating signal cointegrator 1 complex	N
SPBC16E9.02c		CUE domain protein, human TOLLIP ortholog	N
SPAC3H8.05c	mms1	Cul8-RING ubiquitin ligase complex WD repeat protein subunit Mms1	N
SPBC1718.01	pop1	cullin 1 adaptor protein Pop1	N
SPAC24H6.03	cul3	cullin 3	N
SPAC3A11.08	cul4	cullin 4	N
SPAC1565.07c	knd1	Cullin-associated NEDD8-dissociated protein Knd1	N
SPAC1F3.09	mug161	CwfJ family protein, splicing factor	N
SPAC1296.05c	lcp1	cyclin L family cyclin	N
SPAC19E9.03	pas1	cyclin Pas1	N
SPBC20F10.10	psl1	cyclin pho85 family Psl1	N
SPCC16C4.11	pef1	cyclin-dependent protein kinase Pho85/PhoA-like Pef1	N
SPBC1D7.03	clg1	cyclin-like protein involved in autophagy Clg1	N
SPAC57A10.03	cyp1	cyclophilin family peptidyl-prolyl cis-trans isomerase Cyp1	N
SPBC28F2.03	ppi1	cyclophilin family peptidyl-prolyl cis-trans isomerase Cyp2	N
SPBC1709.04c	cyp3	cyclophilin family peptidyl-prolyl cis-trans isomerase Cyp3	N
SPBP8B7.25	cyp4	cyclophilin family peptidyl-prolyl cis-trans isomerase Cyp4	N
SPBC16H5.05c	cyp7	cyclophilin family peptidyl-prolyl cis-trans isomerase Cyp7	N
SPAC21E11.05c	cyp8	cyclophilin family peptidyl-prolyl cis-trans isomerase Cyp8	N
SPAC1B3.03c	wis2	cyclophilin family peptidyl-prolyl cis-trans isomerase Wis2	N
SPBC17G9.05	rct1	cyclophilin family peptidyl-prolyl cis-trans isomerase, RRM-containing Rct1	N
SPAC23A1.14c		cystathionine beta-lyase	N
SPAC3A12.17c	cys12	cysteine synthase-like protein Cys12	N
SPBPB10D8.01		cysteine transmembrane transporter	N
SPCPB1C11.03		cysteine transmembrane transporter	N
SPAC1556.04c	cdd1	cytidine deaminase Ccd1	N
SPBC28E12.04	cbp7	cytochrome b translation regulator Cbp7	N
SPAC22H10.09	cbp8	cytochrome b translation regulator Cbp8	N
SPBC29A10.16c	cyb502	cytochrome b5 Cyb502	N
SPBC26H8.12	cyc3	cytochrome c heme lyase Cyc3	N
SPBC16E9.03c	coa1	cytochrome c oxidase assembly protein Coa1	N
SPCC550.01c	coa4	cytochrome c oxidase assembly protein Coa4	N
SPBC16A3.16	coa5	cytochrome c oxidase assembly protein Coa5	N
SPAC25B8.07c	rcf1	cytochrome c oxidase assembly protein Rcf1	N
SPAC1296.02	cox4	cytochrome c oxidase subunit IV	N
SPCC1739.09c	cox13	cytochrome c oxidase subunit VIa	N
SPCC1259.05c	cox9	cytochrome c oxidase subunit VIIa	N
SPAC24C9.16c	cox8	cytochrome c oxidase subunit VIII	N
SPBC29A3.18	cyt1	cytochrome c1 Cyt1	N
SPAC24C9.02c	cyt2	cytochrome c1 heme lyase Cyt2	N
SPAC25B8.01	dap1	cytochrome P450 regulator Dap1	N
SPAC4G9.05	mpf1	cytoplasmic meiotic pumilio family RNA-binding protein Mpf1	N
SPCC16C4.09	sts5	cytoplasmic P body 3'-5'-exoribonuclease, Dis3L2-related	N
SPAC821.04c	cid13	cytoplasmic poly(A) polymerase Cid13	N
SPAC4G8.03c	puf5	cytoplasmic pumilio family RNA-binding protein Puf5	N
SPBC354.01	gtp1	cytoplasmic translation associated GTP binding protein Gtp1	N
SPCC965.14c		cytosine deaminase	N
SPAC16E8.01	shd1	cytoskeletal protein binding protein Sla1 family, Shd1	N
SPAC637.13c	slm1	cytoskeletal signaling protein Slm1	N
SPBC2G5.03	ctu1	cytosolic thiouridylase subunit Ctu1	N
SPBC19C2.13c	ctu2	cytosolic thiouridylase subunit Ctu2	N
SPCC364.07	ser3	D-3 phosphoglycerate dehydrogenase Ser3	N
SPAC1002.07c		D-amino acid N-acetyltransferase	N
SPCC1450.07c	dao1	D-amino acid oxidase	N
SPAPB1A10.12c	alo1	D-arabinono-1,4-lactone oxidase	N
SPAC8C9.05	dtd1	D-Tyr-tRNA deacylase Dtd1	N
SPAC513.06c	dhd1	D-xylose 1-dehydrogenase (NADP+)	N
SPBC27.02c	ask1	DASH complex subunit Ask1	N
SPAC1805.07c	dad2	DASH complex subunit Dad2	N
SPAC14C4.16	dad3	DASH complex subunit Dad3	N
SPCC417.02	dad5	DASH complex subunit Dad5	N
SPAC589.08c	dam1	DASH complex subunit Dam1	N
SPBC32F12.08c	duo1	DASH complex subunit Duo1	N
SPCC1223.15c	spc19	DASH complex subunit Spc19	N
SPAC8C9.17c	spc34	DASH complex subunit Spc34	N
SPAC18G6.09c	edc1	Dcp2-Dcp1 mRNA-decapping complex subunit Edc1	N
SPCC1020.13c		DDHD family phospholipase	N
SPAC694.02		DEAD/DEAH box helicase, human DDL60 and DDL60L ortholog, implicated in mRNA degradation	N
SPAC19G12.12	dlp1	decaprenyl diphosphate synthase subunit 2 Dlp1	N
SPAC2E1P3.01		dehydrogenase	N
SPCC757.02c		dehydrogenase	N
SPBC24C6.04	put2	delta-1-pyrroline-5-carboxylate dehydrogenase Put2	N
SPBC119.16c		DENN domain-like containing protein, implicated in vesicle formation/trafficking	N
SPBC1347.01c	rev1	deoxycytidyl transferase Rev1	N
SPBC2G2.13c	dcd1	deoxycytidylate deaminase	N
SPAC30C2.02	mmd1	deoxyhypusine hydroxylase	N
SPAC1687.17c		Der1-like (degradation in the ER) family	N
SPAC22A12.10	ept1	diacylglycerol cholinephosphotransferase/ diacylglycerol ethanolaminesphotransferase Ept1	N
SPCC1235.15	dga1	diacylglycerol O-acyltransferase Dga1	N
SPAC13G6.14	aps1	diadenosine 5',5'''-p1,p6-hexaphosphate hydrolase Aps1	N
SPCC188.13c	dcr1	dicer	N
SPBC30D10.14		dienelactone hydrolase family	N
SPAC977.15		dienelactone hydrolase family, implicated in cellular detoxification	N
SPBC3B8.07c	dsd1	dihydroceramide delta-4 desaturase	N
SPAC22A12.11	dak1	dihydroxyacetone kinase Dak1	N
SPAC977.16c	dak2	dihydroxyacetone kinase Dak2	N
SPCC553.07c	kpa1	DinB translesion DNA repair polymerase, pol kappa	N
SPBC1198.08	dug1	dipeptidase Dug1	N
SPCC757.13		dipeptide transmembrane transporter	N
SPBC1773.15	dal52	dipeptide transmembrane transporter Dal5h2	N
SPACUNK4.08	dpp2	dipeptidyl peptidase	N
SPAC3A11.10c	dpe1	dipeptidyl peptidase, unknown specificity, implicated in glutathione metabolism	N
SPCC965.12	dpe2	dipeptidyl peptidase, unknown specificity, implicated in glutathione metabolism	N
SPCC1672.06c	asp1	diphosphoinositol pentakisphosphate kinase/IP8 pyrophosphatase	N
SPCC18.15	dph7	diphthamide biosynthesis complex WD repeat protein subunit Dph7	N
SPBC3B8.05	dph1	diphthamide biosynthesis protein Dph1	N
SPBC17D1.02	dph2	diphthamide biosynthesis protein Dph2	N
SPAC8F11.02c	dph3	diphthamide biosynthesis protein Dph3	N
SPAC926.05c	dph4	diphthamide biosynthesis protein Dph4	N
SPBC577.12	dph6	diphthamide synthetase Dph6	N
SPAC22A12.01c	pso2	DNA 5' exonuclease	N
SPAC26A3.02	myh1	DNA adenine glycosylase Myh1	N
SPAC23H3.15c	ddr48	DNA damage-responsive protein Ddr48	N
SPAC30D11.07	nth1	DNA endonuclease III	N
SPBC336.01	fbh1	DNA helicase I, ubiquitin ligase F-box adaptor Fbh1	N
SPAC23C11.04c	pnk1	DNA kinase/phosphatase Pnk1	N
SPBC713.06	adl1	DNA ligase	N
SPCC737.07c		DNA polymerase alpha-associated DNA helicase A	N
SPBC12D12.02c	cdm1	DNA polymerase delta subunit Cdm1	N
SPBC3D6.09	dpb4	DNA polymerase epsilon subunit Dpb4	N
SPAC2F7.06c	pol4	DNA polymerase X family	N
SPAC30D11.10	rad52	DNA recombination mediator Rad52 (previously Rad22)	N
SPAC1142.03c	swi2	DNA recombination mediator Swi2	N
SPBC409.03	swi5	DNA recombination mediator Swi5	N
SPAC3C7.03c	rad55	DNA recombination mediator, RecA family ATPase Rad55/Rhp55	N
SPAC20H4.07	rad57	DNA recombination mediator, RecA family ATPase Rad57/Rhp57	N
SPCC553.01c	dbl2	DNA recombination protein Dbl2	N
SPBC409.16c	saw1	DNA recombination protein Saw1	N
SPBC4F6.15c	swi10	DNA repair endonuclease non-catalytic (ERCC1) subunit Swi10	N
SPCC970.01	rad16	DNA repair endonuclease XPF	N
SPBC3E7.08c	rad13	DNA repair nuclease Rad13	N
SPBC146.06c	fan1	DNA repair protein Fan1	N
SPAC6B12.02c	mus7	DNA repair protein Mus7/Mms22	N
SPAC1556.01c	rad50	DNA repair protein Rad50	N
SPAC12B10.12c	rhp41	DNA repair protein Rhp41	N
SPCC4G3.10c	rhp42	DNA repair protein Rhp42	N
SPAC521.02	wss1	DNA repair WLM domain metallopeptidase Wss1	N
SPAC26H5.02c	mgs1	DNA replication ATPase Mgs1	N
SPCC18B5.11c	cds1	DNA replication checkpoint kinase Cds1	N
SPCC23B6.05c	ssb3	DNA replication factor A subunit Ssb3	N
SPBC947.11c	elg1	DNA replication factor C complex subunit Elg1	N
SPAC1D4.09c	rtf2	DNA replication termination factor Rtf2	N
SPBC1703.14c	top1	DNA topoisomerase I	N
SPBC1A4.03c	top2	DNA topoisomerase II	N
SPAC17A5.11	rec12	DNA topoisomerase type II (DSB-forming) Rec12/Spo11	N
SPBC582.10c	rhp1602	DNA translocase Rhp16b	N
SPBC23E6.02	rrp2	DNA translocase/ SUMO-targeted ubiquitin ligase E3	N
SPAPB24D3.04c	mag1	DNA-3-methyladenine glycosylase Mag1	N
SPBC23G7.11	mag2	DNA-3-methyladenine glycosylase Mag2	N
SPBC16G5.15c	fkh2	DNA-binding forkhead transcription factor Fkh2	N
SPBC4C3.12	2001-09-01	DNA-binding forkhead transcription factor Sep1	N
SPBC32H8.11	mei4	DNA-binding forkhead transcription factor, meiotic Mei4	N
SPAC23C4.09c		DNA-binding TFAR19-related protein, human Programmed cell death protein 5 ortholog	N
SPAC25B8.11		DNA-binding transcription factor	N
SPAC3C7.04		DNA-binding transcription factor	N
SPAPB24D3.01	toe3	DNA-binding transcription factor	N
SPCC320.03		DNA-binding transcription factor	N
SPCC417.09c		DNA-binding transcription factor	N
SPAC3H8.08c		DNA-binding transcription factor	N
SPCC777.02		DNA-binding transcription factor	N
SPAC105.03c		DNA-binding transcription factor	N
SPCC965.10		DNA-binding transcription factor	N
SPBC56F2.05c		DNA-binding transcription factor	N
SPAC3F10.12c		DNA-binding transcription factor	N
SPBC530.05	prt1	DNA-binding transcription factor	N
SPAC22F3.02	atf31	DNA-binding transcription factor Atf31	N
SPBC1683.13c	cha4	DNA-binding transcription factor Cha4	N
SPAC56F8.16	esc1	DNA-binding transcription factor Esc1	N
SPBPB8B6.04c	grt1	DNA-binding transcription factor Grt1	N
SPAC821.07c	moc3	DNA-binding transcription factor Moc3	N
SPAC21E11.03c	pcr1	DNA-binding transcription factor Pcr1	N
SPBC27B12.11c	pho7	DNA-binding transcription factor Pho7	N
SPAC6F12.02	rst2	DNA-binding transcription factor Rst2	N
SPBC1105.14	rsv2	DNA-binding transcription factor Rsv2	N
SPAC16.05c	sfp1	DNA-binding transcription factor Sfp1	N
SPBC1652.01	stb3	DNA-binding transcription factor Stb3	N
SPAC25B8.19c	loz1	DNA-binding transcription factor zf-C2H2 type	N
SPAC25G10.03	zip1	DNA-binding transcription factor Zip1	N
SPBC2F12.09c	atf21	DNA-binding transcription factor, Atf-CREB family Atf21	N
SPAC4G8.13c	prz1	DNA-binding transcription factor, calcineurin responsive Prz1	N
SPCC736.08	cbf11	DNA-binding transcription factor, CBF1/Su(H)/LAG-1 family Cbf11	N
SPCC1223.13	cbf12	DNA-binding transcription factor, CBF1/Su(H)/LAG-1 family Cbf12	N
SPBC19G7.06	mbx1	DNA-binding transcription factor, MADS-box Mbx1	N
SPBC317.01	mbx2	DNA-binding transcription factor, MADS-box Pvg4	N
SPBC530.08		DNA-binding transcription factor, membrane-tethered	N
SPBC354.05c	sre2	DNA-binding transcription factor, membrane-tethered Sre2	N
SPCC1902.01	gaf1	DNA-binding transcription factor, nutrient sensing, zf-GATA-type Gaf1	N
SPAC31A2.11c	cuf1	DNA-binding transcription factor, nutritional copper sensing Cuf1	N
SPAC32A11.03c	phx1	DNA-binding transcription factor, stationary phase-specific Phx1	N
SPBC19C2.09	sre1	DNA-binding transcription factor, sterol regulatory element binding protein Sre1	N
SPAC11D3.07c	toe4	DNA-binding transcription factor, zf-fungal binuclear cluster type	N
SPAC11D3.17		DNA-binding transcription factor, zf-fungal binuclear cluster type	N
SPAC1F7.11c		DNA-binding transcription factor, zf-fungal binuclear cluster type	N
SPAC2H10.01		DNA-binding transcription factor, zf-fungal binuclear cluster type	N
SPBC1773.16c		DNA-binding transcription factor, zf-fungal binuclear cluster type	N
SPBC530.11c		DNA-binding transcription factor, zf-fungal binuclear cluster type	N
SPAC139.03	toe2	DNA-binding transcription factor, zf-fungal binuclear cluster type	N
SPAC1399.05c	toe1	DNA-binding transcription factor, zf-fungal binuclear cluster type	N
SPBC1773.12		DNA-binding transcription factor, zf-fungal binuclear cluster type	N
SPAC1327.01c		DNA-binding transcription factor, zf-fungal binuclear cluster type	N
SPBC15D4.02	gsf1	DNA-binding transcription factor, zf-fungal binuclear cluster type Gsf1	N
SPAPB1A11.04c	mca1	DNA-binding transcription factor, zf-fungal binuclear cluster type Mca1	N
SPBP4H10.09	rsv1	DNA-binding transcription repressor Rsv1	N
SPAC15A10.03c	rad54	DNA-dependent ATPase Rad54/Rhp54	N
SPAC144.05	irc20	DNA-dependent ATPase/ ubiquitin-protein ligase E3 Irc20	N
SPCC1259.03	rpa12	DNA-directed RNA polymerase complex I TFIIS subunit Rpa12	N
SPCC63.13		DNAJ domain protein	N
SPAC4H3.01		DNAJ domain protein Caj1/Djp1 type	N
SPBC3E7.11c		DNAJ domain protein Caj1/Djp1-type	N
SPAC4G9.19		DNAJ domain protein DNAJB family	N
SPBC1773.09c	mug184	DNAJ domain protein, exocytosis associated Mug184	N
SPBC405.06	xdj1	DNAJ protein Xdj1	N
SPBC1734.05c	spf31	DNAJ protein, splicing factor Spf31	N
SPBC17A3.05c		DNAJ/DUF1977, human DNAJB12 homolog, Hsp70 co-chaperone	N
SPAC17C9.07	alg8	dolichyl pyrophosphate Glc1Man9GlcNAc2 alpha-1,3-glucosyltransferase Alg8	N
SPBC1734.12c	alg12	dolichyl pyrophosphate Man7GlcNAc2 alpha-1,6-mannosyltransferase Alg12	N
SPAC7D4.06c	alg3	dolichyl-P-Man:Man(5)GlcNAc(2)-PP-Dol alpha-1,3-mannosyltransferase Alg3	N
SPBC56F2.10c	alg5	dolichyl-phosphate beta-glucosyltransferase Alg5	N
SPAC56F8.06c	alg10	dolichyl-phosphate-glucose-glycolipid alpha-glucosyltransferase Alg10	N
SPBC25B2.01	hbs1	Dom34-Hbs1 translation release factor complex GTPase subunit Hbs1	N
SPCC18B5.06	dom34	Dom34-Hbs1 translation release factor complex subunit, peloto ortholog Dom34	N
SPAPB21F2.02	dop1	Dopey family protein Dop1	N
SPBC16C6.04	dbl6	double strand break localizing protein Dbl6	N
SPBC30B4.08	eri1	double-strand siRNA ribonuclease Eri1	N
SPBC21C3.16c	spt4	DSIF transcription elongation factor complex subunit Spt4	N
SPAC1D4.11c	lkh1	dual specificity protein kinase Lkh1	N
SPBC1685.01	pmp1	dual-specificity MAP kinase phosphatase Pmp1	N
SPAC343.20		dubious	N
SPAC17A2.10c		dubious	N
SPCC417.03		dubious	N
SPAC2F3.07c		dubious	N
SPBC2A9.13		dubious	N
SPAC13G6.13		dubious	N
SPBC1921.04c		dubious protein, reverse strand of sno20	N
SPAC1002.18	urg3	DUF1688 family fungal conserved protein, implicated in uracil or riboflavin metabolism	N
SPAC32A11.01	mug8	DUF1708 family conserved fungal protein, cell division site	N
SPAC15E1.02c		DUF1761 family protein	N
SPAC6G9.01c		DUF1764 family conserved eukaryotic protein, fungi, plants, apicomplexa	N
SPBC409.17c	duc2	DUF1769 family protein	N
SPCC569.03		DUF1773 family protein	N
SPCC613.11c	meu23	DUF1773 family protein	N
SPBC106.08c	mug2	DUF1773 family protein	N
SPCC569.01c		DUF1773 family protein	N
SPCP20C8.01c		DUF1773 family protein	N
SPAC637.03		DUF1774 family multi-spanning conserved fungal membrane protein	N
SPAC22H10.08		DUF2009 family protein, conserved in yeast and apicomplexa	N
SPCC16A11.03c		DUF2009 family protein, conserved in yeast and apicomplexa	N
SPAC630.06c		DUF2011 family conserved fungal protein	N
SPCC70.09c	mug9	DUF2406 family conserved fungal protein	N
SPBC19C7.04c		DUF2406 family conserved fungal protein	N
SPBC3B8.06		DUF2427 family conserved fungal protein	N
SPBC16H5.12c		DUF2433 metallo phosphatase superfamily conserved fungal protein	N
SPAC56F8.12		DUF2434 family conserved fungal multispanning membrane protein	N
SPCC1259.08		DUF2457 family conserved fungal protein	N
SPBC557.02c		DUF2458 conserved fungal protein	N
SPBC577.11		DUF3074 family protein, implicated in vesicle trafficking or lipid metabolism	N
SPAC227.17c		DUF3128 family, human c22orf39 ortholog	N
SPCC126.12		DUF34 family protein	N
SPCC663.15c		DUF3818 and PXA domain conserved fungal protein	N
SPAC17H9.06c		DUF4196 and DUF4211, human CCDC82 ortholog	N
SPAC3H8.04		DUF4210 domain protein, human FAM214A ortholog, implicated in chromosome segregation	N
SPAC32A11.02c		DUF4449 family conserved fungal protein, involved in cell-cell communication in N. crassa	N
SPAC6B12.16	meu26	DUF4451 family conserved fungal protein	N
SPAC22H10.02		DUF4452 family conserved fungal protein	N
SPBC1198.03c		DUF4646 family conserved fungal protein	N
SPBC3E7.07c		DUF757 family protein, human PBDC1 ortholog	N
SPBC2D10.03c	ess1	DUF866 family protein, human C1orf123 ortholog	N
SPBC56F2.03	arp10	dynactin complex actin-like protein Arp10	N
SPAC14C4.08	mug5	dynactin complex subunit Mug5	N
SPBC1347.12	arp1	dynactin complex subunit, centractin family actin-like protein Arp1	N
SPCC11E10.03	jnm1	dynactin complex subunit, dynamitin Jnm1	N
SPAC27D7.13c	ssm4	dynactin microtubule-binding subunit, p150-Glued Ssm4	N
SPAC767.01c	vps1	dynamin family protein Vps1	N
SPAC1093.06c	dhc1	dynein heavy chain, minus-end directed microtubule motor Dhc1	N
SPAC1805.08	dlc1	dynein light chain Dlc1	N
SPAC926.07c	dlc2	dynein light chain Dlc2	N
SPAC2F7.03c	pom1	DYRK family cell polarity protein kinase Pom1	N
SPAC16C9.07	pom2	DYRK family protein kinase Pom2	N
SPAC1296.04	mug65	dysferlin-like membrane trafficking protein Mug65	N
SPBC6B1.05c	atg7	E1 Atg8 and Atg12 E1 activating enzyme Atg7	N
SPAC1687.14c		EF hand family protein, centrin-like	N
SPAC20G4.03c	hri1	eIF2 alpha kinase Hri1	N
SPAC222.07c	hri2	eIF2 alpha kinase Hri2	N
SPAC27E2.02	yih1	eIF2alpha (Gcn2) kinase inhibitor (human IMPACT homolog) Yih1	N
SPCC14G10.04	eap1	eIF4E-associated protein Eap1	N
SPCC63.14	eis1	eisosome assembly protein Eis1	N
SPAC1A6.07	sle1	eisosome assembly protein Seg1	N
SPAP27G11.07c	bud32	EKC/KEOPS complex associated ATPase Bud32	N
SPCC24B10.12	cgi121	EKC/KEOPS complex subunit Cgi121	N
SPAC4H3.13	pcc1	EKC/KEOPS complex subunit Pcc1	N
SPAC27D7.06	etf1	electron transfer flavoprotein alpha subunit EtfA	N
SPAC6G9.15c	ebp1	Ell binding protein Ebp1	N
SPAC11D3.02c		ELLA family acetyltransferase	N
SPBC839.14c	efm4	elongation factor EF-1 alpha (eEF1A) methyltransferase Efm4	N
SPCC11E10.06c	elp4	elongator complex subunit Elp4	N
SPBC18E5.05c	elp5	elongator complex subunit Elp5	N
SPBC36.07	elp1	elongator complex WD repeat protein Elp1	N
SPCC895.06	elp2	elongator complex WD repeat protein Elp2	N
SPBC29A3.08	pof4	elongin-A, F-box protein Pof4	N
SPBC1105.08	emp70	EMP70 family endosomal transport protein Emp70	N
SPBC32H8.01c		endocytic trafficking protein	N
SPBC21B10.09		endomembrane system acetyl-CoA transmembrane transporter	N
SPBPJ4664.05		endomembrane system protein, FAR-17a/AIG1-like family protein, human AIG1 and ADTRP ortholog	N
SPCC338.08	ctp1	endonuclease activator Ctp1	N
SPAC23H4.09	cdb4	endonuclease Cdb4	N
SPBC19C7.09c	uve1	endonuclease Uve1	N
SPBC36B7.05c	pib1	endosomal and vacuolar ubiquitin-protein ligase E3/phosphatidylinositol(3)-phosphate binding protein Pib1	N
SPBC18E5.11c	edc3	enhancer of mRNA decapping Edc3	N
SPBPB21E7.01c	eno102	enolase	N
SPBC1815.01	eno101	enolase	N
SPAC26F1.04c	etr1	enoyl-[acyl-carrier protein] reductase	N
SPBC19F8.03c	yap18	ENTH/VHS domain protein	N
SPAC18B11.03c		ER alcohol acetyltransferase involved in intermembrane phospholipid transfer	N
SPBC3D6.13c	pdi3	ER associated protein disulfide isomerase Pdi3	N
SPAC2E1P5.03	erj5	ER DNAJ domain protein Erj5	N
SPBC36.06c	spo9	ER farnesyl pyrophosphate synthetase Erg20	N
SPBP16F5.08c	fmo1	ER flavin-containing N,N-dimethylaniline monooxygenase activity Fmo1	N
SPAC222.14c	sey1	ER fusion GTPase, atlastin Sey1	N
SPAC18B11.08c	pat10	ER membrane chaperone for multipass membrane proteins, PAT complex subunit (asterix), Pat10	N
SPBC2G5.01		ER membrane chaperone for multipass membrane proteins, PAT complex subunit, and TMCO1 translocon subunit (human CCDC47 ortholog)	N
SPBC543.08	fit1	ER membrane CoA pyrophosphatase (FIT) family lipid storage protein Fit1	N
SPAC1687.07		ER membrane DUF2015 family conserved fungal protein	N
SPAC30D11.11	izh3	ER membrane Haemolysin-III family protein involved in zinc homeostasis Izh3	N
SPBC30D10.09c	hva22	ER membrane organization protein, HVA22/TB2/DP1 family protein	N
SPAC3H1.05	ste24	ER membrane protease Ste24	N
SPBC660.17c		ER membrane protein	N
SPAC25H1.07	emc1	ER membrane protein complex subunit Emc1	N
SPAC19D5.02c	emc10	ER membrane protein complex subunit Emc10	N
SPBC15C4.01c	oca3	ER membrane protein complex subunit Emc2/TPR repeat protein Oca3	N
SPBC1711.03	emc3	ER membrane protein complex subunit Emc3	N
SPCC1020.11c	emc6	ER membrane protein complex subunit Emc6	N
SPAC959.05c	pdi4	ER membrane protein disulfide isomerase Pdi4	N
SPCC830.08c	yop1	ER membrane protein DP1/Yop1	N
SPAC23C11.01	ice2	ER membrane protein involved triglyceride mobilization ICE2 family	N
SPAC22A12.07c	ogm1	ER membrane protein O-mannosyltransferase Ogm1	N
SPCC1259.02c	erm1	ER metallopeptidase Erm1	N
SPBC409.20c	shr3	ER packaging chaperone for amino acid permeases Shr3	N
SPAC17H9.14c	pdi2	ER protein disulfide isomerase Pdi2	N
SPBC36B7.03	sec63	ER protein translocation subcomplex subunit Sec63	N
SPAC2F3.02	sec67	ER protein translocation subcomplex subunit Sec67	N
SPAC12B10.02c	sdg1	ER resident protein acetylase Sdg1	N
SPAC19G12.08	scs7	ER sphingosine hydroxylase Scs7	N
SPBPB2B2.02	say1	ER sterol deacetylase Say1	N
SPCC777.12c		ER stress response thioredoxin family membrane disulfide oxidoreductase	N
SPBC146.04	erv2	ER thiol oxidase Erv2	N
SPCC584.11c	svf1	ER to Golgi ceramide transport protein, lipocalin superfamily Svf1	N
SPBC36B7.02	svf2	ER to Golgi ceramide transport, lipocalin superfamily Svf2	N
SPBC1E8.02		ER ubiquitin family protein	N
SPBC14F5.07	doa10	ER ubiquitin-protein ligase E3 Doa10	N
SPBC1734.09	yea4	ER UDP-N-acetylglucosamine transmembrane transporter	N
SPBC839.11c	hut1	ER uridine diphosphate-glucose transmembrane transporter Hut1	N
SPAP8A3.03	zip3	ER zinc exporter, ZIP family Zip3	N
SPAC23C11.14	zhf1	ER zinc importer, CDF family, Zhf1	N
SPAC3A11.04	sei1	ER-associated lipid droplet biogenesis protein, seipin Sei1	N
SPAC19A8.02	ltc2	ER-plasma membrane tethering protein Ltc2	N
SPAC3H5.09c	hob2	ER-PM contact site phospholipid-binding protein Hob2	N
SPCC16A11.04	snx12	ER-vacuole tethering sorting nexin Snx12	N
SPAC1B3.10c	hrd302	ERAD E3 ligase adaptor subunit Hrd3	N
SPAC1D4.05c	erd101	Erd1 homolog	N
SPAC31A2.02	trm112	eRF1 methyltransferase complex and tRNA (m2G10) methyltransferase complex regulatory subunit Trm112	N
SPAC323.05c	mtq2	eRF1 methyltransferase Mtq2	N
SPBC337.09	erg28	Erg28 protein	N
SPBC660.12c	egt2	ergothioneine biosynthesis methyltransferase Egt2	N
SPBC1604.01	egt1	ergothioneine biosynthesis protein Egt1	N
SPCC320.04c	gem1	ERMES complex GTPase subunit Gem1	N
SPAC8C9.19	emr1	Ermes regulator Emr1	N
SPBC1734.08	hse1	ESCRT 0 complex subunit, sorting receptor for ubiquitinated membrane proteins, Hse1	N
SPAC11H11.01	sst6	ESCRT I complex subunit Vps23	N
SPAC1B3.07c	vps28	ESCRT I complex subunit Vps28	N
SPBC651.05c	dot2	ESCRT II complex subunit Dot2	N
SPBC4B4.06	vps25	ESCRT II complex subunit Vps25	N
SPBC3B9.09	vps36	ESCRT II complex subunit Vps36	N
SPBC1604.18c	cmp7	ESCRT III complex subunit Cmp7	N
SPBC13G1.12	did2	ESCRT III complex subunit Did2	N
SPAC4F8.01	did4	ESCRT III complex subunit Did4	N
SPBC215.14c	vps20	ESCRT III complex subunit Vps20	N
SPAC9E9.14	vps24	ESCRT III complex subunit Vps24	N
SPAC1142.07c	vps32	ESCRT III complex subunit Vps32	N
SPAC2G11.05c	alx1	ESCRT-III adaptor Alx1	N
SPBC2F12.03c	ebs1	EST1 family nonsense-mediated mRNA decay (NMD) pathway protein Ebs1	N
SPAPB1A11.02		esterase/lipase	N
SPAC1039.03		esterase/lipase, implicated in cellular detoxification	N
SPAC4A8.06c		esterase/lipase, implicated in fatty acid biosynthetic process	N
SPAC15E1.05c	ect1	ethanolamine-phosphate cytidylyltransferase	N
SPBC21.03c		EVE domain (PUA-related) protein, implicated in tRNA metabolism (possible RNA binding domain associated with tRNA methyltransferases)	N
SPBC106.20	exo70	exocyst complex subunit Exo70	N
SPBC31F10.16	bch1	exomer complex ChAPs family (Chs5p-Arf1p-binding) protein Bch1	N
SPBC3B9.08c	mnh1	exon junction complex subunit, Mago-nashi homolog Mnh1	N
SPAC23A1.09	rbm8	exon junction complex subunit, RNA-binding protein Rbm8	N
SPBC13G1.14c	rns1	exon junction complex subunit, RNA-binding protein Rns1	N
SPBC19C7.01	mni1	exon-exon junction complex disassembly factor, human partner of Y14 and mago ortholog	N
SPBC29A10.05	exo1	exonuclease I Exo1	N
SPBC1604.09c	rex4	exoribonuclease Rex4	N
SPCC1739.07	cti1	exosome C1D family subunit Cti1	N
SPCC191.11	inv1	external invertase, beta-fructofuranosidase Inv1	N
SPAC3A11.07	nde1	external mitochondrial NADH dehydrogenase (ubiquinone) Nde1/Nde2	N
SPAC1039.02		extracellular 5'-nucleotidase, human NT5E family	N
SPBP4G3.02	pho1	extracellular acid phosphatase Pho1	N
SPAC12B10.07	acp1	F-actin capping protein alpha subunit	N
SPAC631.01c	acp2	F-actin capping protein beta subunit Acp2	N
SPBC12C2.05c	bzz1	F-BAR domain protein Bzz1	N
SPBC11C11.02	imp2	F-BAR domain protein Imp2	N
SPBC4C3.06	syp1	F-BAR domain protein Syp1	N
SPAPB1A10.14	pof15	F-box protein	N
SPBC56F2.01	pof12	F-box protein Pof12	N
SPBC1271.01c	pof13	F-box protein Pof13	N
SPAC13D6.01	pof14	F-box protein Pof14	N
SPBC25B2.11	pof2	F-box protein Pof2	N
SPAC6F6.02c	pof5	F-box protein Pof5	N
SPCC1827.08c	pof7	F-box protein Pof7	N
SPBC3H7.06c	pof9	F-box protein Pof9	N
SPBC1703.06	pof10	F-box/WD repeat protein Pof10	N
SPAC4D7.03	pop2	F-box/WD repeat protein Pop2	N
SPAC222.12c	atp2	F1-FO ATP synthase beta subunit Atp2	N
SPBC13E7.04	atp16	F1-FO ATP synthase delta subunit	N
SPCC1840.06	atp5	F1-FO ATP synthase delta subunit	N
SPBC31F10.15c	atp15	F1-FO ATP synthase epsilon subunit	N
SPBC1734.13	atp3	F1-FO ATP synthase gamma subunit	N
SPBC29A10.13	atp7	F1-FO ATP synthase subunit D	N
SPBC106.05c	tim11	F1-FO ATP synthase subunit E	N
SPBC29A3.10c	atp14	F1-FO ATP synthase subunit H	N
SPAC5H10.05c		FAD binding oxidoreductase, implicated in cellular detoxification	N
SPAC6G10.06	tda3	FAD-dependent amino acid oxidase involved in late endosome to Golgi transport Tda3	N
SPAC1F5.03c		FAD-dependent oxidoreductase involved in late endosome to Golgi transport	N
SPAC22H12.05c	fsc1	fasciclin domain protein Fsc1	N
SPAC926.09c	fas1	fatty acid synthase beta subunit Fas1	N
SPCC550.07	fah2	fatty-acid amide hydrolase	N
SPBC1539.06	acb1	fatty-acyl-CoA binding protein Acb1	N
SPAC12G12.16c		Fen1 family nuclease, XP-G family	N
SPAC23G3.02c	sib1	ferrichrome synthetase Sib1	N
SPAC343.12	rds1	ferritin related conserved fungal protein	N
SPBC839.17c	fkh1	FKBP-type peptidyl-prolyl cis-trans isomerase Fkh1	N
SPAC513.07		flavonol reductase/cinnamoyl-CoA reductase family	N
SPAPB1A11.03		FMN-dependent alpha-hydroxy acid dehydrogenase	N
SPAC30C2.07	fnp1	folliculin-interacting protein, BFC/FNIP-Folliculin complex subunit subunit Fnp1	N
SPBC24C6.08c	bhd1	folliculin, BFC/FNIP-Folliculin complex subunit Bhd1	N
SPAC869.04		formamidase-like protein, implicated in cellular detoxification	N
SPCC895.05	for3	formin For3	N
SPAC20G4.02c	fus1	formin Fus1	N
SPBP23A10.12	frg1	FRG1 family protein, involved in mRNA splicing	N
SPBC1198.14c	fbp1	fructose-1,6-bisphosphatase Fbp1	N
SPAC1687.21		fructose-2,6-bisphosphatase, human TIGAR ortholog	N
SPAC732.02c	fpb26	fructose-2,6-bisphosphate 2-phosphatase activity	N
SPBC8E4.05c		fumarate lyase superfamily, unknown specificity, bacterial 3-carboxy-cis,cis-muconate cycloisomerase related	N
SPAC17A2.05	osm1	fumarate reductase Osm1	N
SPBP4H10.16c		G-patch RNA-binding protein, involved in splicing	N
SPAC20H4.08	whi2	G-patch RNA-binding protein, involved in splicing	N
SPBC24C6.06	gpa1	G-protein alpha subunit	N
SPBC19F5.01c	puc1	G1 cyclin Puc1	N
SPCC4E9.02	cig1	G1/S-specific B-type cyclin Cig1	N
SPAPB2B4.03	cig2	G1/S-specific B-type cyclin Cig2	N
SPBPB2B2.13	gal1	galactokinase Gal1	N
SPBPB2B2.10c	gal7	galactose-1-phosphate uridylyltransferase Gal7	N
SPBC211.06	gfh1	gamma tubulin complex GCP4 subunit Gfh1	N
SPAC806.08c	mod21	gamma tubulin complex GCP5 subunit Mod21	N
SPCC4G3.19	alp16	gamma tubulin complex GCP6 subunit Alp16	N
SPBC902.06	mto2	gamma tubulin complex linker Mto2	N
SPAC821.11	pro1	gamma-glutamyl phosphate reductase Pro1	N
SPAC56E4.06c	ggt2	gamma-glutamyltranspeptidase Ggt2	N
SPAC1420.01c	mks1	GATA-like domain protein	N
SPAC23H3.03c	npr2	GATOR1-SEACIT GTPase activating complex subunit Npr2	N
SPAC12G12.01c	sea4	GATOR2-SEACAT complex ubiquitin-protein ligase E3 subunit Sea4	N
SPAC4F8.11	sea2	GATOR2-SEACAT complex WD repeat subunit Sea2	N
SPAC11E3.05	sea3	GATOR2-SEACAT complex/GATOR1-SEACIT GTPase complex ubiquitin-protein ligase E3 subunit Sea3	N
SPAC23D3.13c		GEF	N
SPBC29A10.11c	muk1	GEF Muk1	N
SPBC4F6.10	vps901	GEF Vps901	N
SPAC20H4.03c	tfs1	general transcription elongation factor TFIIS	N
SPAC1142.06	get3	GET complex (ER membrane insertion) ATPase subunit Get3	N
SPBC543.10	get1	GET complex (ER membrane insertion) subunit Get1	N
SPCC1235.06	get2	GET complex (ER membrane insertion) subunit Get2	N
SPBC115.03		gfo/idh/mocA family oxidoreductase	N
SPAC26H5.04	gid5	GID complex armadillo repeat subunit Gid5	N
SPAP8A3.13c	gid10	GID complex subunit Gid10	N
SPAC3H1.14	gid4	GID complex subunit Gid4	N
SPAC12B10.13	gid8	GID complex subunit Gid8	N
SPCC1259.12c	gid1	GID complex subunit, Ran GTPase binding protein Gid1	N
SPBC29A3.03c	gid2	GID complex ubiquitin-protein ligase E3 subunit Gid2/Rmd5	N
SPAC343.04c	gid7	GID complex WD repeat subunit Gid7	N
SPAC3F10.05c	mug113	GIY-YIGT nuclease superfamily protein	N
SPAC15F9.01c	glm1	Glomulin, ubiquitin-protein transferase inhibitor Glm1	N
SPCC1442.02	glm2	Glomulin, ubiquitin-protein transferase inhibitor Glm2	N
SPAC4H3.03c		glucan 1,4-alpha-glucosidase	N
SPBC646.06c	agn2	glucan endo-1,3-alpha-glucosidase Agn2	N
SPBC14C8.05c	meu17	glucan-alpha-1,4-glucosidase	N
SPAC1751.01c	gti1	gluconate transmembrane transporter inducer Gti1	N
SPAC4G9.12	idn1	gluconokinase	N
SPCC794.01c	gcd1	glucose dehydrogenase Gcd1	N
SPAC3C7.13c		glucose-6-phosphate 1-dehydrogenase	N
SPCC825.02	gbs1	glucosidase II beta subunit	N
SPBC342.01c	alg6	glucosyltransferase Alg6	N
SPAC17H9.13c	pro2	glutamate 5-kinase Pro2	N
SPCC417.11c		glutamate-1-semialdehyde 2,1-aminomutase	N
SPCC737.06c	gcs2	glutamate-cysteine ligase regulatory subunit Gcs2	N
SPAC222.08c	sno1	glutamine aminotransferase subunit Sno1	N
SPAC4F10.20	grx1	glutaredoxin Grx1	N
SPCC191.09c	gst1	glutathione S-transferase Gst1	N
SPCC965.07c	gst2	glutathione S-transferase Gst2	N
SPAC688.04c	gst3	glutathione S-transferase Gst3	N
SPCC1183.02		glutathione S-transferase, translational elongation factor eEF1	N
SPCC13B11.04c	fmd3	glutathione-dependent formaldehyde dehydrogenase	N
SPBC1539.07c	fmd1	glutathione-dependent formaldehyde dehydrogenase	N
SPBC1198.01	fmd2	glutathione-dependent formaldehyde dehydrogenase Fmd2	N
SPBC31F10.03	ggg1	glutathione-specific gamma-glutamylcyclotransferase Ggg1	N
SPBC354.12	gpd3	glyceraldehyde 3-phosphate dehydrogenase Gpd3	N
SPBC215.05	gpd1	glycerol-3-phosphate dehydrogenase Gpd1	N
SPCC1223.03c	gut2	glycerol-3-phosphate dehydrogenase Gut2	N
SPBC776.05	gpc1	glycerophosphocholine acyltransferase (GPCAT) Gpc1	N
SPAPB1E7.05	gde1	glycerophosphoryl diester phosphodiesterase Gde1	N
SPAC31G5.14	gcv1	glycine decarboxylase T subunit	N
SPBC1683.04		glycosyl hydrolase family 3	N
SPBC21B10.07	crr1	glycosyl hydrolase family Crr1	N
SPAC589.12	cwh43	glycosylceramide biosynthesis protein Cwh43	N
SPAC630.09c	mug58	GLYK family kinase of unknown specificity, implicated in nucleotide metabolism	N
SPBC12C2.12c	glo1	glyoxalase I	N
SPAC824.07	glo2	glyoxalase II	N
SPCC757.03c	hsp3101	glyoxylase III Hsp3101	N
SPAC22E12.03c	sdj1	glyoxylase III Sdj1	N
SPBC1773.17c	gor2	glyoxylate reductase	N
SPAC637.06	gmh5	Gmh5 alpha-1,2-galactosyltransferase	N
SPCC4G3.17	hdd1	GMP 5'-nucleotidase	N
SPAC27E2.07	pvg2	Golgi 4,6-pyruvylated galactose (PvGal) residue biosynthesis protein Pvg2	N
SPAC22F8.02c	pvg5	Golgi 4,6-pyruvylated galactose (PvGal) residue biosynthesis protein Pvg5	N
SPCC736.04c	gma12	Golgi alpha-1,2-galactosyltransferase Gma12	N
SPBC19C7.12c	omh1	Golgi alpha-1,2-mannosyltransferase Omh1	N
SPCC777.07	omh3	Golgi alpha-1,2-mannosyltransferase Omh3	N
SPBC1773.08c	omh4	Golgi alpha-1,2-mannosyltransferase Omh4	N
SPBC32H8.08c	omh5	Golgi alpha-1,2-mannosyltransferase Omh5	N
SPAC959.04c	omh6	Golgi alpha-1,2-mannosyltransferase Omh6	N
SPBC8D2.17	gmh4	Golgi alpha-1,6-galactosyltransferase Gmh4	N
SPAC1006.05c	och1	Golgi alpha-1,6-mannosyltransferase Och1	N
SPAC56F8.05c	mug64	Golgi BAR domain protein	N
SPAC17G8.08c	gdt2	Golgi Ca(2+)/H(+) antiporter Gdt2	N
SPAC186.05c	gdt1	Golgi calcium and manganese antiporter Gdt1	N
SPBC365.07c	tmf1	Golgi coiled-coil protein Tmf1	N
SPBC947.10	dsc1	Golgi Dsc E3 ligase complex subunit Dsc1	N
SPAC20H4.02	dsc3	Golgi Dsc E3 ligase complex subunit Dsc3	N
SPAC4D7.11	dsc4	Golgi Dsc E3 ligase complex subunit Dsc4	N
SPAC1486.02c	dsc2	Golgi Dsc E3 ligase complex transmembrane subunit, C-terminal UBA domain Dsc2	N
SPBC1921.06c	pvg3	Golgi galactosylxylosylprotein 3-beta-galactosyltransferase Pvg3	N
SPAC27D7.02c	grp1	Golgi GRIP domain protein Grp1	N
SPBC365.11	grp2	Golgi GRIP domain protein Grp2	N
SPAC6F6.13c		Golgi localized Alpha/Beta hydrolase fold, DUF726 family protein	N
SPAC1F3.05	gga21	Golgi localized Arf binding gamma-adaptin ortholog Gga21	N
SPBC119.12	rud3	Golgi matrix protein Rud3	N
SPAC6C3.06c	neo1	Golgi membrane phospholipid translocase (flippase) Neo1	N
SPBC32F12.12c		Golgi membrane protein involved in vesicle-mediated transport	N
SPAC11E3.10		Golgi multispanning membrane VanZ-like family protein	N
SPAC824.08	gda1	Golgi nucleoside-diphosphatase Gda1	N
SPAC22F8.04	pet1	Golgi phosphoenolpyruvate transmembrane transporter Pet1	N
SPBC83.11	pet2	Golgi phosphoenolpyruvate transmembrane transporter Pet2	N
SPAC5D6.13	gpp74	Golgi phosphoprotein 3 family Vps74	N
SPCC1322.09		Golgi protein, associated with COP vesicles (predicted), DUF5427	N
SPAC25B8.08		Golgi Ras-interacting protein with DIL domain, human RADIL and RASIP1 ortholog (predicted), implicated in vesicle-mediated transport	N
SPCC790.03	rbd2	Golgi rhomboid protease Rbd2	N
SPBC16G5.09	kex1	Golgi serine carboxypeptidase	N
SPCC1235.08c	pdh1	Golgi to ER retrograde transport protein	N
SPBC20F10.02c		Golgi to plasma membrane transport protein	N
SPCC4B3.02c	got1	Golgi transport protein Got1	N
SPAC1527.02	sft2	Golgi transport protein Sft2	N
SPBC2A9.05c	tvp23	Golgi transport protein Tvp23	N
SPCC1795.03	gms1	Golgi UDP-galactose transmembrane transporter Gms1	N
SPAC12G12.12	gms2	Golgi UDP-galactose transmembrane transporter Gms2	N
SPAC17D4.03c	cis4	Golgi zinc importer, CDF family, Cis4	N
SPBC16E9.14c	zrg17	Golgi zinc importer, CDF family, Zrg17	N
SPAC824.02	bst1	GPI inositol deacylase Bst1	N
SPAC23A1.02c	ted1	GPI-remodelling mannose-ethanolamine phosphate phosphodiesterase Ted1	N
SPAC20H4.09	gih35	Gpl1-Gih35-Wdr83 complex RNA helicase subunit, Gih35	N
SPAC20H4.06c	gpl1	Gpl1-Gih35-Wdr83 complex RNA-binding subunit	N
SPBC713.05	wdr83	Gpl1-Gih35-Wdr83 complex WD repeat subunit Wdr83	N
SPAC3F10.16c		GTP binding protein, HSR1-related	N
SPAC1002.19	urg1	GTP cyclohydrolase II Urg1	N
SPCC622.14		GTPase activating protein	N
SPAC824.09c		GTPase activating protein	N
SPCC1620.12c		GTPase activating protein	N
SPAC18B11.11		GTPase activating protein, Tsc2 paralog	N
SPBC1709.12	rid1	GTPase binding protein Rid1	N
SPBC26H8.08c	grn1	GTPase Grn1	N
SPAC9.07c		GTPase Obg family, involved in cytoplasmic translation Rbg1	N
SPCC584.03c		GTPase regulator	N
SPAPB1A10.10c	ypt71	GTPase Ypt71	N
SPCC1672.03c	gud1	guanine deaminase Gud1	N
SPAC23C11.13c	hpt1	guanine/xanthine/hypoxanthine phosphoribosyltransferase Hpt1	N
SPBC4C3.04c	dss4	guanyl-nucleotide exchange factor, meiosis specific	N
SPAC4F10.13c	mpd2	GYF domain protein	N
SPBP8B7.31		HAD superfamily hydrolase, unknown role	N
SPBC17G9.12c		HAD superfamily hydrolase, unknown role	N
SPBC215.10	odr1	HAD superfamily hydrolase, unknown role	N
SPAC7D4.05		HAD superfamily hydrolase, unknown role	N
SPBC12C2.09c	izh2	Haemolysin-III family plasma membrane receptor implicated in zinc ion homeostasis Izh2	N
SPAC23C4.03	hrk1	haspin related kinase Hrk1	N
SPAC6B12.03c	bit2	HbrB family protein involved in TOR signaling Bit2	N
SPBC16E9.15		heat shock factor binding protein, implicated in trancriptional response to stress	N
SPBC3E7.02c	hsp16	heat shock protein Hsp16	N
SPCC338.06c	hsp20	heat shock protein Hsp20/Hsp15.8	N
SPAC57A7.12	ssz1	heat shock protein Ssz1	N
SPBC16D10.08c	hsp104	heat shock protein, disaggregase Hsp104	N
SPAC167.07c	hul5	HECT-type ubiquitin-protein ligase E3	N
SPAC11G7.02	pub1	HECT-type ubiquitin-protein ligase E3 Pub1	N
SPAC1805.15c	pub2	HECT-type ubiquitin-protein ligase E3 Pub2	N
SPBC16E9.11c	pub3	HECT-type ubiquitin-protein ligase E3 Pub3	N
SPBP8B7.27	mug30	HECT-type ubiquitin-protein ligase E3, found in association with TRAMP complex	N
SPAC12B10.01c		HECT-type ubiquitin-protein ligase E3, implicated in negative regulation of ubiquitinated chromatin formation	N
SPAC29B12.12	hot13	helper of TIM Hot13	N
SPBC3B9.05	hot15	helper of TIM Hot15	N
SPAC18G6.02c	chp1	heterochromatin (HP1) family chromodomain protein Chp1	N
SPBC16C6.10	chp2	heterochromatin (HP1) family chromodomain protein Chp2	N
SPAC664.01c	swi6	heterochromatin (HP1) family chromodomain protein Swi6	N
SPAC23H3.13c	gpa2	heterotrimeric G protein alpha-2 subunit Gpa2	N
SPCC1020.09	gnr1	heterotrimeric G protein beta (WD repeat) subunit Gnr1	N
SPBC215.04	git11	heterotrimeric G protein gamma subunit Git11	N
SPCC162.05	coq3	hexaprenyldihydroxybenzoate methyltransferase Coq3	N
SPBC1347.09		hexaprenyldihydroxybenzoate methyltransferase, Coq3 variant	N
SPAC24H6.04	hxk1	hexokinase 1	N
SPAC869.06c	hry1	HHE domain cation binding protein	N
SPBC21H7.06c	opi10	hikeshi family nuclear import carrier Opi10	N
SPBC725.02	mpr1	histidine-containing response regulator phosphotransferase Mpr1	N
SPBC1711.13	his2	histidinol dehydrogenase His2	N
SPBC17D11.04c	nto1	histone acetyltransferase complex PHD finger subunit Nto1	N
SPAC27F1.06c	ani2	histone chaperone and CENP-A amino terminus domain (NTD) isomerase Ani2	N
SPAC29A4.18	prw1	histone chaperone, Clr6 and Rpd3L complex subunit Prw1	N
SPBC800.03	clr3	histone deacetylase (class II) Clr3	N
SPCC126.13c	sap18	histone deacetylase complex subunit Sap18	N
SPCC132.02	hst2	histone deacetylase, Sirtuin family, NAD-dependent Hst2	N
SPAC1783.04c	hst4	histone deacetylase, Sirtuin family, NAD-dependent Hst4	N
SPBC16D10.07c	sir2	histone deacetylase, Sirtuin family, NAD-dependent Sir2	N
SPCC622.16c	epe1	histone demethylase (H3-K36 specific), Jmjc domain Epe1	N
SPAC1002.05c	jmj2	histone demethylase Jmj2	N
SPCC622.19	jmj4	histone demethylase Jmj4	N
SPBC146.09c	lsd1	histone demethylase SWIRM1	N
SPCC622.08c	hta1	histone H2A alpha	N
SPCC364.06	nap1	histone H2A-H2B chaperone Nap1	N
SPBC2D10.11c	nap2	histone H2A-H2B chaperone Nap2	N
SPBC609.05	pob3	histone H2A-H2B chaperone, FACT complex subunit Pob3	N
SPAC4G9.06c	chz1	histone H2A-H2B dimer chaperone Chz1	N
SPCC1919.15	brl1	histone H2B-K119 ubiquitin ligase complex (HULC) subunit, ubiquitin-protein ligase E3 Brl1	N
SPCC970.10c	brl2	histone H2B-K119 ubiquitin ligase complex (HULC) subunit, ubiquitin-protein ligase E3 Brl2	N
SPAC18B11.07c	rhp6	histone H2B-K119 ubiquitin ligase complex (HULC), ubiquitin conjugating enzyme E2 subunit Rhp6/Rad6	N
SPAC1834.04	hht1	histone H3 h3.1	N
SPBC8D2.04	hht2	histone H3 h3.2	N
SPBC1105.11c	hht3	histone H3 h3.3	N
SPAC31G5.19	abo1	histone H3-H4 chaperone (ATP-dependent) Abo1	N
SPCC1393.02c	spt2	histone H3-H4 chaperone Spt2	N
SPBC29A10.03c	pcf1	histone H3-H4 chaperone, CAF assembly factor (CAF-1) complex subunit A Pcf1	N
SPAC26H5.03	pcf2	histone H3-H4 chaperone, CAF assembly factor (CAF-1) complex subunit B, Pcf2	N
SPAC25H1.06	pcf3	histone H3-H4 chaperone, CAF assembly factor (CAF-1) complex subunit C, Pcf3	N
SPCC306.04c	set1	histone H3-K4 methyltransferase Set1	N
SPBC31F10.14c	hip3	histone H3.3-H4 chaperone, HIR complex subunit Hip3	N
SPBC947.08c	hip4	histone H3.3-H4 chaperone, HIR complex subunit Hip4	N
SPBC15D4.03	slm9	histone H3.3-H4 chaperone, HIR complex WD repeat subunit Hip2	N
SPAC1834.03c	hhf1	histone H4 h4.1	N
SPBC8D2.03c	hhf2	histone H4 h4.2	N
SPBC1105.12	hhf3	histone H4 h4.3	N
SPBC342.06c	rtt109	histone lysine acetyltransferase Rtt109	N
SPAC29B12.02c	set2	histone lysine H3-K36 methyltransferase Set2	N
SPCC297.04c	set7	histone lysine H3-K37 methyltransferase Set7	N
SPBC428.08c	clr4	histone lysine H3-K9 methyltransferase Clr4	N
SPCC4B3.12	set9	histone lysine H4-K20 methyltransferase Set9	N
SPCC1739.05	set5	histone lysine methyltransferase Set5	N
SPBP8B7.07c	set6	histone lysine methyltransferase Set6	N
SPCC825.04c	naa40	histone N-acetyltransferase Naa40/NatD	N
SPAC57A10.09c	nhp6	HMG-box non-histone chromatin protein	N
SPAPB1E7.06c	eme1	Holliday junction resolvase subunit Eme1	N
SPCC4G3.05c	mus81	Holliday junction resolvase subunit Mus81	N
SPBC1105.02c	lys4	homocitrate synthase	N
SPAC57A7.07c		homocysteine methyltransferase	N
SPBC428.11	met17	homocysteine synthase Met17	N
SPAC31G5.04	lys12	homoisocitrate dehydrogenase Lys12	N
SPBC776.03	hom6	homoserine dehydrogenase Hom6	N
SPAC23H4.14	vam6	HOPS complex RabGEF subunit Vam6	N
SPAP27G11.05c	vps41	HOPS complex subunit Vps41	N
SPAC824.05	vps16	HOPS/CORVET complex subunit Vps16	N
SPCC790.02	pep3	HOPS/CORVET complex subunit, ubiquitin-protein ligase E3 Pep3/Vps18	N
SPAC823.12	vps11	HOPs/CORVET complex ubiquitin protein ligase E3 subunit Vps11	N
SPBC582.06c	mcp6	horsetail movement protein Hrs1/Mcp6	N
SPBC365.08c	der1	Hrd1 ubiquitin ligase complex (derlin) Der1/Dfm1	N
SPBC17D11.02c	hrd1	Hrd1 ubiquitin ligase complex E3 subunit Hrd1	N
SPBC28F2.08c	hrd3	Hrd1 ubiquitin ligase complex SEL1/TPR repeat subunit	N
SPBP16F5.04	ubc7	Hrd1 ubiquitin ligase complex ubiquitin conjugating enzyme E2 Ubc7	N
SPCC4G3.13c	cue1	Hrd1 ubiquitin ligase complex, CUE domain protein Cue1	N
SPAC13G7.02c	ssa1	Hsp70 family heat shock protein Ssa1	N
SPCC1739.13	ssa2	Hsp70 family heat shock protein Ssa2	N
SPAC688.03c		human AMMECR1 homolog	N
SPAC19B12.10	sst2	human AMSH/STAMBP protein homolog, ubiquitin specific-protease	N
SPAC1952.08c		human CREG1 ortholog	N
SPAC1D4.02c	grh1	human GRASP protein family Golgi protein	N
SPAP27G11.12		human HID1 ortholog 1, possible Golgi protein (by similarity)	N
SPAC6G10.10c		human mmtag2 ortholog, implicated in splicing	N
SPAC328.07c	bsd1	human NEDD4 family-interacting protein ortholog	N
SPCC1494.03	arz1	human RAP1 ortholog, GTPase exchange factor, Zfs1 target number 1	N
SPAC4H3.06		human REX1BD ortholog, implicated in DNA repair	N
SPAC1A6.01c		human thyroid receptor interacting protein homolog, transcription coactivator	N
SPAC29B12.11c		human WW domain binding protein-2 ortholog	N
SPAC1F7.10		hydantoin racemase family	N
SPCC576.02		hydantoin racemase family, implicated in amino acid, or derivative metabolism	N
SPAC1F8.04c	hhy1	hydrolase Hhy1	N
SPCC777.06c		hydrolase, conserved in fungi, bacteria, plants, protazoa	N
SPAC186.02c		hydroxyacid dehydrogenase, implicated in cellular detoxification	N
SPAC186.07c		hydroxyacid dehydrogenase, implicated in cellular detoxification	N
SPCC13B11.03c		hydroxyacylglutathione hydrolase	N
SPAC24B11.13	hem3	hydroxymethylbilane synthase Hem3	N
SPAC212.03		hypothetical protein	N
SPBCPT2R1.03		hypothetical protein	N
SPBC6B1.08c	ofd1	hypoxic oxygen sensor, prolyl-3,4-dihydroxylase Ofd1	N
SPBC21H7.07c	his5	imidazoleglycerol-phosphate dehydratase His5	N
SPBC418.01c	his4	imidazoleglycerol-phosphate synthase His4	N
SPBC30D10.03c	isn1	IMP 5'-nucleotidase Isn1	N
SPBC14C8.09c	dbl3	IMPACT domain protein, possible chaperone	N
SPBC1604.08c	imp1	importin alpha family nuclear import signal receptor adaptor Imp1	N
SPAC3F10.06c	rit1	initiator methionine tRNA 2'-O-ribosyl phosphate transferase	N
SPCC737.03c	ima1	inner nuclear membrane protein Ima1	N
SPAC664.02c	arp8	Ino80 complex actin-like protein Arp8	N
SPCC16C4.20c	hap2	Ino80 complex HMG box protein Hap2	N
SPAC10F6.08c	nht1	Ino80 complex HMG box subunit Nht1	N
SPAC6B12.05c	ies2	Ino80 complex subunit Ies2	N
SPAC23G3.04	ies4	Ino80 complex subunit Ies4	N
SPAC1F12.06c		inosine-containing RNA endoribonuclease	N
SPBC800.11		inosine-uridine preferring nucleoside hydrolase	N
SPCC4B3.10c	ipk1	inositol 1,3,4,5,6-pentakisphosphate (IP5) kinase	N
SPBC17A3.03c	siw14	inositol phosphatase Siw14	N
SPAC2F3.01	imt1	inositol phosphorylceramide mannosyltransferase activity Imt1	N
SPBC32F12.01c	css1	inositol phosphosphingolipid phospholipase C, Css1	N
SPAC3C7.01c	sac12	inositol polyphosphate phosphatase	N
SPAC1093.03	fig4	inositol polyphosphate phosphatase Fig4	N
SPAC9G1.10c	inp53	inositol polyphosphate phosphatase Inp53	N
SPBC2G2.02	syj1	inositol-polyphosphate 5-phosphatase, synaptojanin homolog 1	N
SPBC577.13	syj2	inositol-polyphosphate 5-phosphatase, synaptojanin homolog 2	N
SPCC306.05c	ins1	INSIG domain protein	N
SPAC29A4.17c	fun14	integral mitochondrial outer membrane (MOM) protein	N
SPBC21C3.01c	vps1301	intermembrane lipid transfer protein, chorein family Vps13a	N
SPAC25B8.17	ypf1	intramembrane aspartyl protease of the perinuclear ER membrane Ypf1	N
SPAC31G5.18c	sde2	intron-specific pre-mRNA splicing-ubiquitin fusion protein Sde2	N
SPAC22G7.01c	fra1	iron responsive transcriptional regulator, peptidase family	N
SPAC8C9.11	fra2	iron-sensor Fra2	N
SPCC1494.01		iron/ascorbate oxidoreductase family	N
SPCC126.10	iah1	isoamyl acetate hydrolytic enzyme Iah1	N
SPBC902.05c	idh2	isocitrate dehydrogenase (NAD+) subunit 2	N
SPAC6G10.08	idp1	isocitrate dehydrogenase Idp1	N
SPBC1683.11c	icl1	isocitrate lyase Icl1	N
SPAC25H1.04	mug105	K48-linkage specific deubiquitinase	N
SPAC23C4.07	tht2	karyogamy protein Tht2	N
SPAC22G7.02	kap111	karyopherin/importin beta family nuclear import signal receptor Kap111	N
SPCC1322.06	kap113	karyopherin/importin beta family nuclear import signal receptor Kap113	N
SPBC14F5.03c	kap123	karyopherin/importin beta family nuclear import signal receptor Kap123	N
SPCC550.11	nmd5	karyopherin/importin beta family nuclear import/export signal receptor Nmd5	N
SPBP8B7.09c	los1	karyopherin/importin-beta family nuclear import receptor Los1	N
SPCC757.09c	rnc1	KH domain RNA-binding protein Rnc1	N
SPBC1604.20c	tea2	kinesin family plus-end directed microtubule motor Tea2	N
SPAC664.10	klp2	kinesin-14 family minus-end directed microtubule motor Klp2	N
SPAC3A11.14c	pkl1	kinesin-14 family minus-end directed microtubule motor Pkl1	N
SPBC15D4.01c	klp9	kinesin-6 family microtubule motor protein Klp9	N
SPBC2F12.13	klp5	kinesin-8 family plus-end directed microtubule motor Klp5	N
SPBC1685.15c	klp6	kinesin-8 family plus-end directed microtubule motor Klp6	N
SPAC1834.07	klp3	kinesin-like protein Klp3	N
SPAC144.14	klp8	kinesin-like protein Klp8	N
SPBC543.03c	pku80	Ku domain helicase (human XRCC5 ortholog) Pku80	N
SPCC126.02c	pku70	Ku domain helicase (human XRCC6 ortholog) Pku70	N
SPBPB8B6.05c		L-asparaginase	N
SPBPB21E7.09		L-asparaginase	N
SPAC186.08c		L-lactate dehydrogenase	N
SPBC354.15	fap1	L-pipecolate oxidase	N
SPAC139.04c	fap2	L-saccharopine oxidase	N
SPAC57A10.10c	sla1	La protein, tRNA chaperone Sla1	N
SPCC126.08c		lectin family glycoprotein receptor	N
SPBC4F6.05c	emp46	lectin family glycoprotein receptor Emp46	N
SPAC18G6.10	lem2	LEM domain nuclear inner membrane protein Heh1/Lem2	N
SPAC14C4.05c	man1	LEM domain nuclear inner membrane protein Man1, Sad1 interacting factor	N
SPCC4G3.11	nur1	Lem2-Nur1 complex subunit Nur1	N
SPCC663.03	pmd1	leptomycin transmembrane transporter Pmd1	N
SPBP8B7.08c	ppm1	leucine carboxyl methyltransferase, involved in regulation of PPA2	N
SPAC926.06c		leucine-rich repeat protein, unknown role	N
SPAC1F3.03	sro7	Lgl family protein Sro7	N
SPAC3H1.12c	snt2	Lid2 complex PHD finger subunit Snt2	N
SPBC30B4.03c	ldb1	LIM domain binding protein, transcription coregulator	N
SPBC36B7.06c	mug20	linear element protein Mug20	N
SPBC17A3.09c	aim22	lipoate-protein ligase A	N
SPBC16E9.16c	lsd90	Lsd90 protein	N
SPBC530.13	lsc1	Lsk1 associated cyclin	N
SPCC4B3.08	lsg1	Lsk1 complex gamma subunit Lsg1	N
SPBC3D6.08c	lsm1	Lsm1-7 complex subunit Lsm1	N
SPCC1840.10	lsm8	Lsm2-8 complex subunit Lsm8	N
SPCC1620.07c	lnp1	lunapark Lnp1	N
SPAC12G12.11c	miy1	Lys48-specific deubiquitinase Mindy family, Miy1	N
SPBC6B1.06c	ubp14	Lys48-specific deubiquitinase Ubp14	N
SPAC3C7.09	set8	lysine methyltransferase Set8, unknown specificity	N
SPAC1A6.03c	plb3	lysophospholipase Plb3	N
SPBC660.14	mik1	M phase inhibitor protein kinase Mik1	N
SPCC18B5.03	wee1	M phase inhibitor protein kinase Wee1	N
SPAPB8E5.05	mfm1	M-factor precursor Mfm1	N
SPAC513.03	mfm2	M-factor precursor Mfm2	N
SPBPJ4664.03	mfm3	M-factor precursor Mfm3	N
SPBC25B2.02c	mam1	M-factor transmembrane transporter Mam1	N
SPBP4H10.20	nhm1	m7G(5')pppN diphosphatase Nhm1	N
SPAC3G6.03c	ifs1	Maf-like protein, nucleoside-triphosphate diphosphatase, human ASMTL ortholog	N
SPCC31H12.06	mug111	major facilitator family transmembrane transporter Mug111	N
SPCC306.08c	mdh1	malate dehydrogenase Mdh1	N
SPAC26F1.08c		malate transmembrane transporter	N
SPCC794.12c	mae2	malic enzyme, malate dehydrogenase (oxaloacetate decarboxylating), Mae2	N
SPBC1683.07	mal1	maltase alpha-glucosidase Mal1	N
SPAPB24D3.10c	agl1	maltose alpha-glucosidase Agl1	N
SPCC970.02	dcw1	mannan endo-1,6-alpha-mannosidase Dcw1	N
SPBC13G1.02	mpg2	mannose-1-phosphate guanyltransferase	N
SPAC2E1P5.01c	mns1	mannosyl-oligosaccharide 1,2-alpha-mannosidase	N
SPAC1834.05	alg9	mannosyltransferase complex subunit Alg9	N
SPCC4F11.04c	imt2	mannosyltransferase Imt2	N
SPAC17G8.11c	imt3	mannosyltransferase Imt3	N
SPAC7D4.03c	ahk1	MAP kinase cascade scaffold protein Ahk1	N
SPAC1006.09	win1	MAP kinase kinase kinase Win1	N
SPAC9G1.02	wis4	MAP kinase kinase kinase Wis4	N
SPBC543.07	pek1	MAP kinase kinase Pek1	N
SPBC409.07c	wis1	MAP kinase kinase Wis1	N
SPBC119.08	pmk1	MAP kinase Pmk1	N
SPAC24B11.06c	sty1	MAP kinase Sty1	N
SPAC23A1.06c	cmk2	MAPK-activated protein kinase Cmk2	N
SPCC1322.08	srk1	MAPK-activated protein kinase Srk1	N
SPBC4F6.06	kin1	MARK/PAR-1 kinase Kin1	N
SPAC11D3.06		MatE family transmembrane transporter	N
SPAC323.07c		MatE family transmembrane transporter	N
SPCC4B3.13		MatE family transmembrane transporter	N
SPBC1711.01c	mat3-Mi	mating type M-specific polypeptide Mi at silenced MAT3 locus	N
SPBC16A3.07c	nrm1	MBF complex corepressor Nrm1	N
SPBC21B10.13c	yox1	MBF complex corepressor Yox1	N
SPBC2F12.11c	rep2	MBF transcription factor activator Rep2	N
SPAC22F3.09c	res2	MBF transcription factor complex subunit Res2	N
SPAC12B10.10	nod1	medial cortical node Gef2-related protein Nod1	N
SPAPYUG7.03c	mid2	medial ring protein, anillin Mid2	N
SPBC12D12.06	srb11	mediator complex cyclin subunit Srb11	N
SPAC2F7.04	med1	mediator complex subunit Med1	N
SPBC31F10.09c	med10	mediator complex subunit Med10	N
SPAC589.02c	med13	mediator complex subunit Med13	N
SPAC5D6.05	med18	mediator complex subunit Med18	N
SPCC1450.05c	rox3	mediator complex subunit Med19	N
SPAC17C9.05c	pmc3	mediator complex subunit Med27	N
SPAC23H4.17c	srb10	mediator complex, cyclin-dependent protein kinase subunit Srb10	N
SPBC119.04	mei3	meiosis inducing protein Mei3	N
SPAC13A11.03	mcp7	meiosis specific coiled-coil protein Mcp7	N
SPBC2G2.09c	crs1	meiosis specific cyclin Crs1	N
SPBC16E9.17c	rem1	meiosis specific cyclin Rem1	N
SPAC15E1.07c	moa1	meiosis specific kinetochore regulator (Meikin) Moa1	N
SPCC188.12	spn6	meiotic (sporulation) septin Spn6	N
SPBC1198.12	mfr1	meiotic APC activator Mfr1	N
SPAC5D6.08c	mes1	meiotic APC inhibitor Mes1	N
SPBC29A10.14	rec8	meiotic cohesin complex kleisin subunit Rec8	N
SPCC4E9.01c	rec11	meiotic cohesin complex STAG protein Rec11	N
SPBP35G2.03c	sgo1	meiotic cohesin protection protein, shugoshin, Sgo1	N
SPBC216.02	num1	meiotic cortical anchoring factor for dynein Mcp5/Num1	N
SPBC31F10.08	mde2	meiotic double-strand break formation protrin Mde2	N
SPAC458.04c	dli1	meiotic dynein intermediate light chain Dli1/Dil1	N
SPAC3C7.02c	pil2	meiotic eisosome BAR domain protein Pil2	N
SPAC13G6.08	fzr2	meiotic fizzy-related APC coactivator Fzr2	N
SPCC1620.04c	fzr3	meiotic fizzy-related APC coactivator Fzr3	N
SPCC1682.08c	mpf2	meiotic pumilio family RNA-binding protein Mpf2	N
SPBC1711.14	rec15	meiotic recombination protein Rec15	N
SPAC1952.15c	rec24	meiotic recombination protein Rec24	N
SPAC17A5.18c	rec25	meiotic recombination protein Rec25	N
SPBC577.05c	rec27	meiotic recombination protein Rec27	N
SPBC21B10.12	rec6	meiotic recombination protein Rec6	N
SPCC1753.03c	rec7	meiotic recombination protein Rec7	N
SPAC57A10.04	mug10	meiotic Rho guanine nucleotide exchange factor	N
SPCC23B6.04c	pdr16	meiotic sec14 cytosolic factor family, phospholipid-intermembrane transfer protein Pdr16	N
SPAC24C9.15c	spn5	meiotic septin Spn5	N
SPBC19F8.01c	spn7	meiotic septin Spn7	N
SPAC3A11.05c	kms1	meiotic spindle pole body KASH domain protein Kms1	N
SPCC1739.04c	dms1	meiotic spindle pole body protein Dms1	N
SPBC146.11c	mug97	meiotically upregulated gene Mug97	N
SPCP1E11.04c	pal1	membrane associated protein Pal1	N
SPBC32F12.07c		membrane associated ubiquitin-protein ligase E3, MARCH family	N
SPBC691.01	pfa5	membrane palmitoyltransferase Pfa5	N
SPBC21C3.17c	psg1	membrane trafficking protein, ER to Golgi Psg1	N
SPCP31B10.04	psg2	membrane trafficking protein, ER to Golgi Psg2	N
SPAC4H3.04c		MEMO1 family, human MEMO1 ortholog, ancient conserved protein, in some organisms this domain is present with ammecr1 which interacts with mediator complex and is implicated in transcription, implicated in signalling and localization to the plasma membrane	N
SPCC1840.04	pca1	metacaspase Pca1	N
SPAP14E8.04	oma1	metallopeptidase Oma1	N
SPAC22H10.13	zym1	metallothionein Zym1	N
SPBC409.19c	mtx1	metaxin 1 (Sam37)	N
SPBC3E7.10	fma1	methionine aminopeptidase Fma1	N
SPBC14C8.03	fma2	methionine aminopeptidase Fma2	N
SPAC644.08	utr4	methionine salvage haloacid dehalogenase-like hydrolase Utr4	N
SPAC1783.01		methionine synthase reductase	N
SPBC12C2.03c		methionine synthase reductase	N
SPBC1711.04	mtd1	methylenetetrahydrofolate reductase Mtd1	N
SPBC1773.04		methylglyoxyl reductase (NADPH-dependent)	N
SPBC23E6.10c	mri1	methylthioribose-1-phosphate isomerase Mri1	N
SPAC17A5.05c		methyltransferase	N
SPCC70.08c		methyltransferase	N
SPACUNK4.09		methyltransferase with rhodanese domain, unknown specificity	N
SPBC1778.07		methyltransferase, human CARNMT1 ortholog	N
SPAPJ691.03	mic10	MICOS complex subunit Mic10	N
SPBC25H2.09	mic19	MICOS complex subunit Mic19/25	N
SPCC1442.05c	mic26	MICOS complex subunit Mic23/26/27	N
SPBC3E7.05c	mic60	MICOS complex subunit Mic60	N
SPAC1687.10	mcp1	microtubule binding protein Mcp1	N
SPAC18G6.15	mal3	microtubule plus-end binding protein, EB1 family Mal3	N
SPAC328.04	spg4	microtubule severing ATPase Spg4	N
SPBC13E7.06	msd1	microtubule-anchoring factor Msd1	N
SPAC11E3.03	csm1	microtubule-site clamp monopolin complex subunit Csm1/Pcs1	N
SPBC6B1.04	mde4	microtubule-site clamp monopolin complex subunit Mde4	N
SPAC11H11.05c	fta6	Mis6-Sim4 complex subunit Fta6	N
SPAC144.08	jac1	mitochondrial (2Fe-2S) cluster assembly co-chaperone Jac1	N
SPCC1020.03	mmt1	mitochondrial (zinc or iron) ion transmembrane transporter Mmt1	N
SPAPB2B4.02	grx5	mitochondrial [2Fe-2S] cluster assembly and transfer glutaredoxin Grx5	N
SPBC21D10.11c	nfs1	mitochondrial [2Fe-2S] cluster assembly and tRNA modification cysteine desulfurase Nfs1	N
SPAC227.13c	isu1	mitochondrial [2Fe-2S] cluster assembly protein Isu1	N
SPCC4B3.11c	fra3	mitochondrial [4Fe-4S] cluster transfer protein Fra3	N
SPBC1709.19c	nfu1	mitochondrial [4Fe-4S] cluster transfer protein Nfu1	N
SPBC16E9.06c	uvi31	mitochondrial [4Fe-4S] cluster transfer protein Uvi31	N
SPBC2G2.15c	mrm2	mitochondrial 2' O-ribose methyltransferase Mrm2	N
SPCC1322.01	rpm1	mitochondrial 3'-5' exonuclease for RNA 3' ss-tail	N
SPAC10F6.14c		mitochondrial ABC1 kinase family protein, human ADCK5 ortholog, unknown role	N
SPCC5E4.05c	mgl1	mitochondrial acylglycerol lipase Mgl1	N
SPBC21C3.09c	oaa1	mitochondrial acylpyruvase Oaa1	N
SPAC19A8.14	pth2	mitochondrial aminoacyl-tRNA hydrolase Pth2	N
SPBC1105.18c	pth3	mitochondrial aminoacyl-tRNA hydrolase Pth3	N
SPAC25A8.03c		mitochondrial arginine methyltransferase, human NDUFAF7 ortholog	N
SPBC725.01	maa1	mitochondrial aspartate aminotransferase Maa1	N
SPAC2C4.09		mitochondrial calcium uniporter regulator	N
SPAC3H1.08c		mitochondrial calcium uniporter regulator	N
SPAC6G10.03c	cld1	mitochondrial cardiolipin-specific phospholipase Cld1	N
SPAC328.09		mitochondrial carrier, 2-oxoadipate/2-oxoglutarate	N
SPAPB17E12.12c	mrx21	mitochondrial carrier, 3'-phosphoadenosine 5'-phosphosulfate/ 5'-adenylyl sulfate Mrx21	N
SPBC12D12.05c		mitochondrial carrier, ATP:ADP antiporter	N
SPAC19G12.05	mce1	mitochondrial carrier, citrate	N
SPAC17H9.08	leu5	mitochondrial carrier, coenzyme A, Leu5	N
SPAC4G9.20c	ymc1	mitochondrial carrier, glutamate/glycine	N
SPAC823.10c	hem25	mitochondrial carrier, glycine Hem25	N
SPAC4G8.08		mitochondrial carrier, iron ion	N
SPAC8C9.12c	mrs3	mitochondrial carrier, iron ion Mrs3	N
SPCC1442.03	mme1	mitochondrial carrier, magnesium ion Mme1	N
SPAC227.03c	yea6	mitochondrial carrier, NAD Yea6	N
SPAC139.02c	oac1	mitochondrial carrier, ocaloacetate family anion	N
SPBC29A3.11c	ort1	mitochondrial carrier, ornithine Ort1	N
SPCC1235.11	mpc1	mitochondrial carrier, pyruvate Mpc1	N
SPAC12B10.09	pet801	mitochondrial carrier, S-adenosylmethionine	N
SPBC1271.11	pet802	mitochondrial carrier, S-adenosylmethionine Pet802	N
SPBC83.13	yhm2	mitochondrial carrier, tricarboxylic acid Yhm2	N
SPAC6C3.02c	mix17	mitochondrial CHCH domain protein Mix17	N
SPBC947.14c	cbp6	mitochondrial complex III assembly protein Cbp6	N
SPAC1610.04	mug99	mitochondrial conserved fungal membrane protein Mug99	N
SPBC119.06	sco1	mitochondrial copper chaperone for cytochrome c oxidase Sco1	N
SPBC8D2.12c	tac1	mitochondrial Cox1 translational activator Tac1	N
SPAC4G9.11c	cmb1	mitochondrial cytosine-mismatch binding protein 1, candidate TFAM ortholog	N
SPAC5H10.01	dgc1	mitochondrial D-glutamate cyclase Dgc1	N
SPBC713.03	dld2	mitochondrial D-lactate dehydrogenase, cytochrome Dld2	N
SPBC11C11.11c	irc3	mitochondrial DNA branch migration helicase Irc3	N
SPCC24B10.22	pog1	mitochondrial DNA polymerase, gamma subunit Pog1	N
SPAC688.10	rev3	mitochondrial DNA polymerase, zeta catalytic subunit Rev3	N
SPBC12D12.09	rev7	mitochondrial DNA polymerase, zeta subunit Rev7	N
SPCC1450.12		mitochondrial DUF3818 and PXA domain conserved fungal protein	N
SPBC1706.03	fzo1	mitochondrial dynamin family fusion GTPase (mitofusin) Fzo1	N
SPBC12C2.08	dnm1	mitochondrial dynamin family scission GTPase Dnm1	N
SPAC20G8.04c		mitochondrial electron transfer flavoprotein-ubiquinone oxidoreductase Cir2	N
SPAC1B3.04c	guf1	mitochondrial elongation factor GTPase Guf1	N
SPAC17C9.08	pnu1	mitochondrial endodeoxyribonuclease Pnu1	N
SPAC824.03c		mitochondrial endonuclease family, related to holliday junction resolvases, implicated in DNA or tRNA metabolism	N
SPAC1002.01	mrx11	mitochondrial expression network (MIOREX) component Mrx11	N
SPAC4G8.11c	atp10	mitochondrial F1-FO ATP synthase chaperone Atp10	N
SPBC11G11.01	fis1	mitochondrial fission protein Fis1	N
SPAC13F5.03c	gld1	mitochondrial glycerol dehydrogenase Gld1	N
SPAC2F7.09c	gep3	mitochondrial GTPase related protein Gep3	N
SPAC23H3.12c		mitochondrial hydrogen/potassium transport system protein	N
SPAC30C2.06c	dml1	mitochondrial inheritance GTPase, tubulin-like	N
SPAC26F1.14c	aif1	mitochondrial inner membrane anchored oxidoreductase Aif1	N
SPCC965.04c	yme1	mitochondrial inner membrane i-AAA protease complex subunit Yme1	N
SPAP27G11.02	mgr3	mitochondrial inner membrane i-AAA protease complex TPR repeat subunit Mgr3	N
SPCC1442.15c	cox18	mitochondrial inner membrane insertase Cox18	N
SPCC320.12	atp23	mitochondrial inner membrane peptidase Atp23	N
SPBC2D10.07c	mmp1	mitochondrial inner membrane peptidase complex catalytic subunit	N
SPBC336.13c	mmp2	mitochondrial inner membrane peptidase complex catalytic subunit 2	N
SPAC823.13c	she9	mitochondrial inner membrane protein She9	N
SPAC12B10.05	icp55	mitochondrial intermediate cleavage peptidase Icp55	N
SPAC1F3.10c	2001-10-01	mitochondrial intermediate peptidase Oct1	N
SPBC18E5.10		mitochondrial iron-sulfur cluster protein, implicated in respiratory complex assembly	N
SPCC338.04	mix23	mitochondrial matrix import factor Mix23	N
SPAC22F3.06c	lon1	mitochondrial matrix Lon protease	N
SPAC1039.10	mmf2	mitochondrial matrix protein, YjgF family protein Mmf2, reactive intermediate imine deaminase A homolog	N
SPBC3H7.05c		mitochondrial Membrane Bound O-Acyl Transferase (MBOAT) family	N
SPBC337.11		mitochondrial membrane CH-OH group oxidoreductase, human RTN4IP1 ortholog, implicated in mitochondrial organization or tethering	N
SPBC365.16		mitochondrial membrane protein, conserved in yeast and apicomplexa	N
SPBP22H7.04		mitochondrial membrane protein, human TMEM186 ortholog, implicated in respiratory complex assembly	N
SPBC17A3.02	aim19	mitochondrial membrane protein,TMEM14 superfamily member Aim19	N
SPAC1805.09c	fmt1	mitochondrial methionyl-tRNA formyltransferase Fmt1	N
SPBC3B9.04	oms1	mitochondrial methyltransferase Oms1	N
SPCC63.03		mitochondrial MIB complex subunit, human DNAJC11 ortholog	N
SPBC25B2.07c	mmb1	mitochondrial microtubule binder Mmb1	N
SPAPB8E5.10	min8	mitochondrial mini protein, single membrane pass Min8, meiosis specific splicing in fission yeast	N
SPAC3G6.05		mitochondrial Mpv17/PMP22 family protein 1	N
SPAC4G9.14	sym1	mitochondrial Mpv17/PMP22 family protein Sym1, implicated in pyrimidine or lysine metabolism	N
SPAC1782.04	cox24	mitochondrial mRNA processing protein Cox24/Pet20	N
SPAC13F5.01c	msh1	mitochondrial MutS protein Msh1	N
SPAC29B12.05c	mtq1	mitochondrial N(5)-glutamine methyltransferase	N
SPAC323.01c	pos5	mitochondrial NADH kinase Pos5	N
SPBC19F8.04c	lcl3	mitochondrial nuclease Lcl3, implicated in DNA repair	N
SPCC965.09		mitochondrial omega-amidase	N
SPAC26A3.11		mitochondrial omega-amidase	N
SPBC19C2.04c	ubp11	mitochondrial outer membrane anchored ubiquitin C-terminal hydrolase Ubp11	N
SPCC24B10.10c	yta4	mitochondrial outer membrane ATPase Msp1/Yta4	N
SPAC664.15	mdv1	mitochondrial outer membrane fission complex, WD repeat subunit Mdv1	N
SPBC1703.11	opa3	mitochondrial outer membrane lipid metabolism regulator Opa3	N
SPCP31B10.02		mitochondrial oxidoreductase-like protein, human OXLD1 ortholog	N
SPBC9B6.09c	mdl1	mitochondrial peptide-transporting ATPase	N
SPBC2D10.15c	pth1	mitochondrial peptidyl-tRNA hydrolase Pth1	N
SPAC343.06c		mitochondrial phospholipid scramblase	N
SPBC1604.02c	ppr1	mitochondrial PPR repeat protein Ppr1	N
SPBC18H10.11c	ppr2	mitochondrial PPR repeat protein Ppr2	N
SPBC19G7.07c	ppr3	mitochondrial PPR repeat protein Ppr3	N
SPAC1093.01	ppr5	mitochondrial PPR repeat protein Ppr5	N
SPCC11E10.04	ppr6	mitochondrial PPR repeat protein Ppr6	N
SPBC1289.06c	ppr8	mitochondrial PPR repeat protein Ppr8	N
SPBC27B12.07		mitochondrial proline metabolism regulator	N
SPAC20G4.05c	fmp40	mitochondrial protein adenylyltransferase SelO	N
SPAC9E9.15		mitochondrial protein complex assembly protein	N
SPBC4B4.02c	nca2	mitochondrial protein Nca2	N
SPAC1556.03	azr1	mitochondrial protein phosphatase Azr1	N
SPCC1620.03	mug163	mitochondrial protein, human C6orf136 ortholog	N
SPAC12G12.15	sif3	mitochondrial protein, involved in mitochondrial gene expression	N
SPCC16C4.01	sif2	mitochondrial protein, involved in mitochondrial gene expression	N
SPAC1834.10c		mitochondrial proton-transporting ATP synthase complex assembly protein	N
SPCC70.02c	inh1	mitochondrial proton-transporting ATP synthase inhibitor Inh1	N
SPAP14E8.05c		mitochondrial protoporphyrinogen IX importer	N
SPAC644.11c	pkp1	mitochondrial pyruvate dehydrogenase (lipoamide) kinase Pkp1	N
SPAC10F6.17c		mitochondrial pyruvate dehydrogenase (lipoamide) phosphatase	N
SPCC4B3.17	cbp3	mitochondrial respiratory chain complex III assembly protein Cbp3	N
SPBC27B12.14	cbp4	mitochondrial respiratory complex III assembly protein Cbp4	N
SPBP4H10.10	rbd3	mitochondrial rhomboid family protease	N
SPBC13E7.11	rbd1	mitochondrial rhomboid protease	N
SPBC1347.13c	mrm1	mitochondrial ribose methyltransferase Mrm1	N
SPBC16A3.14		mitochondrial ribosomal protein subunit	N
SPAC1610.02c	mrpl1	mitochondrial ribosomal protein subunit L1	N
SPBC4F6.08c	mrpl39	mitochondrial ribosomal protein subunit L33	N
SPAC3H8.03	img2	mitochondrial ribosomal protein subunit L49	N
SPCC24B10.04	mrpl50	mitochondrial ribosomal protein subunit L50	N
SPBC2G2.07c	mug178	mitochondrial ribosomal protein subunit L51-b	N
SPBC56F2.14	mrpl44	mitochondrial ribosomal protein subunit L53	N
SPBC4B4.11	fyv4	mitochondrial ribosomal protein subunit S41	N
SPBC14C8.16c	bot1	mitochondrial ribosomal protein subunit S45	N
SPBC2D10.09	snr1	mitochondrial ribosomal protein subunit S47/3-hydroxyisobutyryl-CoA hydrolase Snr1	N
SPAC6B12.06c	rrg9	mitochondrial ribosome assembly protein Rrg9	N
SPAC644.07	bcs1	mitochondrial Rieske ISP assembly ATPase Bcs1	N
SPCC1183.04c	pet127	mitochondrial RNA 5'-end processing Pet127	N
SPBC83.05		mitochondrial RNA-binding protein	N
SPBC106.03		mitochondrial Rossman fold DUF1776 family protein	N
SPAC25B8.06c	dia4	mitochondrial serine-tRNA ligase	N
SPBC685.02	exo5	mitochondrial single stranded DNA specific 5'-3' exodeoxyribonuclease Exo5	N
SPAC664.12c	sdh6	mitochondrial succinate dehydrogenase assembly factor, LYR family Sdh6	N
SPAC1486.01	sod2	mitochondrial superoxide dismutase Sod2	N
SPAC11E3.12		mitochondrial thioredoxin family protein, implicated in sulfur cluster assembly	N
SPCC4B3.01	tum1	mitochondrial thiosulfate sulfurtransferase, involved in tRNA wobble position thiolation Tum1	N
SPAC4H3.07c	rdl2	mitochondrial thiosulfate sulfurtransferase/rhodanese-like domain Rdl2	N
SPBC27B12.10c	tom7	mitochondrial TOM complex subunit Tom7	N
SPAC6B12.12	tom70	mitochondrial TOM complex TPR repeat subunit Tom70	N
SPBC800.07c	tsf1	mitochondrial translation elongation factor EF-Ts Tsf1	N
SPBC660.10	mef2	mitochondrial translation elongation factor G Mef2	N
SPBC1271.15c	mti2	mitochondrial translation initiation factor IF-2Mt/Mti2	N
SPAC2F7.17	mrf1	mitochondrial translation release factor	N
SPCC1259.10	pgp1	mitochondrial tRNA N6-threonyl-carbamoyl-adenosine (t6A) Pgp1	N
SPBC21C3.03	cqd1	mitochondrial UbiB/ABC kinase -like family family membrane protein contact site protein Cqd1	N
SPCC16A11.07	coq10	mitochondrial ubiquinone binding protein Coq10	N
SPAC26A3.14c	atg44	mitofissin Atg44	N
SPAC14C4.01c	atg43	mitophagy receptor Atg43	N
SPAC821.06	spn2	mitotic and meiotic (sporulation) septin Spn2	N
SPAC110.02	pds5	mitotic and meiotic cohesin loader subunit Pds5	N
SPAC1F3.06c	spo15	mitotic and meiotic spindle pole body protein, gamma tubulin complex linker-related Spo15	N
SPBC2G2.14	csi1	mitotic centromere-SPB clustering protein Csi1	N
SPAC4D7.07c	csi2	mitotic chromosome segregation protein Csi2	N
SPAC4F10.11	spn1	mitotic septin Spn1	N
SPAC9G1.11c	spn4	mitotic septin Spn4	N
SPCC1322.12c	bub1	mitotic spindle checkpoint kinase Bub1	N
SPBC3D6.04c	mad1	mitotic spindle checkpoint protein Mad1	N
SPBC20F10.06	mad2	mitotic spindle checkpoint protein Mad2	N
SPAC17G8.10c	dma1	mitotic spindle checkpoint ubiquitin ligase Dma1	N
SPAC23H3.08c	bub3	mitotic spindle checkpoint WD repeat protein Bub3	N
SPBC6B1.09c	nbs1	Mre11 complex BRCT domain subunit Nbs1	N
SPAC13C5.07	mre11	Mre11 nuclease	N
SPAC22G7.07c	ime4	mRNA (N6-adenosine)-methyltransferase Ime4	N
SPCC74.02c	ppn1	mRNA cleavage and polyadenylation specificity factor complex associated protein	N
SPBC3B9.11c	ctf1	mRNA cleavage and polyadenylation specificity factor complex RNA-binding subunit Ctf1	N
SPAC824.04	swd22	mRNA cleavage and polyadenylation specificity factor complex, WD repeat protein Swd22	N
SPAPB1A10.03	nxt1	mRNA export receptor Nxt1	N
SPBC1921.03c	mex67	mRNA export receptor, Tap, nucleoporin Mex67	N
SPAC25G10.01		mRNA splicing or mRNA surveillance facor	N
SPBC11G11.03	mrt4	mRNA turnover and ribosome assembly protein Mrt4	N
SPAC458.02c		mRNP complex	N
SPAC2C4.17c	msy2	MS ion channel protein 2	N
SPBC16G5.13	ptf2	Mst2 histone acetytransferase acytyltransferase complex subunit	N
SPAC6F6.09	eaf6	Mst2/NuA4 histone acetyltransferase complex subunit Eaf6	N
SPAC7D4.14c	iss10	MTREC (exosome adaptor) complex proline-rich subunit Iss10/Pir1	N
SPBC902.04	rmn1	MTREC (exosome adaptor) complex RNA-binding subunit Rmn1	N
SPCC4B3.03c	mam301	multi-pass membrane and CBS domain protein, implicated in magnesium homeostasis and endomembrane organization	N
SPCC1919.12c	erm2	multi-spanning vacuolar membrane protease	N
SPBC21H7.03c		multiple inositol polyphosphate phosphatase	N
SPBC83.17	mbf1	multiprotein bridging factor Mbf1	N
SPCC31H12.02c	mug73	multispanning 7TM plasma membrane rhodopsin family protein, implicated in signalling	N
SPAC4C5.03		multispanning membrane protein, CTNS/PQ domain protein	N
SPAC19G12.02c	pms1	MutL family mismatch-repair protein Pms1	N
SPBC1703.04	mlh1	MutL family protein Mlh1	N
SPCC285.16c	msh6	MutS protein homolog	N
SPBC19G7.01c	msh2	MutS protein homolog 2	N
SPAC8F11.03	msh3	MutS protein homolog 3	N
SPCC1442.17c	ist1	MVB sorting pathway protein Ist1	N
SPAC4F8.15	itr1	myo-inositol transmembrane transporter Itr1	N
SPBC21B10.06c	inp2	myosin binding vezatin family protein involved in peroxisome inheritance Inp2	N
SPAC29A4.05	cam2	myosin I light chain Cam2	N
SPAC4A8.05c	myp2	myosin II heavy chain Myo3	N
SPBC2D10.14c	myo51	myosin type V	N
SPBC106.07c	nat2	N alpha-acetylation related protein Nat2	N
SPAC13C5.05c		N-acetylglucosamine-phosphate mutase	N
SPBC577.03c		N-acetyltransferase	N
SPBC18E5.08		N-acetyltransferase	N
SPBC1271.07c		N-acetyltransferase	N
SPBC19C7.02	ubr1	N-end-recognizing protein, UBR ubiquitin-protein ligase E3 Ubr1	N
SPAPB17E12.08	eos1	N-glycosylation protein Eos1	N
SPAC26A3.17c	rmt2	N-methyltransferase	N
SPBC12C2.04		NAD binding dehydrogenase family protein	N
SPACUNK4.17		NAD binding dehydrogenase family protein, human DHDH ortholog, unknown biological role, implicated in carbohydrate metabolic process	N
SPCC132.04c	gdh2	NAD-dependent glutamate dehydrogenase Gdh2	N
SPAC3C7.14c	obr1	NAD(P)H dehydrogenase (quinone)	N
SPAC1B1.02c		NAD/NADH kinase	N
SPCC24B10.02c		NAD/NADH kinase	N
SPBC1778.03c		NADH pyrophosphatase	N
SPBC23G7.10c		NADH-dependent flavin oxidoreductase, implicated in cellular detoxification from family members	N
SPBC2A9.02		NADH-dependent glycolaldehyde/furfural/butyraldehyde/propylaldehydealdehyde reductase	N
SPAC19G12.09		NADH/NADPH-dependent indole-3-acetaldehyde reductase, implicated in cellular detoxification	N
SPCC61.03	nnr2	NADHX dehydratase Nnr2	N
SPAC15A10.05c	mug182	NADHX epimerase	N
SPBC216.03		NADP binding superfamily, involved in heme catabolism	N
SPAPB24D3.08c		NADP-dependent oxidoreductase, implicated in cellular detoxification	N
SPCC622.12c	gdh1	NADP-specific glutamate dehydrogenase Gdh1	N
SPAC5H10.10		NADPH dehydrogenase, (Old yellow enzyme) involved in small alpha,beta-unsaturated carbonyl compounds	N
SPAC5H10.04		NADPH dehydrogenase, (Old yellow enzyme) involved in small alpha,beta-unsaturated carbonyl compounds	N
SPCC1442.16c	zta1	NADPH quinone oxidoreductase/ARE-binding protein	N
SPBC29A10.01	ccr1	NADPH-cytochrome p450 reductase	N
SPAC26F1.07		NADPH-dependent aldo-keto reductase	N
SPCC4B3.06c		NADPH-dependent FMN reductase	N
SPCC330.03c		NADPH-hemoprotein reductase	N
SPAC1F12.10c		NADPH-hemoprotein reductase	N
SPBC25H2.05	egd2	nascent polypeptide-associated complex alpha subunit Egd2	N
SPAC4F10.14c	btf3	nascent polypeptide-associated complex beta subunit	N
SPBC418.02	nat1	NatA N-acetyltransferase complex regulatory subunit Nat1	N
SPCC663.13c	naa50	NatA N-acetyltransferase subunit Naa50	N
SPCC16C4.12	naa20	NatB N-acetyltransferase complex catalytic subunit Naa20	N
SPBC15D4.06	naa30	NatC N-acetyltransferase complex catalytic subunit Naa30	N
SPBC1861.03	naa35	NatC N-acetyltransferase complex subunit Naa35	N
SPBC947.03c	naa38	NatC N-acetyltransferase non-catalytic Sm-like domain subunit Naa38	N
SPAC9G1.06c	cyk3	Nebulin-family actin filament anchoring protein Cyk3	N
SPBC32H8.02c	nep2	NEDD8 protease Nep2	N
SPCC777.10c	ubc12	NEDD8-conjugating enzyme Ubc12	N
SPBC839.03c	dcn1	neddylation protein Dcn1	N
SPCC4B3.07	nro1	negative regulator of Ofd1, Nro1	N
SPAC18B11.04	ncs1	neuronal calcium sensor related protein Ncs1	N
SPBC365.20c	pnc1	nicotinamidase Pnc1	N
SPAC8F11.09c	nnt1	nicotinamide N-methyltransferase Nnt1	N
SPBP22H7.06	nrk1	nicotinamide riboside kinase Nrk1	N
SPAC694.03		nicotinamide-nucleotide adenylyltransferase	N
SPAPB8E5.04c	npc2	Niemann-Pick disease type C2 protein hE1 homolog Npc2	N
SPAC11D3.10		nifs homolog, possible cysteine desulfurase	N
SPBC1271.03c		NLI interacting factor family phosphatase	N
SPCC1235.03	cue2	no go decay endonuclease Cue2	N
SPAC19A8.08	upf2	nonsense-mediated decay protein Upf2	N
SPAC17G8.07	yaf9	NuA4 and Swr1 complex YEATS family subunit Yaf9	N
SPAC23C4.05c	les1	nuclear bridge Ish domain protein Les1	N
SPBC19F8.02	nud3	nuclear distribution protein NUDC homolog	N
SPBC365.12c	ish1	nuclear envelope Ish domain protein Ish1	N
SPACUNK4.11c	mpp6	nuclear exosome-associated RNA binding protein Mpp6	N
SPCC613.08		nuclear export chaperone	N
SPCC70.06	sac32	nuclear export factor Sac32	N
SPBC428.04	apq12	nuclear membrane organization protein Apq12	N
SPAC13C5.03	tht1	nuclear membrane protein involved in karyogamy Tht1	N
SPAC14C4.06c	nab2	nuclear poly(A) binding protein Nab2	N
SPBC29A10.06c	ely5	nuclear pore protein Ely5	N
SPBC1539.02		nuclear protein, human IK ortholog, implicated in meiotic chromosome segregation in fission yeast, splicing or spindle checkpoint in human	N
SPBC15D4.10c	amo1	nuclear rim protein Amo1	N
SPAC694.04c		nuclear/mitochondrial metal-dependent protein hydrolase, human MYG1 ortholog	N
SPCC962.05	ast1	nuclease, XP-G family protein Ast1	N
SPAC1399.01c		nucleobase transmembrane transporter	N
SPBC1711.05	srp40	nucleocytoplasmic transport chaperone Srp40	N
SPAC1071.09c		nucleolar DNAJ domain protein, DNAJC9 family, implicated in mRNA splicing	N
SPBC25D12.02c	dnt1	nucleolar protein Dnt1	N
SPBC9B6.07	nop52	nucleolar protein Nop52 family Rrp1	N
SPBC215.06c		nucleolar RNA-binding protein, human LYAR homolog, involved in rRNA processing	N
SPAC140.02	gar2	nucleolin, nucleolar histone chaperone required for rRNA metabolism	N
SPAC1486.04c	alm1	nucleoporin Alm1	N
SPCC1739.14	npp106	nucleoporin Npp106	N
SPAC19E9.01c	nup40	nucleoporin Nup40	N
SPCC285.13c	nup60	nucleoporin Nup60	N
SPCC18B5.07c	nup61	nucleoporin Nup61	N
SPBC29A10.07	pom152	nucleoporin, transmembrane ring glycoprotein subunit Pom152	N
SPBP35G2.06c	nup131	nucleoporin, WD repeat Nup131	N
SPAC1805.04	nup132	nucleoporin, WD repeat Nup132	N
SPAC890.06	nup155	nucleoporin, WD repeat Nup155	N
SPCC191.05c		nucleoside 2-deoxyribosyltransferase	N
SPCC11E10.05c	ynd1	nucleoside diphosphatase Ynd1	N
SPAC806.07	ndk1	nucleoside diphosphate kinase Ndk1	N
SPCC830.10	ham1	nucleoside triphosphatase Ham1	N
SPAC1071.03c	sil1	nucleotide exchange factor for the ER lumenal Hsp70 chaperone, Sil1	N
SPBPB2B2.11	tgd1	nucleotide-sugar 4,6-dehydratase	N
SPBC23G7.06c	nvj2	nucleus-vacuole junction protein Nvj2	N
SPAC14C4.10c		Nudix family hydrolase	N
SPBC119.03	cmt1	O-methyltransferase, human COMT catechol homolog 1	N
SPBPB21E7.04c	cmt2	O-methyltransferase, human COMT catechol homolog 2	N
SPAC27E2.03c		Obg-like ATPase, human OLA1 ortholog	N
SPBC428.15		Obg-like ATPase, human OLA1 ortholog	N
SPCC1840.12	opt3	OPT oligopeptide transmembrane transporter family protein Opt3	N
SPAC30D11.06c	hfl1	organic solute transmembrane transporter	N
SPAC4G9.10	arg3	ornithine carbamoyltransferase Arg3	N
SPBC577.14c	spa1	ornithine decarboxylase antizyme with +1 programmed ribosomal frameshift Spa1	N
SPAC23G3.03	sib2	ornithine N5 monooxygenase	N
SPBC21C3.08c	car2	ornithine transaminase Car2	N
SPBC725.15	ura5	orotate phosphoribosyltransferase Ura5	N
SPBC29A10.12	oxs1	oxidative stress transcription coactivator/ribosome recycling protein Oxs1	N
SPAC24B11.07c		oxidoreductase	N
SPCC1902.02	mug72	oxidoreductase	N
SPAC26H5.09c		oxidoreductase involved in NADPH regeneration	N
SPAC3A11.11c		oxidoreductase, implicated in vitamin metabolism, or cellular detoxification	N
SPAC20G4.08	pdc1	P-body assembly WD repeat protein	N
SPAC12B10.04	pby1	P-body associated protein Pby1	N
SPAC29E6.10c	nst1	P-body component, Nst1	N
SPBC32F12.06	pch1	P-TEFB associated cyclin, cyclin T Pch1	N
SPAC2F3.15	lsk1	P-TEFb-associated cyclin-dependent protein kinase Lsk1	N
SPACUNK4.07c	cta4	P-type ATPase family V, transmembrane protein dislocase/calcium transporting ATPase Cta4	N
SPBC839.06	cta3	P-type ATPase, potassium exporting Cta3	N
SPCC1020.01c	pma2	P-type proton ATPase, P3-type Pma2	N
SPAC9E9.13	wos2	p23 homolog, predicted co-chaperone Wos2	N
SPAC2C4.14c	ppk11	PAK-related GC kinase Ppk11	N
SPAC1F5.09c	shk2	PAK-related kinase Shk2	N
SPBC6B1.03c	pal2	pal1 family early clathrin mediated endocytosis factor, meiosis specific Pal2	N
SPAC9G1.08c		palmitoyl-(protein) hydrolase	N
SPBC32H8.03	bem46	palmitoyl-(protein) hydrolase	N
SPAC2F7.10	akr1	palmitoyltransferase Akr1	N
SPBC3H7.09	erf2	palmitoyltransferase Erf2	N
SPBC2F12.15c	pfa3	palmitoyltransferase Pfa3	N
SPAC22G7.04	pan2	PAN complex (poly(A)-specific ribonuclease) ubiquitin C-terminal hydrolase subunit Pan2	N
SPAC1B1.04c	pan3	PAN complex protein phosphotransferase subunit Pan3	N
SPBC336.14c	ppk26	PAN complex protein phosphotransferase subunit Ppk26	N
SPAC5H10.08c	pan6	pantoate-beta-alanine ligase	N
SPBP8B7.13	vac7	PAS complex subunit Vac7	N
SPBC25H2.03	vac14	PAS complex subunit, involved in phosphoinositide metabolism Vac14	N
SPBC4F6.12	pxl1	paxillin-like protein Pxl1	N
SPAC13A11.05	ysp2	peptidase family M17 cytoplasmic leucyl aminopeptidase yspII (LAP yspII)	N
SPCC757.05c		peptidase family M20 protein involved in glutathione catabolism	N
SPBC1709.14	ngl1	peptide N-glycanase Ngl1	N
SPBC216.04c	mxr2	peptide-methionine (R)-S-oxide reductase MsrB	N
SPAC29E6.05c	mxr1	peptide-methionine (S)-S-oxide reductase MsrA	N
SPBC428.12c		peptidyl-prolyl cis-trans isomerase E	N
SPCC16C4.03	pin1	peptidyl-prolyl cis-trans isomerase Pin1	N
SPAC3C7.10	pex13	peroxin 13	N
SPCC737.05		peroxin Pex28/29	N
SPCC550.09	pex32	peroxin Pex32	N
SPAC29A4.14c	pex3	peroxin-3 peroxisome-plasma membrane adaptor Pex3	N
SPAC17A5.01	pex6	peroxin-6 ATPase subunit	N
SPBC582.09	pex11	peroxisomal biogenesis factor 11	N
SPBC13G1.03c	pex14	peroxisomal docking protein Pex14	N
SPAC323.03c	pex8	peroxisomal importomer complex subunit Pex8	N
SPAC1F12.04c		peroxisomal protein Pex11 paralog	N
SPBC725.07	pex5	peroxisomal targeting signal receptor Pex5	N
SPBC17A3.10	pas4	peroxisomal ubiquitin-protein ligase E3 involved in peroxisome organization and biogenesis	N
SPAC17C9.14	pex19	Pex19 protein	N
SPAC186.06		phenazine biosynthesis PhzF protein family	N
SPAC3F10.10c	map3	pheromone M-factor receptor Map3	N
SPAC11H11.04	mam2	pheromone p-factor receptor Mam2	N
SPBC18H10.19	vps38	phophatidylinositol 3-kinase complex subunit Vps38	N
SPBC3B8.04c	plt1	phosphate (Pi) transmembrane transporter Plt1	N
SPBC3D6.05	ptp4	phosphatidate cytidylyltransferase Ptp4/Dgk1	N
SPBC29B5.04c	app1	phosphatidate phosphatase converting phosphatidate to diacylglycerol, App1	N
SPBC36.10	ups2	phosphatidic acid transfer protein Ups2	N
SPBC337.16	cho1	phosphatidyl-N-dimethylethanolamine N-methyltransferase	N
SPAC4D7.02c	pgc1	phosphatidylglycerol phospholipase C Pgc1	N
SPAC458.05	pik3	phosphatidylinositol 3-kinase Pik3	N
SPAC19A8.03	ymr1	phosphatidylinositol-3-phosphatase, myotubularin family	N
SPBC16E9.18	psd1	phosphatidylserine decarboxylase Psd1	N
SPAC31G5.15	psd3	phosphatidylserine decarboxylase Psd3	N
SPAC24H6.10c		phospho-2-dehydro-3-deoxyheptonate aldolase	N
SPAP8A3.07c		phospho-2-dehydro-3-deoxyheptonate aldolase	N
SPAC1296.01c		phosphoacetylglucosamine mutase	N
SPCC1840.05c	pgm2	phosphoglucomutase Pgm2	N
SPAC513.02		phosphoglycerate mutase/6-phosphofructo-2-kinase family	N
SPCC1620.13		phosphoglycerate mutase/6-phosphofructo-2-kinase family	N
SPBC24C6.09c		phosphoketolase family protein	N
SPBC106.11c	plg7	phospholipase A2, PAF family homolog	N
SPAC1A6.04c	plb1	phospholipase B homolog Plb1	N
SPCC1450.09c	plb5	phospholipase Plb5	N
SPBC776.14	plh1	phospholipid-diacylglycerol acyltransferase Plh1/Lro1	N
SPCC18B5.05c		phosphomethylpyrimidine kinase	N
SPAC1834.08	mak1	phosphorelay sensor kinase Mak1	N
SPAC27E2.09	mak2	phosphorelay sensor kinase Mak2	N
SPCC74.06	mak3	phosphorelay sensor kinase Mak3	N
SPBC29A3.02c	his7	phosphoribosyl-AMP cyclohydrolase/phosphoribosyl- ATP pyrophosphohydrolase His7	N
SPBC409.10	ade7	phosphoribosylamidoimidazolesuccinocarboxamide synthase, SAICAR synthetase, Ade7	N
SPCC569.08c	ade5	phosphoribosylglycinamide formyltransferase	N
SPBC3H7.07c	ser2	phosphoserine phosphatase Ser2	N
SPBC30D10.16	pha2	phrenate dehydratase	N
SPAC3H1.10	pcs2	phytochelatin synthetase	N
SPBP4G3.03	fub2	PI31 proteasome regulator Fub2	N
SPAC5D6.09c	mug86	plasma membrane acetate transmembrane transporter	N
SPBC19C7.05	rcr1	plasma membrane adaptor for ubiquitin ligase Rcr1	N
SPBC359.03c	aat1	plasma membrane amino acid transmembrane transporter Aat1	N
SPBC1683.03c	amf1	plasma membrane ammonium transmembrane transporter Amf1	N
SPCPB1C11.01	amt1	plasma membrane ammonium transmembrane transporter Amt1	N
SPAC664.14	amt2	plasma membrane ammonium transmembrane transporter Amt2	N
SPAC2E1P3.02c	amt3	plasma membrane ammonium transmembrane transporter Amt3	N
SPAC13G7.04c	mac1	plasma membrane anchored protein, claudin family, predicted membrane sensor Mac1	N
SPAC15A10.09c	pun1	plasma membrane anchored protein, claudin family, SUR7 subfamily, predicted membrane sensor Pun1	N
SPAC977.17		plasma membrane aquaporin family transmembrane transporter	N
SPAC869.11	cat1	plasma membrane arginine/lysine amino acid transmembrane transporter Cat1	N
SPAC2E12.03c		plasma membrane basic amino acid transmembrane transporter	N
SPAC23H3.11c		plasma membrane beta-glucan biosynthesis protein	N
SPBC543.05c	bor1	plasma membrane borate efflux transmembrane transporter Bor1	N
SPCC18B5.01c	bfr1	plasma membrane brefeldin A efflux transporter Bfr1	N
SPAC6F6.01	cch1	plasma membrane calcium ion import channel Cch1	N
SPBC354.08c	rsn1	plasma membrane calcium ion transmembrane transporter	N
SPCC1393.10	ctr4	plasma membrane copper transporter complex subunit Ctr4	N
SPAC1142.05	ctr5	plasma membrane copper transporter complex subunit Ctr5	N
SPBC1683.09c	frp1	plasma membrane ferric-chelate reductase Frp1	N
SPBC947.05c	frp2	plasma membrane ferric-chelate reductase Frp2	N
SPAC977.11	fex1	plasma membrane fluoride export channel Fex1	N
SPAC1F8.01	ght3	plasma membrane gluconate:proton symporter Ght3	N
SPCC1235.13	ght6	plasma membrane glucose/fructose:proton symporter Ght6	N
SPAC29B12.10c	pgt1	plasma membrane glutathione transmembrane transporter Pgt1	N
SPBC1271.09	tgp1	plasma membrane glycerophosphodiester transmembrane transporter	N
SPBC887.17		plasma membrane guanine and adenine transmembrane transporter	N
SPAP8A3.04c	hsp9	plasma membrane heat shock protein Hsp9	N
SPAC1F8.03c	str3	plasma membrane heme transmembrane transporter Str3	N
SPBC1348.14c	ght7	plasma membrane hexose transmembrane transporter Ght7	N
SPBC1683.08	ght4	plasma membrane hexose:proton symporter, unknown specificity Ght4	N
SPCC548.07c	ght1	plasma membrane high-affinity glucose:proton symporter Ght1	N
SPAC17A2.01	bsu1	plasma membrane high-affinity import carrier for pyridoxine, pyridoxal, and pyridoxamine Bsu1	N
SPBC8E4.01c	pho84	plasma membrane inorganic phosphate transmembrane transporter	N
SPBC1683.01	pho841	plasma membrane inorganic phosphate transmembrane transporter Pho841	N
SPAC23D3.12	pho842	plasma membrane inorganic phosphate transmembrane transporter Pho842	N
SPCC2H8.02	pho843	plasma membrane inorganic phosphate transmembrane transporter Pho843	N
SPAC1F7.07c	fip1	plasma membrane iron transmembrane transporter Fip1	N
SPBP26C9.03c	fet4	plasma membrane iron/zinc ion transmembrane transporter	N
SPCC622.11	lmb1	plasma membrane LMBR1-like multi-pass membrane protein, human LMBRD2 ortholog, implicated in signalling	N
SPAPB8E5.03	mae1	plasma membrane malate/succinate:proton symporter Mae1	N
SPBC1198.06c	dfg501	plasma membrane mannan endo-1,6-alpha-mannosidase Dfg501	N
SPBC1198.07c	dfg502	plasma membrane mannan endo-1,6-alpha-mannosidase Dfg502	N
SPCC1884.02	nic1	plasma membrane NiCoT heavy metal ion transmembrane transporter Nic1	N
SPAC27F1.08	pdt1	plasma membrane Nramp family manganese ion transmembrane transporter	N
SPBC29B5.02c	isp4	plasma membrane OPT oligopeptide transmembrane transporter family Isp4	N
SPAC4F10.16c		plasma membrane phospholipid-translocating ATPase complex, ATPase subunit	N
SPAC24B11.12c	dnf2	plasma membrane phospholipid-translocating ATPase complex, ATPase subunit Dnf2	N
SPAC3F10.02c	trk1	plasma membrane potassium ion transmembrane transporter Trk1	N
SPAC1639.02c	trk2	plasma membrane potassium ion transmembrane transporter Trk2	N
SPAC105.01c	kha1	plasma membrane potassium ion/proton antiporter Kha1	N
SPAC869.10c	put4	plasma membrane proline transmembrane transporter Put4	N
SPCC16A11.01	sfk1	plasma membrane protein involved in inositol lipid-mediated signaling Sfk1	N
SPBC713.11c	pmp3	plasma membrane proteolipid Pmp3	N
SPCC1183.09c	pmp31	plasma membrane proteolipid Pmp31	N
SPBC13A2.04c	ptr2	plasma membrane PTR family peptide transmembrane transporter Ptr2	N
SPAC29B12.14c		plasma membrane purine transmembrane transporter	N
SPCC965.13		plasma membrane pyridoxal family transmembrane transporter	N
SPBC4F6.09	str1	plasma membrane siderophore-iron transmembrane transporter Str1	N
SPAC3A11.09	sod22	plasma membrane sodium ion/proton antiporter Sod22	N
SPCC569.05c		plasma membrane spermidine family transmembrane transporter	N
SPBC36.03c	mfs3	plasma membrane spermidine transmembrane transporter Mfs3	N
SPBC609.04	caf5	plasma membrane spermine family transmembrane transporter Caf5	N
SPAC1F5.08c	yam8	plasma membrane stretch-activated calcium ion channel Yam8	N
SPAC2F3.08	sut1	plasma membrane sucrose/maltose:proton symporter Sut1	N
SPAC869.05c	sul2	plasma membrane sulfate transmembrane transporter Sul2	N
SPAC9.10	thi9	plasma membrane thiamine/proton high affinity transmembrane transporter Thi9	N
SPAC7D4.12c		plasma membrane ThrE amino acid transmembrane transporter family protein	N
SPCC1322.03	trp1322	plasma membrane TRP-like calcium ion channel Trp1322	N
SPCC663.14c	trp663	plasma membrane TRP-like ion channel	N
SPAC1399.03	fur4	plasma membrane uracil transmembrane transporter	N
SPBC23G7.13c		plasma membrane urea transmembrane transporter	N
SPAC1B3.16c	vht1	plasma membrane vitamin H transmembrane transporter Vht1	N
SPAC17C9.16c	mfs1	plasma membrane xenobiotic transmembrane transporter Mfs1	N
SPBC215.13	mtl3	plasma membrane-associated serine-rich cell wall sensor Mtl1/Mtl3	N
SPAC11G7.01	mtl2	plasma membrane-associated serine-rich cell wall sensor Mtl2	N
SPBC30B4.01c	wsc1	plasma membrane-associated serine-rich cell wall sensor Wsc1	N
SPBC428.07	meu6	pleckstrin homology domain protein Meu6	N
SPCPB16A4.02c	opy1	pleckstrin homology domain protein Opy1	N
SPBC27B12.08	sip1	Pof6 interacting protein Sip1, predicted AP-1 accessory protein	N
SPAC1610.03c	crp79	poly(A) binding protein Crp79	N
SPBC1685.06	cid11	poly(A) polymerase Cid11, terminal uridylyl transferase	N
SPCC663.12	cid12	poly(A) polymerase Cid12	N
SPAC17H9.01	cid16	poly(A/U) polymerase Cid16	N
SPAC23C11.10	mpn1	poly(U)-specific exoribonuclease, producing 3' uridine cyclic phosphate ends Mpn1	N
SPAC9.02c		polyamine N-acetyltransferase	N
SPAC11D3.04c		polyketide cyclase SnoaL-like domain protein	N
SPAC1805.06c	hem2	porphobilinogen synthase Hem2	N
SPAC22E12.11c	set3	possible histone H3 lysine methyltransferase Set3	N
SPAC23H3.14	avl9	post-Golgi vesicle-mediated transport protein Avl9	N
SPCC965.06	osr2	potassium channel, beta subunit, aldo-keto reductase	N
SPAPYUG7.06	sdu1	PPPDE peptidase family deubiquitinase/desumoylase Sdu1	N
SPAC227.10	pfd2	prefoldin subunit Pfd2	N
SPAC3H8.07c	pfd3	prefoldin subunit Pfd3	N
SPAC227.05	pfd4	prefoldin subunit Pfd4	N
SPBC215.02	pfd5	prefoldin subunit Pfd5	N
SPAC3A11.13	pfd6	prefoldin subunit Pfd6	N
SPAC1782.06c	phb1	prohibitin Phb1	N
SPCC1322.16	phb2	prohibitin Phb2	N
SPCC70.03c	put1	proline dehydrogenase Put1	N
SPAPB1A11.01	mfc1	prospore membrane copper transmembrane transporter Mfc1	N
SPBC16E9.08	mcp4	prospore membrane protein Mcp4/Mug101	N
SPCC18.17c		proteasome assembly chaperone	N
SPAC1782.01	ecm29	proteasome assembly chaperone Ecm29	N
SPBC16E9.19	pac3	proteasome assembly chaperone Pac3	N
SPCC24B10.16c	pac4	proteasome assembly chaperone Pac4	N
SPAC6C3.08	nas6	proteasome assembly chaperone, gankyrin	N
SPCC14G10.03c	ump1	proteasome maturation factor Ump1	N
SPCC1840.08c	pdi5	protein disulfide isomerase	N
SPAC17G6.04c	cpp1	protein farnesyltransferase beta subunit Cpp1	N
SPCC24B10.13	skb5	protein kinase activator Skb5	N
SPAC17G8.14c	pck1	protein kinase C (PKC)-like Pck1	N
SPBC337.08c	ubi4	protein modifier, ubiquitin	N
SPBC23E6.03c	nta1	protein N-terminal amidase Nta1	N
SPBP4H10.17c		protein repair carboxyl methyl esterase	N
SPAC26F1.10c	pyp1	protein tyrosine phosphatase Pyp1	N
SPAC19D5.01	pyp2	protein tyrosine phosphatase Pyp2	N
SPAC11E3.09	pyp3	protein tyrosine phosphatase Pyp3	N
SPBC17A3.06		protein tyrosine/serine/threonine phosphatase	N
SPAC11E3.14		protein with a role in clearing protein aggregates	N
SPBC83.16c		protein with a role in clearing protein aggregates	N
SPBP4H10.12		protein with a role in ER insertion of tail-anchored membrane proteins	N
SPAC869.08	pcm2	protein-L-isoaspartate O-methyltransferase Pcm2	N
SPAC10F6.12c	mam4	protein-S isoprenylcysteine O-methyltransferase Mam4	N
SPAC1F5.07c	hem14	protoporphyrinogen oxidase Hem14	N
SPCC777.08c	bit61	Protor homolog, Bit61	N
SPBC6B1.10	prp17	Prp19 complex WD repeat protein Prp17	N
SPBC337.07c	ecm14	pseudopeptidase Ecm14	N
SPCC1020.07		pseudouridine-5'-phosphatase	N
SPAC4C5.01	pud1	pseudouridine-5'-phosphatase Pud1	N
SPBPB7E8.02		PSP1 family protein	N
SPBC56F2.08c	puf1	pumilio family RNA-binding protein Puf1	N
SPBP35G2.14	puf2	pumilio family RNA-binding protein Puf2	N
SPAC6G9.14	puf4	pumilio family RNA-binding protein Puf4	N
SPCP1E11.11	puf6	pumilio family RNA-binding protein Puf6	N
SPCC285.05		purine nucleoside transmembrane transporter	N
SPBC29A3.13	pdp1	PWWP domain protein Pdp1	N
SPBC215.07c	pdp2	PWWP domain protein Pdp2	N
SPBC14F5.11c	snx41	PX domain sorting nexin Snx41	N
SPCC1682.15	mug122	PX/PXA domain protein	N
SPAC5D6.07c	pxa1	PXA domain protein Pxa1	N
SPAC644.09		pyridoxal phosphate homeostasis protein	N
SPCC1281.04	akr7	pyridoxal reductase	N
SPAC9E9.11	plr1	pyridoxal reductase Plr1	N
SPBC725.03		pyridoxamine 5'-phosphate oxidase	N
SPAC1093.02	pdx3	pyridoxamine 5'-phosphate oxidase Pdx3	N
SPCC576.17c		pyridoxamine/pyridoxine/pyridoxal transmembrane transporter	N
SPAC6F6.11c		pyridoxine-pyridoxal-pyridoxamine kinase	N
SPCC18.10		pyridoxine-pyridoxal-pyridoxamine kinase	N
SPAC13A11.06	pdc202	pyruvate decarboxylase	N
SPAC3G9.11c	pdc201	pyruvate decarboxylase	N
SPAC186.09	pdc102	pyruvate decarboxylase	N
SPCC1259.09c	pdx1	pyruvate dehydrogenase protein x component, Pdx1	N
SPAC1687.19c	qtr1	queuine tRNA-ribosyltransferase Qtrt1	N
SPBC30B4.02c	sqs1	R3H and G-patch domain protein Sqs1	N
SPCC1442.13c	sqs2	R3H and G-patch domain protein Sqs2	N
SPCC306.02c	yip3	Rab GTPase binding involved in ER to Golgi vesicle transport Yip3	N
SPAC2E1P5.02c	mug109	Rab GTPase binding protein upregulated in meiosis II	N
SPAC227.06	yip5	Rab GTPase binding Yip5	N
SPBC23E6.08	rgp1	Rab-specific(Ryh1/Ypt6) Ric1-Rgp1 guanyl-nucleotide exchange factor subunit Rgp1/Sat1	N
SPAC23D3.03c		RabGAP	N
SPAC4G8.04		RabGAP	N
SPBC1778.09		RabGAP	N
SPBC215.01		RabGAP	N
SPBC651.03c	gyp10	RabGAP Gyp10	N
SPCC1259.11c	gyp2	RabGAP Gyp2	N
SPCC4G3.09c	gyp3	RabGAP Gyp3	N
SPAC26F1.09	gyp51	RabGAP Gyp51	N
SPAC630.05	gyp7	RabGAP Gyp7	N
SPAC1952.17c	tbc13	RabGAP Tbc13	N
SPCC297.05		RabGEF, implicated in endosomal transport	N
SPBC1734.06	rhp18	Rad18 homolog ubiquitin protein ligase E3, Rhp18	N
SPBC119.14	rti1	Rad22 homolog Rti1	N
SPBC2D10.12	rhp23	Rad23 homolog Rhp23	N
SPAC17H9.03c	rdl1	RAD51D-like protein 1	N
SPCC330.02	rhp7	Rad7 homolog Rhp7	N
SPBC1778.05c	lam2	Ragulator complex Rag GEF subunit	N
SPBC11B10.05c	rsp1	random septum position protein, DNAJ domain protein Rsp1	N
SPBC365.13c	hba1	RanGAP Hba1	N
SPBC336.03	efc25	Ras1 GEF Efc25	N
SPBC646.12c	gap1	RasGAP Gap1	N
SPBC1105.10	rav1	RAVE complex subunit Rav1	N
SPBC3H7.12	rav2	RAVE complex subunit Rav2	N
SPAC10F6.04	ats1	RCC domain protein Ats1	N
SPAC8E11.03c	dmc1	RecA family ATPase Dmc1	N
SPBC1685.11	rlp1	RecA family ATPase Rlp1	N
[truncated: 888 more rows]

## Sheet: screen1; promotion of NCR
Dataset EV1, screen1, genes promoting NCR. 137 mutants that grew irrespective of neighboring wt prototrophs
			Bühler lab internal reference
Systematic ID	Gene name	Product description	cluster
SPAC922.03		1-aminocyclopropane-1-carboxylate deaminase	A
SPBC577.06c	stt4	1-phosphatidylinositol 4-kinase Stt4	A
SPAC1420.03	rpn501	19S proteasome regulatory subunit Rpn501	A
SPAC637.09	rex1	3'-5'- exoribonuclease Rex1	A
SPAC3A12.08		acyl-coenzyme A thioesterase	A
SPAPB2B4.06		acyl-coenzyme A thioesterase	A
SPAC1782.11	met14	adenylyl-sulfate kinase	A
SPBC582.08	alt1	alanine aminotransferase Alt1	A
SPBC1289.13c	gmh6	alpha-1,2-galactosyltransferase Gmh6	A
SPCC576.01c	xan1	alpha-ketoglutarate-dependent xanthine dioxygenase Xan1	A
SPBC15C4.04c		amino acid transmembrane transporter	A
SPBC359.01		amino acid transmembrane transporter	A
SPCC74.04		amino acid transmembrane transporter	A
SPCC4B3.15	mid1	anillin-related medial ring protein Mid1	A
SPBC651.11c	apm3	AP-3 adaptor complex subunit Apm3	A
SPAC30.01c	sec72	ArfGEF Sec72	A
SPCP1E11.02	ppk38	Ark1/Prk1 family protein kinase Ppk38	A
SPAC22F3.03c	rdh54	ATP-dependent DNA translocase Rdh54	A
SPBC15C4.05	dhx29	ATP-dependent RNA helicase, human DHX29 ortholog	A
SPCC63.02c	aah3	cell wall alpha-amylase homolog Aah3	A
SPCC1840.02c	bgs4	cell wall and secondary septum 1,6 branched 1,3-beta-glucan synthase catalytic subunit Bgs4	A
SPAC806.04c	duf8901	cobalt/nickel-dependent phosphatase involved in cellular detoxification/metabolite repair Duf8901	A
SPAC6B12.14c		conserved eukaryotic protein, human HAPSTR1 ortholog, stress response protein	A
SPAC1782.02c		conserved fungal protein	A
SPAPB1A10.08		conserved fungal protein	A
SPAC1039.06		D-serine ammonia-lyase activity	A
SPAC1142.08	fhl1	DNA-binding forkhead transcription factor Fhl1	A
SPCC757.04		DNA-binding transcription factor	A
SPAC1783.07c	pap1	DNA-binding transcription factor, oxidative stress-responsive Pap1/Caf3	A
SPBC16G5.17		DNA-binding transcription factor, zf-fungal binuclear cluster type	A
SPBC16G5.16		DNA-binding transcription factor, zf-fungal binuclear cluster type	A
SPAC1039.05c	klf1	DNA-binding transcription factor, zf-fungal binuclear cluster type Klf1	A
SPCC2H8.05c	dbl1	double strand break localizing Dbl1	A
SPAC1002.20		dubious	A
SPAP27G11.16		dubious, TSS is downstream of MET, relates to 5'UTR of adjacent gene	A
SPCC24B10.18		DUF2462 family protein, human Leydig cell tumor 10 kDa protein homolog	A
SPBC1685.13	fhn1	eisosome assembly protein Fhn1	A
SPAC1805.02c	etf2	electron transfer flavoprotein beta subunit EtfB	A
SPBC1861.07	elc1	elongin C Elc1	A
SPCC794.11c	ent3	ENTH/VHS domain protein Ent3	A
SPBC4F6.16c	ero11	ER oxidoreductin Ero1a	A
SPAC15F9.02	seh1	GATOR2-SEACAT complex WD repeat subunit Seh1	A
SPAC1002.03c	gls2	glucosidase II alpha subunit Gls2	A
SPAPB1E7.07	glt1	glutamate synthase (GOGAT) Glt1	A
SPAC15E1.09	grx2	glutaredoxin Grx2	A
SPCC1281.07c	gst4	glutathione S-transferase	A
SPACUNK4.10	gor1	glyoxylate reductase	A
SPAC22E12.01	pet3	Golgi phosphoenolpyruvate transmembrane transporter Pet3	A
SPAC8F11.10c	pvg1	Golgi pyruvyltransferase Pvg1	A
SPBC17D1.07c	npg1	GTPase regulator Rng2-like	A
SPBC32F12.03c	gpx1	H2O2 scavenger glutathione peroxidase Gpx1	A
SPCC830.07c	psi1	Hsp40 family DNAJ domain protein Psi1	A
SPCC5E4.10c		human leukocyte receptor 1 ortholog	A
SPAC869.01		hydrolase activity, implicated in cellular detoxification	A
SPBC365.10	arp5	Ino80 complex actin-like protein Arp5	A
SPBC16C6.02c	vps1302	intermembrane lipid transfer protein, chorein family Vps1302	A
SPCC550.14	vgl1	KH domain RNA binding protein, vigilin	A
SPAC30D11.14c		KH domain RNA-binding protein, involved in splicing	A
SPAC186.03		L-asparaginase	A
SPAC21E11.04	aca1	L-azetidine-2-carboxylic acid acetyltransferase Aca1	A
SPBC1718.02	hop1	linear element associated protein Hop1	A
SPBC2D10.06	rep1	MBF transcription factor activator Rep1	A
SPCC417.06c	mug27	meiosis specific serine/threonine protein kinase (NDR family) Mug27/Slk1	A
SPCC736.06	dar2	mitochondrial aspartate-tRNA ligase Dar2	A
SPBC16A3.02c		mitochondrial CH-OH group oxidoreductase, human RTN4IP1 ortholog, implicated in mitochondrial organization or tethering	A
SPAC20G8.02		mitochondrial DDHD family phospholipase	A
SPAC13G7.11	mba1	mitochondrial membrane-associated ribosome receptor Mba1	A
SPACUNK4.13c		mitochondrial NTPase Obg family, human OLA1 ortholog, implicated in mitochondrial translation, ribosome assembly, or tRNA metabolism	A
SPBC725.10	tps0	mitochondrial outer membrane protein, TspO/MBR-related, implicated in lipid/sterol transport, tspO	A
SPCC777.17c		mitochondrial ribosomal protein subunit L9	A
SPAC589.11	pth4	mitochondrial translation release factor	A
SPCC1795.01c	mad3	mitotic spindle checkpoint protein Mad3	A
SPCC1183.11	msy1	MS calcium ion channel protein Msy1	A
SPAC15A10.10	mde6	Muskelin homolog, kelch repeat, expressed during meiotic cell cycle, implicated in cytoskeletal processes	A
SPCC550.08		N-acetyltransferase	A
SPAC56E4.07		N-acetyltransferase	A
SPAC750.08c		NAD-dependent malic enzyme (predicted), partial	A
SPBC17D11.01	nep1	NEDD8 protease Nep1	A
SPCC777.03c		nifs homolog, possible cysteine desulfurase	A
SPAC869.02c	yhb1	nitric oxide dioxygenase Yhb1	A
SPAC1002.02	pom34	nucleoporin Pom34	A
SPBC725.05c	npp1	nucleotide pyrophosphatase Npp1	A
SPAP11E10.01		ornithine cyclodeaminase-like protein	A
SPAC8E11.04c		palmitoyl-(protein) hydrolase	A
SPAC56F8.04c	ppt1	para-hydroxybenzoate--polyprenyltransferase Ppt1	A
SPAC17D4.01	pex7	peroxin-7	A
SPAPB17E12.03	pex12	peroxisomal ubiquitin-protein ligase E3 Pex12	A
SPAC22F8.11	plc1	phosphoinositide phospholipase C Plc1	A
SPAC1786.02	plb2	phospholipase Plb2	A
SPAC823.14	ptf1	phosphoric monoester hydrolase Ptf1	A
SPCC1739.10	mug33	plasma membrane anchored protein, claudin family, predicted membrane sensor, Tea1-interacting protein implicated in exocytosis	A
SPCC965.11c	agp3	plasma membrane leucine transmembrane transporter Agp3	A
SPAC869.03c		plasma membrane urea transmembrane transporter	A
SPAC3H8.09c	nab3	poly(A) binding protein Nab3	A
SPBC1D7.01	pfd1	prefoldin subunit Pfd1	A
SPAC17G6.08	pep7	prevacuole/endosomal FYVE tethering component Pep7	A
SPAC23D3.01	pdp3	PWWP domain protein, involved in chromatin remodeling	A
SPAC20H4.11c	rho5	Rho family GTPase Rho5	A
SPAC19D5.06c	din1	RNA NAD-cap (NAD-forming) hydrolase/RNA pyrophosphohydrolase Din1	A
SPAC3G9.08	png1	Rpd3L and NuA4 histone acetyltransferase complex ING family subunit Png1	A
SPAC17G6.02c	tco1	RTA1-like protein	A
SPAC1687.23c		Schizosaccharomyces pombe specific protein	A
SPAC1F8.08		Schizosaccharomyces pombe specific protein	A
SPAC683.03		Schizosaccharomyces pombe specific protein	A
SPBC1271.08c		Schizosaccharomyces pombe specific protein	A
SPACUNK4.19	mug153	Schizosaccharomyces pombe specific protein	A
SPAPB18E9.04c		Schizosaccharomyces pombe specific protein, possible cell surface glycoprotein	A
SPCC61.05		Schizosaccharomyces specific multicopy membrane protein family 1	A
SPBC4B4.12c		Schizosaccharomyces specific protein	A
SPBC685.03		Schizosaccharomyces specific protein	A
SPCC24B10.03		Schizosaccharomyces specific protein	A
SPAC1A6.08c	mug125	Schizosaccharomyces specific protein Mug125	A
SPBC660.09	mug168	Schizosaccharomyces specific protein Mug168	A
SPBC1685.05	htr11	serine protease	A
SPAC167.01	ire1	serine/threonine protein kinase, sensor for unfolded proteins in the ER Ire1	A
SPAC17G8.09	shg1	Set1C complex subunit Shg1	A
SPAC9.13c	cwf16	splicing factor Cwf16	A
SPBC1778.04	spo6	Spo4-Spo6 kinase complex regulatory subunit Spo6	A
SPAC8C9.14	prr1	stress-responsive DNA-binding transcription factor Prr1	A
SPAC750.05c	ftm4	sub-telomeric 5Tm protein family Ftm4	A
SPAC1556.02c	sdh1	succinate dehydrogenase Sdh1	A
SPAC1002.12c		succinate-semialdehyde dehydrogenase [NAD(P)+]	A
SPAC2F3.12c	plp1	thioredoxin fold protein Plp1	A
SPAC25B8.10		trans-aconitate 3-methyltransferase	A
SPCC1020.06c	tal1	transaldolase Tal1	A
SPCC645.13	bye1	transcription elongation regulator, PHD finger Bye1	A
SPCC330.07c		transmembrane transporter	A
SPCC1672.12c	get4	TRC complex (ER membrane insertion) subunit Get4	A
SPBC29A3.07c	sap14	U2 snRNP-associated protein SF3B14 Sap14	A
SPAC328.06	ubp2	ubiquitin C-terminal hydrolase Ubp2	A
SPBC2D10.20	ubc1	ubiquitin conjugating enzyme E2 Ubc1	A
SPAC1952.03	otu2	ubiquitin specific cysteine protease, OTU family, Otu2	A
SPAC2G11.13	atg22	vacuolar amino acid transmembrane transporter Atg22	A
SPBC1921.05	ape2	vacuolar aminopeptidase Ape2	A
SPCC594.06c	vsl1	vacuolar SNARE Vsl1/Vam7	A
SPAC630.11	vps55	vacuolar sorting protein Vps55	A
SPBC25B2.03		zf-C3HC4 type zinc finger	A

## Sheet: screen1; avoidance of NCR
Dataset EV1, screen1, genes required to bypass NCR. 203 mutants that failed to grow either alone or in the presence of neighboring wt prototrophs
			Bühler lab internal reference
Systematic ID	Gene	Gene description	cluster
SPAC1006.03c	red1	NURS complex subunit Iss10 Red1	B
SPAC1071.11		NADH-dependent flavin oxidoreductase (predicted), possibly riboflavin reductase	B
SPAC139.01c	mkt1	post-transcriptional RNA stability regulator Mkt1	B
SPAC144.02	iec1	Ino80 complex subunit Iec1	B
SPAC22H10.03c	kap114	karyopherin/importin beta family nuclear import signal receptor Kap14	B
SPAC1D4.01	tls1	splicing factor Tls1	B
SPAC144.04c	spe1	ornithine decarboxylase Spe1	B
SPBC16E9.12c	pab2	poly(A) binding protein Pab2	B
SPBC428.17c	wpl1	cohesin loading/unloading factor (WAPL) Wpl1	B
SPAC1486.08	cox16	mitochondrial copper chaperone for cytochrome c oxidase Cox16 (predicted)	B
SPAC15E1.04	hal3	thymidylate synthase / phosphopantothenoylcysteine decarboxylase / protein phosphatase inhibitor moonlighting protein Hal3	B
SPAC22F3.10c	gcs1	glutamate-cysteine ligase Gcs1	B
SPAC1635.01	por1	mitochondrial outer membrane voltage-dependent anion-selective channel Por1 (predicted)	B
SPAC1782.07	qcr8	ubiquinol-cytochrome-c reductase complex subunit 7	B
SPAC3F10.04	gsa1	glutathione synthetase large and small subunit Gsa1	B
SPBC1921.01c	rpl35b	60S ribosomal protein L35a (predicted)	B
SPBC83.10	ecm7	ER membrane protein complex subunit Ecm7 (predicted)	B
SPAC6G9.12	cfr1	exomer complex BRCT domain subunit Cfr1	B
SPAC1782.08c	rex3	exonuclease Rex3	B
SPBC887.06c	snx3	sorting nexin Snx3	B
SPAC17A5.16	ftp105	Golgi localized protein, human HID1 ortholog 3, implicated in vesicle-mediated transport	B
SPAC17C9.10	stm1	vacuolar amino acid transmembrane transporter Stm1 (predicted)	B
SPCC4G3.04c	coq5	C-methytransferase	B
SPAC17G6.15c	fsf1	mitochondrial carrier, serine Fsf1 (predicted)	B
SPBC1703.12	ubp9	ubiquitin C-terminal hydrolase Ubp9	B
SPAC17G8.05	med20	mediator complex subunit Med20	B
SPAC17H9.04c	nrp1	nucleolar RNA-binding protein, human TEX13A and TEX13B ortholog, implicated in mRNA processing	B
SPAC13C5.04		class I glutamine amidotransferase family protein, conserved in fungi, bacteria, plants	B
SPAC13G7.06	met16	phosphoadenosine phosphosulfate reductase	B
SPCC1442.04c		meiotic recombination protein (predicted)	B
SPAC823.09c		threonine aspartase, involved in protein processing (predicted)	B
SPAC17H9.10c	ddb1	Cul4-RING E3 complex subunit Ddb1	B
SPAC3G6.01	hrp3	ATP-dependent DNA helicase Hrp3	B
SPCC1223.02	nmt1	4-amino-5-hydroxymethyl-2-methylpyrimidine phosphate synthase Nmt1	B
SPAC17H9.12c	cyc2	mitochondrial cytochrome c-heme linkage protein Cyc2 (predicted)	B
SPCC584.01c	met10	sulfite reductase NADPH flavoprotein subunit	B
SPAC1805.16c		purine nucleoside phosphorylase (predicted)	B
SPAP7G5.04c	lys1	aminoadipate-semialdehyde dehydrogenase	B
SPAC23E2.01	fep1	DNA-binding transcription factor, iron-sensing Fep1	B
SPAC56E4.03		aromatic aminotransferase (predicted)	B
SPAC19G12.11	coq9	ubiquinone biosynthesis protein Coq9	B
SPAC1B2.04	cox6	cytochrome c oxidase subunit VI	B
SPBC19F8.08	rps401	40S ribosomal protein S4	B
SPAC1D4.03c	aut12	autophagy associated protein Aut12	B
SPAC1D4.06c	csk1	cyclin-dependent kinase activating kinase Csk1	B
SPAC1F5.05c	mso1	exocytic docking protein Mso1	B
SPBC29A3.05	vps71	Swr1 complex subunit Vps71	B
SPAC222.05c	mss1	mitochondrial tRNA wobble uridine modification GTPase Mss1 (predicted)	B
SPBP8B7.30c	thi5	transcription factor Thi5	B
SPAC26A3.04	rpl2002	60S ribosomal protein L20	B
SPAC22E12.19	snt1	Set3 complex subunit Snt1	B
SPAC23C11.08	php3	CCAAT-binding factor complex subunit Php3	B
SPAP14E8.02	tos4	chromatin binding FHA domain protein Tos4 (predicted)	B
SPBC106.01	mph1	dual specificity protein kinase Mph1	B
SPBC12D12.04c	pck2	protein kinase C (PKC)-like Pck2	B
SPBC13E7.08c	leo1	RNA polymerase II associated Paf1 complex subunit Leo1	B
SPAC23H4.12	alp13	MRG family Clr6 histone deacetylase complex subunit Alp13	B
SPBC839.04	rpl803	60S ribosomal protein L8/L2 (predicted)	B
SPCC576.14	dph5	diphthine synthase Dph5 (predicted)	B
SPAC24C9.12c	shm1	serine hydroxymethyltransferase Shm1 (predicted)	B
SPAC29B12.08	clr5	Clr5 protein	B
SPAC30.02c	kti12	elongator complex associated protein Kti12 (predicted)	B
SPAC328.01c	msn5	karyopherin/importin beta family nuclear import/export signal receptor (predicted)	B
SPBC15D4.09c	met3	cystathionine gamma-synthase Met3	B
SPBC1604.07	atp4	F1-FO ATP synthase subunit (predicted)	B
SPAC343.10	met11	methylenetetrahydrofolate reductase Met11	B
SPBC27.08c	sua1	sulfate adenylyltransferase (ATP)	B
SPBC1706.01	tea4	tip elongation aberrant protein Tea4	B
SPAC3A12.10	rpl2001	60S ribosomal protein L20a	B
SPBP8B7.18c		phosphomethylpyrimidine kinase (predicted)	B
SPAC3A12.12	atp11	mitochondrial F1-FO ATP synthase chaperone Atp11 (predicted)	B
SPAC3C7.08c	elf1	AAA family ATPase ELf1	B
SPAC3G6.06c	rad2	FEN-1 endonuclease Rad2	B
SPAC3G9.07c	hos2	histone deacetylase (class I) Hos2	B
SPAC57A10.08c		lipid particle hydrolase (predicted)	B
SPAC3H1.04c	mdm31	mitochondrial inner membrane protein Mdm31	B
SPAC13D6.02c	byr3	translational activator, zf-CCHC type zinc finger protein (predicted)	B
SPBC776.11	rpl2801	60S ribosomal protein L27/L28	B
SPAC3H1.11	hsr1	DNA-binding transcription factor Hsr1	B
SPBC530.04	mod5	Tea1 anchoring protein Mod5	B
SPBC1734.15	rsc4	RSC complex subunit Rsc4	B
SPAC4A8.03c	ptc4	protein phosphatase 2C Ptc4	B
SPBC12D12.07c	trx2	mitochondrial thioredoxin Trx2	B
SPAC57A10.02	cdr2	serine/threonine protein kinase Cdr2	B
SPAC5D6.12	mtf2	mitochondrial translation protein, Mtf2 (predicted)	B
SPAC630.14c	tup12	transcriptional corepressor Tup12	B
SPAC3G9.03	rpl2301	60S ribosomal protein L23	B
SPAC637.10c	rpn10	19S proteasome regulatory subunit Rpn10	B
SPAC25B8.09		trans-aconitate 3-methyltransferase (predicted)	B
SPAC25G10.05c	his1	ATP phosphoribosyltransferase	B
SPAC6G9.03c	mug183	histone H3.3 H4 heterotetramer chaperone Rtt106-like (predicted)	B
SPAC29B12.06c	rcd1	CCR4-Not complex RNA-binding protein subunit Rcd1	B
SPAC5H10.02c	hsp3102	glyoxylase III Hsp3102	B
SPBC146.02		Schizosaccharomyces specific protein	B
SPAC637.11	rpm2	mitochondrial ATP-dependent RNA helicase Rpm2	B
SPBC1604.11	atp17	F1-FO ATP synthase subunit F (predicted)	B
SPAC6B12.15	cpc2	RACK1 homologue Cpc2	B
SPAC6C3.04	cit1	citrate synthase Cit1	B
SPBC776.15c	kgd2	dihydrolipoamide S-succinyltransferase, e2 component of oxoglutarate dehydrogenase complex Kdg2 (predicted)	B
SPCC74.09	mug24	RNA-binding protein, rrm type	B
SPAC9G1.04	oxa101	mitochondrial inner membrane translocase Oxa101	B
SPAC1486.10	thi1	DNA-binding transcription factor Thi1	B
SPAC1565.01	rcf2	cytochrome c oxidase assembly protein Rcf2	B
SPAC8E11.05c		DUF5102 family conserved fungal protein, associated with clathrin coated vesicles (predicted)	B
SPAC16.03c	ura2	dihydroorotase Ura2	B
SPAC926.03	rlc1	myosin II regulatory light chain Rlc1	B
SPBC1A4.04		Schizosaccharomyces specific protein	B
SPAC977.10	nhe1	plasma membrane/prospore membrane sodium ion/proton antiporter Nhe1/Sod2	B
SPBC31F10.13c	hip1	histone H3.3 H4 chaperone, hira family Hip1	B
SPAC9E9.09c	atd1	aldehyde dehydrogenase	B
SPCC417.07c	mto1	gamma tubulin complex linker Mto1	B
SPCC576.12c	mhf2	CENP-X ortholog, FANCM-MHF complex subunit Mhf2	B
SPCP1E11.09c	rpp103	60S acidic ribosomal protein Rpp1-3	B
SPAC9G1.07		Schizosaccharomyces specific protein	B
SPAP27G11.14c		Schizosaccharomyces pombe specific protein	B
SPAPB1E7.11c	mpa1	mitochondrial translational activator, Mpa1	B
SPAPB2B4.04c	pmc1	vacuolar calcium transporting P-type ATPase P2 type, Pmc1	B
SPBC2G5.06c	hmt2	sulfide-quinone oxidoreductase	B
SPAPJ696.01c	vps17	retromer complex subunit Vps17	B
SPAPYUG7.02c	sin1	stress activated MAP kinase interacting protein Sin1	B
SPAPYUG7.04c	rpb9	DNA-directed RNA polymerase II complex subunit Rpb9	B
SPBC1198.11c	reb1	RNA polymerase I transcription termination factor/ RNA polymerase II transcription factor Reb1	B
SPBC11B10.07c	ivn1	plasma membrane phospholipid-translocating ATPase complex Lem3 family subunit Ivn1 (predicted)	B
SPAC607.06c		metallopeptidase	B
SPBC11G11.05	rpa34	DNA-directed RNA polymerase I complex subunit Rpa34	B
SPAC22F3.07c	atp20	F1-FO ATP synthase subunit G (predicted)	B
SPBC1215.01	shy1	cytochrome c oxidase assembly protein Shy1 (predicted)	B
SPAC343.16	fcys	homoaconitate hydratase Lys2	B
SPBC1289.10c	adn2	DNA-binding transcription factor Adn2 (predicted)	B
SPAC8F11.08c		ER membrane associated esterase/lipase (predicted)	B
SPBC12C2.07c	srm1	spermidine synthase Srm1 (predicted)	B
SPBC1539.03c	arg41	argininosuccinate lyase	B
SPBC16A3.19	eaf7	histone acetyltransferase complex subunit Eaf7	B
SPBC1604.03c		conserved fungal protein, implicated in vesicle trafficking or lipid metabolism	B
SPCC594.04c		steroid oxidoreductase superfamily protein (predicted)	B
SPAC23D3.04c	gpd2	glycerol-3-phosphate dehydrogenase Gpd2	B
SPAC26H5.10c	tif51	translation elongation and termination factor eIF5A (predicted)	B
SPBC1652.02		APC amino acid transmembrane transporter (predicted)	B
SPBP8B7.22	erd2	HDEL receptor	B
SPBC16A3.03c	ppr7	mitochondrial PPR repeat protein Ppr7	B
SPBC1703.13c		mitochondrial carrier, inorganic phosphate (predicted)	B
SPBC1709.09	rrf1	mitochondrial translation termination factor Rrf1	B
SPBC25H2.16c	gga22	Golgi localized Arf binding gamma-adaptin ortholog Gga22	B
SPBC16A3.10	ale1	membrane bound O-acyltransferase, MBOAT	B
SPAC30D11.05	aps3	AP-3 adaptor complex subunit Aps3	B
SPBC1718.03	ker1	DNA-directed RNA polymerase I complex subunit Ker1	B
SPCC188.07	ccq1	shelterin complex HEAT repeat subunit Ccq1	B
SPCC306.09c	cap1	adenylyl cyclase-associated protein Cap1	B
SPAC29B12.04	snz1	pyridoxal 5'-phosphate synthase (glutamine hydrolysing)	B
SPAC607.02c		conserved fungal protein	B
SPBC1773.06c	adh8	alcohol dehydrogenase	B
SPBC1778.06c	fim1	fimbrin	B
SPBC17D1.05		Schizosaccharomyces specific protein	B
SPBC21B10.03c	ath1	ataxin-2 homolog	B
SPBC19C7.11		plasma membrane ClC chloride channel (predicted)	B
SPBC25B2.04c	mtg1	mitochondrial translation factor (GTPase) Mtg1 (predicted)	B
SPBC25D12.06		mitochondrial ATP-dependent RNA helicase (predicted)	B
SPBC725.14	arg6	acetylglutamate synthase Arg6	B
SPBC25H2.08c	mrs2	mitochondrial inner membrane magnesium ion transmembrane transporter Mrs2 (predicted)	B
SPBC26H8.14c	cox17	mitochondrial copper chaperone for cytochrome c oxidase Cox17 (predicted)	B
SPBC27B12.09c	flx1	mitochondrial carrier, FAD Flx1 (predicted)	B
SPCC16A11.10c	oca8	cytochrome b5	B
SPBC29A10.02	spo5	meiotic RNA-binding protein 1	B
SPBC29A3.01	ccc2	Golgi copper transporting ATPase Ccc2 (predicted)	B
SPBC29B5.01	atf1	DNA-binding transcription factor, Atf-CREB family Atf1	B
SPBC2G2.01c	liz1	plasma membrane pantothenate transmembrane transporter Liz1	B
SPBC30B4.06c	ips1	mitochondrial GIDA family tRNA uridine 5-carboxymethylaminomethyl modification enzyme Ips1 (predicted)	B
SPBC31E1.02c	pmr1	plasma membrane P-type ATPase, calcium transporting Pmr1	B
SPBC32F12.05c	cwf12	Prp19 complex subunit Cwf12	B
SPBC32H8.07	git5	heterotrimeric G protein beta subunit Git5	B
SPBC337.13c	gtr1	Gtr1/RagA G protein Gtr1	B
SPBC3B8.02	php5	CCAAT-binding factor complex subunit Php5	B
SPBC3H7.03c	kgd1	2-oxoglutarate dehydrogenase (lipoamide) (e1 component of oxoglutarate dehydrogenase complex)	B
SPBC405.04c	ypt7	GTPase Ypt7	B
SPBC428.06c	rxt2	histone deacetylase complex subunit Rxt2	B
SPBC530.01	gyp1	GTPase activating protein Gyp1	B
SPBC543.09	yta12	mitochondrial m-AAA protease Yta12 (predicted)	B
SPBC651.09c	prf1	RNA polymerase II associated Paf1 complex	B
SPAC12B10.14c	tea5	pseudokinase Tea5	B
SPBC651.10	nse5	Smc5-6 complex non-SMC subunit Nse5	B
SPBC887.15c	sur2	sphingosine hydroxylase/sphingolipid delta-4 desaturase activity Sur2	B
SPAC1F7.08	fio1	plasma membrane iron transport multicopper oxidase Fio1	B
SPBC947.02	apl2	AP-1 adaptor complex subunit Apl2	B
SPBP16F5.03c	tra1	SAGA complex phosphatidylinositol pseudokinase Tra1	B
SPBP4H10.03	oxa102	mitochondrial inner membrane insertase Oxa102	B
SPBP4H10.05c	spe2	S-adenosylmethionine decarboxylase proenzyme Spe2	B
SPCC11E10.07c	tif221	translation initiation factor eIF2B alpha subunit	B
SPCC1259.04	iec3	Ino80 complex subunit Iec3	B
SPCC1393.08	fil1	DNA-binding transcription factor, zf-GATA type	B
SPCC1494.10	adn3	DNA-binding transcription factor Adn3	B
SPCC1672.04c	cox19	mitochondrial copper chaperone for cytochrome c oxidase Cox19 (predicted)	B
SPCC1682.01	qcr9	ubiquinol-cytochrome-c reductase complex subunit 9 (predicted)	B
SPCC1753.02c	git3	G-protein coupled receptor Git3	B
SPCC18B5.10c	tex1	TREX complex subunit Tex1	B
SPCC191.07	cyc1	cytochrome c	B
SPCC1919.10c	myo52	myosin type V	B
SPCC285.09c	cgs2	cAMP-specific phosphodiesterase Cgs2	B
SPCC338.10c	cox5	cytochrome c oxidase subunit V	B
SPCC594.02c		DUF2456 family conserved fungal protein	B
SPBC36.04	cys11	cysteine synthase	B
SPBPJ4664.01	dps1	decaprenyl diphosphate synthase subunit Dps1	B
SPCC613.10	qcr2	ubiquinol-cytochrome-c reductase complex core protein Qcr2	B
SPCC830.06	cnb1	calcineurin regulatory subunit (calcineurin B)	B

## Sheet: screen2; growth on EMM
Dataset EV1, screen2, growth on EMM. 29 mutants that grew under neither condition tested
			Bühler lab internal reference
Systematic ID	Gene	Gene description	cluster
SPAC22F3.10c	gcs1	glutamate-cysteine ligase Gcs1	D
SPAC3F10.04	gsa1	glutathione synthetase large and small subunit Gsa1	D
SPCC4G3.04c	coq5	C-methytransferase	D
SPAC13G7.06	met16	phosphoadenosine phosphosulfate reductase	D
SPCC1223.02	nmt1	4-amino-5-hydroxymethyl-2-methylpyrimidine phosphate synthase Nmt1	D
SPCC584.01c	met10	sulfite reductase NADPH flavoprotein subunit	D
SPAP7G5.04c	lys1	aminoadipate-semialdehyde dehydrogenase	D
SPBC15D4.09c	met3	cystathionine gamma-synthase Met3	D
SPBC1604.07	atp4	F1-FO ATP synthase subunit (predicted)	D
SPBC27.08c	sua1	sulfate adenylyltransferase (ATP)	D
SPBP8B7.18c		phosphomethylpyrimidine kinase (predicted)	D
SPBC12D12.07c	trx2	mitochondrial thioredoxin Trx2	D
SPBC1604.11	atp17	F1-FO ATP synthase subunit F (predicted)	D
SPAC1486.10	thi1	DNA-binding transcription factor Thi1	D
SPAC1565.01	rcf2	cytochrome c oxidase assembly protein Rcf2	D
SPAC16.03c	ura2	dihydroorotase Ura2	D
SPBC1A4.04		Schizosaccharomyces specific protein	D
SPBC2G5.06c	hmt2	sulfide-quinone oxidoreductase	D
SPAC607.06c		metallopeptidase	D
SPAC22F3.07c	atp20	F1-FO ATP synthase subunit G (predicted)	D
SPAC343.16	lys2	homoaconitate hydratase Lys2	D
SPAC8F11.08c		ER membrane associated esterase/lipase (predicted)	D
SPAC23D3.04c	gpd2	glycerol-3-phosphate dehydrogenase Gpd2	D
SPBP8B7.22	erd2	HDEL receptor	D
SPCC306.09c	cap1	adenylyl cyclase-associated protein Cap1	D
SPAC29B12.04	snz1	pyridoxal 5'-phosphate synthase (glutamine hydrolysing)	D
SPBC725.14	arg6	acetylglutamate synthase Arg6	D
SPBC36.04	cys11	cysteine synthase	D
SPBPJ4664.01	dps1	decaprenyl diphosphate synthase subunit Dps1	D

## Sheet: screen2; NSF-independent
Dataset EV1, screen2, growth on EMM. 57 mutants that recovered growth on high ammonia concentration plates in the presence of NSF.
			Bühler lab internal reference
Systematic ID	Gene	Gene description	cluster
SPAC22H10.03c	kap114	karyopherin/importin beta family nuclear import signal receptor Kap14	C
SPAC1D4.01	tls1	splicing factor Tls1	C
SPBC16E9.12c	pab2	poly(A) binding protein Pab2	C
SPBC428.17c	wpl1	cohesin loading/unloading factor (WAPL) Wpl1	C
SPBC1921.01c	rpl35b	60S ribosomal protein L35a (predicted)	C
SPBC83.10	ecm7	ER membrane protein complex subunit Ecm7 (predicted)	C
SPAC6G9.12	cfr1	exomer complex BRCT domain subunit Cfr1	C
SPBC887.06c	snx3	sorting nexin Snx3	C
SPBC1703.12	ubp9	ubiquitin C-terminal hydrolase Ubp9	C
SPAC13C5.04		class I glutamine amidotransferase family protein, conserved in fungi, bacteria, plants	C
SPCC1442.04c		meiotic recombination protein (predicted)	C
SPAC823.09c		threonine aspartase, involved in protein processing (predicted)	C
SPAC3G6.01	hrp3	ATP-dependent DNA helicase Hrp3	C
SPAC23E2.01	fep1	DNA-binding transcription factor, iron-sensing Fep1	C
SPAC56E4.03		aromatic aminotransferase (predicted)	C
SPBC19F8.08	rps401	40S ribosomal protein S4	C
SPBC29A3.05	vps71	Swr1 complex subunit Vps71	C
SPBP8B7.30c	thi5	transcription factor Thi5	C
SPAC26A3.04	rpl2002	60S ribosomal protein L20	C
SPAP14E8.02	tos4	chromatin binding FHA domain protein Tos4 (predicted)	C
SPBC106.01	mph1	dual specificity protein kinase Mph1	C
SPBC12D12.04c	pck2	protein kinase C (PKC)-like Pck2	C
SPBC13E7.08c	leo1	RNA polymerase II associated Paf1 complex subunit Leo1	C
SPBC839.04	rpl803	60S ribosomal protein L8/L2 (predicted)	C
SPCC576.14	dph5	diphthine synthase Dph5 (predicted)	C
SPBC1706.01	tea4	tip elongation aberrant protein Tea4	C
SPAC57A10.08c		lipid particle hydrolase (predicted)	C
SPAC13D6.02c	byr3	translational activator, zf-CCHC type zinc finger protein (predicted)	C
SPBC776.11	rpl2801	60S ribosomal protein L27/L28	C
SPBC530.04	mod5	Tea1 anchoring protein Mod5	C
SPBC1734.15	rsc4	RSC complex subunit Rsc4	C
SPAC3G9.03	rpl2301	60S ribosomal protein L23	C
SPAC25B8.09		trans-aconitate 3-methyltransferase (predicted)	C
SPAC25G10.05c	his1	ATP phosphoribosyltransferase	C
SPAC6G9.03c	mug183	histone H3.3 H4 heterotetramer chaperone Rtt106-like (predicted)	C
SPAC29B12.06c	rcd1	CCR4-Not complex RNA-binding protein subunit Rcd1	C
SPAC5H10.02c	hsp3102	glyoxylase III Hsp3102	C
SPBC146.02		Schizosaccharomyces specific protein	C
SPBC776.15c	kgd2	dihydrolipoamide S-succinyltransferase, e2 component of oxoglutarate dehydrogenase complex Kdg2 (predicted)	C
SPCC74.09	mug24	RNA-binding protein, rrm type	C
SPAC9G1.04	oxa101	mitochondrial inner membrane translocase Oxa101	C
SPBC31F10.13c	hip1	histone H3.3 H4 chaperone, hira family Hip1	C
SPCC417.07c	mto1	gamma tubulin complex linker Mto1	C
SPCC576.12c	mhf2	CENP-X ortholog, FANCM-MHF complex subunit Mhf2	C
SPCP1E11.09c	rpp103	60S acidic ribosomal protein Rpp1-3	C
SPBC16A3.19	eaf7	histone acetyltransferase complex subunit Eaf7	C
SPCC594.04c		steroid oxidoreductase superfamily protein (predicted)	C
SPAC26H5.10c	tif51	translation elongation and termination factor eIF5A (predicted)	C
SPBC25H2.16c	gga22	Golgi localized Arf binding gamma-adaptin ortholog Gga22	C
SPBC16A3.10	ale1	membrane bound O-acyltransferase, MBOAT	C
SPAC30D11.05	aps3	AP-3 adaptor complex subunit Aps3	C
SPCC188.07	ccq1	shelterin complex HEAT repeat subunit Ccq1	C
SPAC607.02c		conserved fungal protein	C
SPBC19C7.11		plasma membrane ClC chloride channel (predicted)	C
SPCC16A11.10c	oca8	cytochrome b5	C
SPAC12B10.14c	tea5	pseudokinase Tea5	C
SPAC1F7.08	fio1	plasma membrane iron transport multicopper oxidase Fio1	C

## Sheet: screen2; NSF-linked genes
Dataset EV1, screen2, NSF-linked genes. 117 mutants that grew normally without ammonium, but not at high ammonium concentrations despite the addition of NSF
			Bühler lab internal reference
Systematic ID	Gene name	Product description	cluster
SPAC1006.03c	red1	MTREC (exosome adaptor) complex subunit Red1	E
SPAC1071.11	coq12	NAD reductase Coq12	E
SPAC139.01c	mkt1	post-transcriptional RNA stability regulator Mkt1	E
SPAC144.02	iec1	Ino80 complex subunit Iec1	E
SPAC144.04c	spe1	ornithine decarboxylase Spe1	E
SPAC1486.08	cox16	mitochondrial copper chaperone for cytochrome c oxidase Cox16	E
SPAC15E1.04	hal3	thymidylate synthase / phosphopantothenoylcysteine decarboxylase / protein phosphatase inhibitor moonlighting protein Hal3/Tds1	E
SPAC1635.01	por1	mitochondrial outer membrane voltage-dependent anion-selective channel Por1	E
SPAC1782.07	qcr8	ubiquinol-cytochrome-c reductase complex subunit 7	E
SPAC1782.08c	rex3	exonuclease Rex3	E
SPAC17A5.16	ftp105	Golgi localized protein, human HID1 ortholog 3, implicated in vesicle-mediated transport	E
SPAC17C9.10	stm1	vacuolar amino acid transmembrane transporter Stm1	E
SPAC17G6.15c	fsf1	mitochondrial carrier, serine Fsf1	E
SPAC17G8.05	med20	mediator complex subunit Med20	E
SPAC17H9.04c	dri1	RNA-binding protein involved in heterochromatin assembly Dri1	E
SPAC17H9.10c	ddb1	Cul4-RING E3 complex WD repeat protein subunit Ddb1	E
SPAC17H9.12c	cyc2	mitochondrial cytochrome c-heme linkage protein Cyc2	E
SPAC1805.16c		purine nucleoside phosphorylase	E
SPAC19G12.11	coq9	ubiquinone biosynthesis protein Coq9	E
SPAC1B2.04	cox6	cytochrome c oxidase subunit VI	E
SPAC1D4.03c	aut12	autophagy associated protein Aut12	E
SPAC1D4.06c	csk1	cyclin-dependent kinase activating kinase Csk1	E
SPAC1F5.05c	mso1	exocytic docking protein Mso1	E
SPAC222.05c	mss1	mitochondrial tRNA wobble uridine modification GTPase Mss1	E
SPAC22E12.19	snt1	Set3 complex SANT/Myb domain subunit Snt1	E
SPAC23C11.08	php3	CCAAT-binding factor complex subunit Php3	E
SPAC23H4.12	alp13	Clr6 histone deacetylase complex MRG family subunit Alp13/Eaf3	E
SPAC24C9.12c	shm1	serine hydroxymethyltransferase Shm1	E
SPAC29B12.08	clr5	Clr5 protein	E
SPAC30.02c	kti12	elongator complex associated protein Kti12	E
SPAC328.01c	msn5	karyopherin/importin beta family nuclear import/export signal receptor	E
SPAC343.10	met11	methylenetetrahydrofolate reductase Met11	E
SPAC3A12.10	rpl2001	60S ribosomal protein L20A	E
SPAC3A12.12	atp11	mitochondrial F1-FO ATP synthase chaperone Atp11	E
SPAC3C7.08c	elf1	AAA family ATPase Elf1	E
SPAC3G6.06c	rad2	FEN-1 endonuclease Rad2	E
SPAC3G9.07c	hos2	histone deacetylase (class I) Hos2	E
SPAC3H1.04c	mdm31	mitochondrial inner membrane protein Mdm31, unknown biological role, interacts with ERMES	E
SPAC3H1.11	hsr1	DNA-binding transcription factor Hsr1	E
SPAC4A8.03c	ptc4	mitochondrial serine/threonine protein phosphatase PP2C catalytic subunit Ptc4	E
SPAC57A10.02	cdr2	serine/threonine protein kinase Cdr2	E
SPAC5D6.12	mtf2	mitochondrial translation protein Mtf2	E
SPAC630.14c	tup12	transcriptional corepressor Tup12	E
SPAC637.10c	rpn10	19S proteasome regulatory subunit Rpn10	E
SPAC637.11	rpm2	mitochondrial ATP-dependent RNA helicase Rpm2	E
SPAC6B12.15	cpc2	ribosome-associated signalling scaffold, receptor of activated C kinase (RACK1) ortholog Cpc2	E
SPAC6C3.04	cit1	citrate synthase Cit1	E
SPAC8E11.05c		DUF5102 family conserved fungal protein, associated with clathrin coated vesicles	E
SPAC926.03	rlc1	myosin II regulatory light chain Rlc1	E
SPAC977.10	nhe1	plasma membrane/prospore membrane sodium ion/proton antiporter Nhe1/Sod2	E
SPAC9E9.09c	atd1	aldehyde dehydrogenase	E
SPAC9G1.07		Schizosaccharomyces specific protein	E
SPAP27G11.14c		Schizosaccharomyces pombe specific protein	E
SPAPB1E7.11c	mpa1	mitochondrial translational activator, Mpa1	E
SPAPB2B4.04c	pmc1	calcium transporting P-type ATPase P2 type, Pmc1	E
SPAPJ696.01c	vps17	retromer complex subunit Vps17	E
SPAPYUG7.02c	sin1	MAP kinase and TOR substrate adaptor Sin1	E
SPAPYUG7.04c	rpb9	DNA-directed RNA polymerase II complex TFIIS subunit Rpb9	E
SPBC1198.11c	reb1	RNA polymerase I transcription termination factor/ RNA polymerase II transcription factor Reb1	E
SPBC11B10.07c	ivn1	plasma membrane phospholipid-translocating ATPase complex Lem3 family subunit Ivn1	E
SPBC11G11.05	rpa34	DNA-directed RNA polymerase I complex subunit Rpa34	E
SPBC1215.01	shy1	cytochrome c oxidase assembly protein Shy1	E
SPBC1289.10c	adn2	DNA-binding transcription factor Adn2	E
SPBC12C2.07c	srm1	spermidine synthase Srm1	E
SPBC1539.03c	arg41	argininosuccinate lyase	E
SPBC1604.03c		conserved fungal protein, implicated in vesicle trafficking or lipid metabolism	E
SPBC1652.02		APC amino acid transmembrane transporter	E
SPBC16A3.03c	ppr7	mitochondrial PPR repeat protein Ppr7	E
SPBC1703.13c		mitochondrial carrier, inorganic phosphate/copper	E
SPBC1709.09	rrf1	mitochondrial translation termination factor Rrf1	E
SPBC1718.03	ker1	DNA-directed RNA polymerase I complex subunit Ker1	E
SPBC1773.06c	adh8	alcohol dehydrogenase	E
SPBC1778.06c	fim1	fimbrin	E
SPBC17D1.05	rhs1	Schizosaccharomyces specific protein	E
SPBC21B10.03c	ath1	ataxin-2 homolog	E
SPBC25B2.04c	mtg1	mitochondrial translation factor (GTPase) Mtg1	E
SPBC25D12.06	mrh5	mitochondrial ATP-dependent RNA helicase Mrh5	E
SPBC25H2.08c	mrs2	mitochondrial inner membrane magnesium ion transmembrane transporter Mrs2	E
SPBC26H8.14c	cox17	mitochondrial copper chaperone for cytochrome c oxidase Cox17	E
SPBC27B12.09c	flx1	mitochondrial carrier, FAD Flx1	E
SPBC29A10.02	spo5	meiotic RNA-binding protein 1	E
SPBC29A3.01	ccc2	Golgi copper transporting ATPase Ccc2	E
SPBC29B5.01	atf1	DNA-binding transcription factor, Atf-CREB family Atf1	E
SPBC2G2.01c	liz1	plasma membrane pantothenate transmembrane transporter Liz1	E
SPBC30B4.06c	ips1	mitochondrial GIDA family tRNA uridine 5-carboxymethylaminomethyl modification enzyme Ips1	E
SPBC31E1.02c	pmr1	plasma membrane P-type ATPase, calcium transporting Pmr1	E
SPBC32F12.05c	cwf12	Prp19 complex subunit Cwf12	E
SPBC32H8.07	git5	heterotrimeric G protein beta (WD repeat) subunit Git5	E
SPBC337.13c	gtr1	RagA/B GTPase Gtr1	E
SPBC3B8.02	php5	CCAAT-binding factor complex subunit Php5	E
SPBC3H7.03c	kgd1	2-oxoglutarate dehydrogenase (lipoamide) (e1 component of oxoglutarate dehydrogenase complex)	E
SPBC405.04c	ypt7	GTPase Ypt7	E
SPBC428.06c	rxt2	Clr6 and Rpd3L histone deacetylase complex subunit Rxt2	E
SPBC530.01	gyp1	RabGAP Gyp1	E
SPBC543.09	yta12	mitochondrial m-AAA protease Yta12	E
SPBC651.09c	prf1	RNA polymerase II associated Paf1 complex	E
SPBC651.10	nse5	Smc5-6 complex non-SMC subunit Nse5	E
SPBC887.15c	sur2	sphingosine hydroxylase/sphingolipid delta-4 desaturase Sur2	E
SPBC947.02	apl2	AP-1 adaptor complex beta subunit Apl2	E
SPBP16F5.03c	tra1	SAGA complex/ASTRA complex, phosphatidylinositol pseudokinase Tra1	E
SPBP4H10.03	oxa102	mitochondrial inner membrane insertase Oxa102	E
SPBP4H10.05c	spe2	S-adenosylmethionine decarboxylase proenzyme Spe2	E
SPCC11E10.07c	gcn3	translation initiation factor eIF2B alpha subunit Gcn3	E
SPCC1259.04	iec3	Ino80 complex subunit Iec3	E
SPCC1393.08	fil1	DNA-binding transcription factor, zf-GATA-type	E
SPCC1494.10	adn3	DNA-binding transcription factor Adn3	E
SPCC1672.04c	cox19	mitochondrial copper chaperone for cytochrome c oxidase Cox19	E
SPCC1682.01	qcr9	ubiquinol-cytochrome-c reductase complex subunit 9	E
SPCC1753.02c	git3	G-protein coupled receptor Git3	E
SPCC18B5.10c	tho3	THO complex subunit Tho3	E
SPCC191.07	cyc1	cytochrome c	E
SPCC1919.10c	myo52	myosin type V	E
SPCC285.09c	cgs2	dual-specifity cAMP/cGMP phosphodiesterase Cgs2	E
SPCC338.10c	cox5	cytochrome c oxidase subunit V	E
SPCC594.02c		DUF2456 family conserved fungal protein	E
SPCC613.10	qcr2	ubiquinol-cytochrome-c reductase complex core protein Qcr2	E
SPCC830.06	cnb1	serine/threonine protein phosphatase PP2B (calcineurin B) regulatory subunit	E

## Sheet: BIONEER library
Dataset EV1, gene deletions contained in the BIONEER library
Systematic ID	Gene	Gene description
SPAC1002.20		Schizosaccharomyces pombe specific protein
SPAC11E3.06	map1	MADS-box transcription factor Map1
SPAC11E3.10		VanZ-like family protein
SPAC11E3.12		conserved eukaryotic protein
SPAC1296.04	mug65	spore wall assembly protein
SPAC13A11.03	mcp7	meiosis specific coiled-coil protein Mcp7
SPAC13G7.03		up-frameshift suppressor3 family
SPAC13G7.07	arb2	argonaute binding protein 2
SPAC13G7.11	mba1	mitochondrial membrane-associated ribosome receptor Mba1 (predicted)
SPAC1420.03	rpn501	19S proteasome regulatory subunit Rpn501
SPAC1486.01	sod2	mitochondrial superoxide dismutase Sod2
SPAC14C4.16	dad3	DASH complex subunit Dad3
SPAC1527.02	sft2	Golgi transport protein Sft2
SPAC15E1.06	vps29	retromer complex subunit Vps29
SPAC15E1.09	grx2	glutaredoxin Grx2
SPAC1687.23c		Schizosaccharomyces pombe specific protein
SPAC16A10.05c	dad1	DASH complex subunit Dad1
SPAC16E8.08		sequence orphan
SPAC16E8.18		sequence orphan
SPAC1751.04		sequence orphan
SPAC1782.04	cox24	mitochondrial mRNA processing protein Cox24
SPAC1782.11	met14	adenylyl-sulfate kinase
SPAC1786.04		sequence orphan
SPAC17D4.01	pex7	peroxin-7
SPAC17G8.09	shg1	Set1C complex subunit Shg1
SPAC1805.08	dlc1	dynein light chain Dlc1
SPAC1851.02		1-acylglycerol-3-phosphate O-acyltransferase
SPAC1952.02		ribosome biogenesis protein
SPAC19A8.11c		recombination protein Irc6
SPAC19D5.11c	ctf8	DNA replication factor C complex subunit Ctf8
SPAC1D4.11c	lkh1	dual specificity protein kinase Lkh1
SPAC1F8.08		Schizosaccharomyces pombe specific protein
SPAC212.03		hypothetical protein
SPAC227.14		nicotinamide riboside kinase
SPAC22F3.07c	atp20	F1-FO ATP synthase subunit G (predicted)
SPAC22H10.02		conserved fungal protein
SPAC23A1.03	apt1	adenine phosphoribosyltransferase (APRT)
SPAC23A1.11	rpl1602	60S ribosomal protein L13/L16
SPAC23C11.08	php3	CCAAT-binding factor complex subunit Php3
SPAC23C11.10		conserved eukaryotic protein
SPAC23C4.16c	atg15	triacylglycerol lipase Atg15
SPAC23C4.17	trm402	tRNA (cytosine-5-)-methyltransferase
SPAC25B8.10		trans-aconitate 3-methyltransferase
SPAC25G10.06	rps2801	40S ribosomal protein S28
SPAC27E2.01		alpha-amylase homolog
SPAC27F1.10		sequence orphan
SPAC29A4.14c		peroxin-3
SPAC29A4.17c		FUN14 family protein
SPAC2C4.05		cornichon family protein
SPAC2C4.08		conserved fungal protein
SPAC2C4.09		DUF1640 family protein
SPAC2F3.12c	plp1	thioredoxin fold protein Plp1 (predicted)
SPAC2F3.18c		sequence orphan
SPAC343.20		sequence orphan
SPAC3A12.08		acyl-coenzyme A thioesterase
SPAC3G6.02	dss1	mRNA export protein Dss1
SPAC3G6.13c	rpl4101	60S ribosomal protein L41
SPAC4D7.11		conserved fungal protein
SPAC4G9.06c		sequence orphan
SPAC57A10.14	sgf11	SAGA complex subunit Sgf11
SPAC589.11	pth4	mitochondrial translation release factor
SPAC5D6.01	rps2202	40S ribosomal protein S15a
SPAC5D6.08c	mes1	meiosis II protein Mes1
SPAC630.11	vps55	vacuolar sorting protein Vps55
SPAC630.15	mug177	sequence orphan
SPAC664.10	klp2	kinesin-like protein Klp2
SPAC683.03		Schizosaccharomyces pombe specific protein
SPAC694.03		conserved fungal protein
SPAC6B12.06c		conserved fungal protein
SPAC6B12.15	cpc2	RACK1 homologue Cpc2
SPAC6F6.09		NuA4 histone acetyltransferase complex subunit
SPAC6G9.09c	rpl24	60S ribosomal protein L24
SPAC750.08c		NAD-dependent malic enzyme
SPAC823.02		sequence orphan
SPAC824.07		hydroxyacylglutathione hydrolase
SPAC890.07c	rmt1	type I ribosomal protein arginine N-methyltransferase Rmt1
SPAC8C9.14	prr1	DNA-binding transcription factor Prr1
SPAC8C9.19		conserved fungal protein
SPAC8E11.04c		palmitoyl-(protein) hydrolase (predicted)
SPAC8E11.07c	alp31	tubulin specific chaperone cofactor A
SPACUNK4.19	mug153	Schizosaccharomyces pombe specific protein
SPAP11E10.01		ornithine cyclodeaminase-like protein (predicted)
SPAP27G11.16		Schizosaccharomyces pombe specific protein
SPAPB17E12.02	yip12	SMN family protein Yip12
SPAPB17E12.03	pex12	peroxosomal ubiquitin-protein ligase E3 Pex12 (predicted)
SPAPB17E12.04c	csn2	COP9/signalosome complex subunit Csn2
SPAPB17E12.05	rpl3703	60S ribosomal protein L37
SPAPB17E12.08		N-glycosylation protein
SPAPB17E12.12c		mitochondrial transporter
SPAPB17E12.14c		6-phosphofructo-2-kinase
SPAPB18E9.01	trm5	tRNA (guanine) methyltransferase Trm5
SPAPB18E9.04c		Schizosaccharomyces pombe specific protein, possible cell surface glycoprotein
SPAPB1E7.07	glt1	glutamate synthase Glt1
SPAPB21F2.03		conserved fungal protein
SPAPB2B4.02	grx5	monothiol glutaredoxin Grx5
SPAPB2B4.06		acyl-coenzyme A thioesterase
SPAPB8E5.02c	rpn502	19S proteasome regulatory subunit Rpn502
SPAPJ691.03		DUF543 family protein
SPBC106.05c	tim11	F0-ATPase subunit E
SPBC1105.09	ubc15	ubiquitin conjugating enzyme Ubc15
SPBC11C11.07	rpl1801	60S ribosomal protein L18
SPBC1348.01		S. pombe specific DUF999 protein family 5
SPBC1348.14c	ght7	hexose transporter Ght7
SPBC14C8.04		acetolactate synthase regulatory unit
SPBC1539.06		acyl-coenzyme A binding protein
SPBC1539.08	arf6	ADP-ribosylation factor, Arf family
SPBC1539.10		ribosome biogenesis protein Nop16
SPBC15D4.02		transcription factor
SPBC15D4.06		NatC N-acetyltransferase complex catalytic subunit
SPBC1604.09c		exoribonuclease Rex4
SPBC1604.18c		vacuolar sorting protein
SPBC16A3.07c	nrm1	negative regulator of MBF
SPBC16C6.05		translation initiation factor
SPBC16E9.15		heat shock factor binding protein
SPBC1703.08c		5-formyltetrahydrofolate cyclo-ligase
SPBC1703.11		optic atrophy 3 family protein
SPBC1709.18	tif452	translation initiation factor eIF4E 4F complex subunit
SPBC1711.14	rec15	meiotic recombination protein Rec15
SPBC1711.15c		sequence orphan
SPBC18E5.14c		sequence orphan
SPBC18H10.07		WW domain-binding protein 4
SPBC19F8.01c	spn7	septin Spn7
SPBC215.04	git11	heterotrimeric G protein gamma subunit Git11
SPBC21B10.08c		sequence orphan
SPBC21C3.11	ubx4	UBX domain protein Ubx4
SPBC21D10.08c		sequence orphan
SPBC23E6.05	arx1	ribosomal export complex Arx1
SPBC23G7.15c	rpp202	60S acidic ribosomal protein P2B subunit
SPBC23G7.16	ctr6	copper transporter Ctr6
SPBC24C6.05	sec28	coatomer epsilon subunit
SPBC29A10.12		HMG-box variant
SPBC29A3.21		sequence orphan
SPBC29B5.03c	rpl26	60S ribosomal protein L26
SPBC2D10.16		sequence orphan
SPBC2D10.20	ubc1	ubiquitin conjugating enzyme E2 Ubc1 (predicted)
SPBC2G2.05	rpl1603	60S ribosomal protein L13/L16
SPBC30D10.09c		HVA22/TB2/DP1 family protein
SPBC31F10.05	mug37	sequence orphan
SPBC32F12.08c	duo1	DASH complex subunit Duo1
SPBC32H8.05		conserved fungal protein
SPBC337.09	erg28	Erg28 protein
SPBC337.16	cho1	phosphatidyl-N-methylethanolamine N-methyltransferase
SPBC365.06	pmt3	SUMO
SPBC3B9.05		helper of TIM (Predicted)
SPBC3D6.09	dpb4	DNA polymerase epsilon subunit Dpb4
SPBC4B4.06	vps25	ESCRT II complex subunit Vps25
SPBC4C3.12	sep1	fork head transcription factor Sep1
SPBC56F2.14	mrpl44	mitochondrial ribosomal protein subunit l44
SPBC577.02	rpl3801	60S ribosomal protein L38
SPBC577.04		human THOC5 homolog
SPBC83.04	apc15	anaphase-promoting complex subunit Apc15
SPBC83.19c		sequence orphan
SPBC839.14c		methyltransferase
SPBC887.08		sequence orphan
SPBC8D2.02c		vacuolar sorting protein Vps68
SPBC947.14c		sequence orphan
SPBCPT2R1.02		sequence orphan
SPBCPT2R1.08c	tlh2	RecQ type DNA helicase Tlh1
SPBP22H7.08	rps1002	40S ribosomal protein S10
SPBP4H10.08	qcr10	ubiquinol-cytochrome-c reductase complex subunit Qcr10
SPBP4H10.12		conserved protein (fungal and bacterial)
SPBP8B7.22	erd2	HDEL receptor
SPBP8B7.26		sequence orphan
SPBP8B7.31		acid phosphatase
SPBPB2B2.02	mug180	esterase/lipase
SPBPB7E8.02		conserved protein (fungal bacterial protazoan)
SPBPB8B6.04c	grt1	transcription factor Grt1
SPBPB8B6.05c		L-asparaginase
SPBPJ4664.02		glycoprotein
SPCC1183.10	wtf10	wtf element Wtf10
SPCC1223.15c	spc19	DASH complex subunit Spc19
SPCC1259.04	iec3	Ino80 complex subunit Iec3
SPCC1682.01	qcr9	ubiquinol-cytochrome-c reductase complex subunit 9 (predicted)
SPCC16C4.04		sequence orphan
SPCC16C4.11	pef1	Pho85/PhoA-like cyclin-dependent kinase Pef1
SPCC24B10.17	emp24	COPII-coated vesicle component Emp24
SPCC24B10.18		DUF2462 family protein, human Leydig cell tumor 10 kDa protein homolog
SPCC31H12.03c		transcriptional regulator
SPCC576.01c	xan1	DUF2462 family protein, human Leydig cell tumor 10 kDa protein homolog
SPCC74.05	rpl2702	60S ribosomal protein L27
SPCC794.15		sequence orphan
SPAC1093.06c	dhc1	dynein heavy chain
SPAC1006.06	rgf2	RhoGEF Rgf2
SPAC1039.05c	klf1	DNA-binding transcription factor, zf-fungal binuclear cluster type Klf1
SPAC1071.02		TFIIH regulator
SPAC1071.08	rpp203	60S acidic ribosomal protein P2C subunit
SPAC10F6.04		RCC domain protein Ats1
SPAC10F6.06	vip1	RNA-binding protein Vip1
SPAC10F6.16	mug134	endosulphine family protein
SPAC1142.03c	swi2	Swi5 complex subunit Swi2
SPAC1142.08	fhl1	DNA-binding forkhead transcription factor Fhl1
SPAC11D3.07c		transcription factor
SPAC11D3.17		zinc finger protein
SPAC11D3.18c		nicotinic acid plasma membrane transporter
SPAC11E3.01c	swr1	SNF2 family helicase Swr1
SPAC11E3.09	pyp3	protein-tyrosine phosphatase Pyp3
SPAC11G7.02	pub1	ubiquitin-protein ligase E3
SPAC11H11.04	mam2	pheromone p-factor receptor
SPAC1250.05	rpl3002	60S ribosomal protein L30
SPAC12B10.07	acp1	F-actin capping protein alpha subunit
SPAC12B10.09		S-adenosylmethionine transporter
SPAC12G12.01c		ubiquitin-protein ligase E3
SPAC12G12.07c		conserved fungal protein
SPAC12G12.12		NST UDP-galactose transporter
SPAC139.04c	fap2	L-saccharopine oxidase
SPAC13C5.03	tht1	nuclear membrane protein involved in karyogamy
SPAC13C5.07	rad32	Rad32 nuclease
SPAC13D6.03c		tRNA (uridine) methyltransferase Trm9
SPAC13G6.09		zf-MYND type
SPAC144.02	iec1	Ino80 complex subunit Iec1
SPAC144.05		ATP-dependent DNA helicase
SPAC1486.04c	alm1	medial ring protein Alm1
SPAC14C4.05c	mug61	Sad1 interacting factor
SPAC1556.03	azr1	serine/threonine protein phosphatase Azr1
SPAC1565.07c		TATA binding protein interacting protein
SPAC15A10.06		CPA1 sodium ion/proton antiporter
SPAC15A10.10	mde6	Muskelin homolog, kelch repeat, expressed during meiotic cell cycle (predicted)
SPAC15A10.11	ubr11	N-end-recognizing protein
SPAC15A10.16	bud6	actin interacting protein 3 homolog Bud6
SPAC1610.03c	crp79	poly(A) binding protein Crp79
SPAC1635.01	por1	mitochondrial outer membrane voltage-dependent anion-selective channel Por1 (predicted)
SPAC167.01	ire1	serine/threonine protein kinase, sensor for unfolded proteins in the ER Ire1
SPAC167.07c		ubiquitin-protein ligase E3
SPAC1687.05	pli1	SUMO E3 ligase Pli1
SPAC1687.06c	rpl44	60S ribosomal protein L28/L44
SPAC1687.15	gsk3	serine/threonine protein kinase Gsk3
SPAC16A10.02		transcription coactivator Sub1
SPAC16C9.05	cph1	PHD finger containing protein
SPAC16C9.06c	upf1	ATP-dependent RNA helicase Upf1
SPAC1705.02		human 4F5S homolog
SPAC1782.01		proteasome component
SPAC1782.05		phosphotyrosyl phosphatase activator homolog
SPAC1782.06c		prohibitin Phb1
SPAC17A2.05	osm1	fumerate reductase
SPAC17A2.06c	vps8	WD repeat protein Vps8
SPAC17A2.12		ATP-dependent DNA helicase
SPAC17A2.14		CorA family magnesium ion transporter
SPAC17A5.01	pex6	peroxin-6
SPAC17A5.11	rec12	endonuclease Rec12
SPAC17C9.09c	tim13	TIM22 inner membrane protein import complex subunit Tim13
SPAC17D4.03c	cis4	membrane transporter
SPAC17G6.02c	tco1	translationally silent transcript from tco1 locus
SPAC17G6.05c		Rhophilin-2 homolog
SPAC17G6.13		sequence orphan
SPAC17G8.07		YEATS family protein
SPAC17H9.08		mitochondrial coenzyme A transporter
SPAC17H9.11		cofilin/tropomyosin family protein
SPAC17H9.14c		protein disulfide isomerase
SPAC1805.02c	etf2	electron transfer flavoprotein beta subunit EtfB (predicted)
SPAC1805.09c	fmt1	methionyl-tRNA formyltransferase Fmt1
SPAC1805.12c	uep1	ribosomal-ubiquitin fusion protein Ubi2
SPAC1834.03c	hhf1	histone H4 h4.1
SPAC1834.05	alg9	mannosyltransferase complex subunit Alg9
SPAC1851.03	ckb1	CK2 family regulatory subunit
SPAC18B11.07c	rhp6	Rad6 homolog Rhp6
SPAC18G6.15	mal3	EB1 family Mal3
SPAC1952.07	rad1	checkpoint clamp complex protein Rad1
SPAC1952.16	rga9	RhoGAp, GTPase activator towards Rho/Rac/Cdc42-like small GTPases
SPAC19A8.03		phosphatidylinositol-3-phosphatase
SPAC19A8.04	erg5	C-22 sterol desaturase Erg5
SPAC19A8.10	rfp1	ubiquitin-protein ligase E3
SPAC19B12.04	rps3001	40S ribosomal protein S30
SPAC19B12.07c		human ZNF277P homolog
SPAC19B12.08		peptidase family C54
SPAC19B12.10	sst2	human amsh protein homolog
SPAC19B12.11c		zinc finger protein
SPAC1B2.04	cox6	cytochrome c oxidase subunit VI
SPAC1B3.04c		mitochondrial GTPase Guf1
SPAC1B3.05		CCR4-Not complex subunit Not3/5
SPAC1D4.13	byr1	MAP kinase kinase Byr1
SPAC1F3.05	gga21	adaptin
SPAC1F3.06c	spo15	sporulation protein Spo15
SPAC1F7.11c		transcription factor
SPAC1F8.01	ght3	hexose transporter Ght3
SPAC20G8.08c	fft1	fun thirty related protein Fft1
SPAC20H4.02		conserved fungal protein
SPAC20H4.05c		adducin
SPAC20H4.10	ufd2	ubiquitin-protein ligase E4
SPAC222.14c		GTP binding protein Sey1
SPAC222.15	meu13	Tat binding protein 1(TBP-1)-interacting protein (TBPIP) homolog
SPAC227.03c		mitochondrial NAD+ transporter
SPAC227.10		prefoldin subunit 2
SPAC22A12.14c		BSD domain protein, unknown biological role
SPAC22E12.14c	sck2	serine/threonine protein kinase Sck2
SPAC22F3.03c	rdh54	ATP-dependent DNA helicase Rdh54
SPAC22F3.06c	lon1	Lon protease homolog Lon1
SPAC22F3.08c	rok1	ATP-dependent RNA helicase Rok1
SPAC22F3.12c	rgs1	regulator of G-protein signaling Rgs1
SPAC22F8.04		triose phosphate transporter
SPAC22F8.11	plc1	phosphoinositide phospholipase C Plc1
SPAC22G7.02	kap111	karyopherin Kap111
SPAC22G7.06c	ura1	carbamoyl-phosphate synthase (glutamine hydrolyzing), aspartate carbamoyltransferase Ura1
SPAC22G7.08	ppk8	serine/threonine protein kinase Ppk8
SPAC22H10.04		protein phosphatase type 2A
SPAC22H10.07	scd2	scaffold protein Scd2
SPAC22H10.09		sequence orphan
SPAC23A1.04c	mnl1	alpha mannosidase-like protein
SPAC23A1.07		ubiquitin-protein ligase E3
SPAC23C11.14	zhf1	zinc ion transporter Zhf1
SPAC23C4.02	crn1	actin binding protein, coronin Crn1
SPAC23D3.01	pdp3	PWWP domain protein, involved in chromatin remodeling (predicted)
SPAC23D3.03c		GTPase activating protein
SPAC23D3.09	arp42	SWI/SNF and RSC complex subunit Arp42
SPAC23E2.01	fep1	DNA-binding transcription factor, iron-sensing Fep1
SPAC23G3.02c	sib1	ferrichrome synthetase Sib1
SPAC23G3.05c		regulator of G-protein signaling (RGS) domain
SPAC23G3.08c	ubp7	ubiquitin C-terminal hydrolase Ubp7
SPAC23H3.03c		nitrogen permease regulator family
SPAC24B11.08c		COPII-coated vesicle component Erv41/46
SPAC24B11.12c		P-type ATPase
SPAC24C9.08		vacuolar carboxypeptidase
SPAC24C9.14	otu1	ubiquitin-specific protease
SPAC25B8.11		transcription factor
SPAC25G10.03	zip1	transcription factor Zip1
SPAC25H1.02	jmj1	Jmj1 protein
SPAC26A3.10		Arf GAP protein
SPAC26A3.16	dsk2	UBA domain protein Dph1
SPAC26F1.02		pinin homologue
SPAC26F1.08c		conserved protein
SPAC26F1.10c	pyp1	tyrosine phosphatase Pyp1
SPAC26H5.02c		DNA replication ATPase
SPAC27D7.02c		conserved eukaryotic protein
SPAC27D7.13c	ssm4	p150-Glued
SPAC27D7.14c	tpr1	RNA polymerase II associated Paf1 complex subunit Tpr1
SPAC27E2.03c		GTP binding protein
SPAC27F1.05c		4-aminobutyrate transaminase
SPAC27F1.06c		FKBP-type peptidyl-prolyl cis-trans isomerase
SPAC29A4.02c		translation elongation factor EF-1 gamma subunit
SPAC29A4.13		urease accessory protein UreF
SPAC2C4.14c	ppk11	PAK-related kinase Ppk11
SPAC2C4.17c		MS ion channel protein 2
SPAC2F3.02		ER protein translocation subcomplex subunit
SPAC2F3.15	lsk1	latrunculin sensitive kinase Lsk1
SPAC2F3.16		ubiquitin-protein ligase E3, implicated in DNA repair (predicted)
SPAC2F7.08c	snf5	SWI/SNF complex subunit Snf5
SPAC2F7.09c		sequence orphan
SPAC2F7.10		palmitoyltransferase
SPAC2G11.05c		BRO1 domain protein
SPAC2G11.12	rqh1	RecQ type DNA helicase Rqh1
SPAC2H10.01		transcription factor
SPAC30.02c	kti12	elongator complex associated protein Kti12 (predicted)
SPAC30.03c	tsn1	translin
SPAC30.04c	abc4	glutathione S-conjugate-exporting ATPase Abc4
SPAC30D11.01c		alpha-glucosidase
SPAC30D11.13	hus5	SUMO conjugating enzyme
SPAC31A2.16	gef2	RhoGEF Gef2
SPAC31G5.19		ATPase with bromodomain protein
SPAC328.01c	msn5	karyopherin/importin beta family nuclear import/export signal receptor (predicted)
SPAC328.04		AAA family ATPase, unknown biological role
SPAC328.06	ubp2	ubiquitin C-terminal hydrolase Ubp2
SPAC328.09		2-oxoadipate and 2-oxoglutarate transporter
SPAC328.10c	rps502	40S ribosomal protein S5
SPAC343.04c	gnr1	heterotrimeric G protein beta subunit Gnr1
SPAC343.07	mug28	RNA-binding protein Mug28
SPAC343.11c	msc1	multi-copy suppressor of Chk1
SPAC343.18	rfp2	ubiquitin-protein ligase E3
SPAC3A11.10c		dipeptidyl aminopeptidase
SPAC3A12.03c	mug145	ubiquitin-protein ligase E3
SPAC3A12.06c		sodium/calcium exchanger
SPAC3A12.09c		urease accessory protein UreD
SPAC3A12.12	atp11	mitochondrial F1-FO ATP synthase chaperone Atp11 (predicted)
SPAC3C7.04		transcription factor
SPAC3C7.12	tip1	CLIP170 family protein Tip1
SPAC3F10.02c	trk1	potassium ion transporter Trk1
SPAC3F10.06c		initiator methionine tRNA 2'-O-ribosyl phosphate transferase
SPAC3F10.16c		GTP binding protein, HSR1-related
SPAC3G6.11		ATP dependent DNA helicase Chl1
SPAC3G9.04	ssu72	phosphoric ester hydrolase
SPAC3G9.08	png1	ING family homolog Png1
SPAC3H1.05	ste24	ER membrane protease Ste24 (predicted)
SPAC3H1.06c		membrane transporter
SPAC3H1.10		phytochelatin synthetase
SPAC3H1.13	ppk13	serine/threonine protein kinase Ppk13
SPAC3H5.07	rpl702	60S ribosomal protein L7
SPAC3H5.08c		WD repeat protein Wdr44 family
SPAC3H5.12c	rpl501	60S ribosomal protein L5
SPAC3H8.03		mitochondrial ribosomal protein subunit Img2
SPAC3H8.07c		prefoldin subunit 3
SPAC4A8.05c	myp2	myosin II heavy chain
SPAC4C5.01		pseudouridine-5'-phosphatase (predicted)
SPAC4D7.03	pop2	F-box/WD repeat protein Pop2
SPAC4F10.02	aap1	aspartyl aminopeptidase
SPAC4F8.10c	stg1	SM22/transgelin-like actin modulating protein Stg1
SPAC4F8.11		WD repeat protein, human WDR24 family
SPAC4G8.04		GTPase activating protein
SPAC4G8.05	ppk14	serine/threonine protein kinase Ppk14
SPAC4G8.08		iron ion transporter
SPAC4G9.02		ribonuclease H2 complex subunit
SPAC4G9.14		Mvp17/PMP22 family
SPAC4G9.20c		mitochondrial carrier with solute carrier repeats
SPAC4H3.07c		protein phosphatase Fmp31
SPAC513.02		phosphoglycerate mutase family
SPAC521.02		WLM domain protein
SPAC521.04c		calcium permease
SPAC56E4.03		aromatic aminotransferase (predicted)
SPAC56E4.06c	ggt2	gamma-glutamyltranspeptidase Ggt2
SPAC56F8.04c	ppt1	para-hydroxybenzoate--polyprenyltransferase Ppt1
SPAC56F8.06c	alg10	dolichyl-phosphate-glucose-glycolipid alpha-glucosyltransferase Alg10
SPAC56F8.09	rrp8	rRNA methyltransferase Rrp8
SPAC57A10.03	cyp1	cyclophilin family peptidyl-prolyl cis-trans isomerase Cyp1
SPAC57A7.05		conserved protein (fungal and plant)
SPAC57A7.12		heat shock protein Pdr13
SPAC589.09		sec14 cytosolic factor family
SPAC5H10.11	gmh1	alpha-1,2-galactosyltransferase Gmh1
SPAC630.09c	mug58	glycerate kinase
SPAC631.01c	acp2	F-actin capping protein beta subunit
SPAC637.06		alpha-1,2-galactosyltransferase
SPAC637.07	moe1	translation initiation factor eIF3d Moe1
SPAC644.14c	rhp51	recombinase Rhp51
SPAC664.01c	swi6	chromodomain protein Swi6
SPAC664.02c		actin-like protein Arp8
SPAC688.14		lysine methyltransferase
SPAC694.02		DEAD/DEAH box helicase
SPAC694.06c	mrc1	mediator of replication checkpoint 1
SPAC6B12.02c	mus7	DNA repair protein Mus7
SPAC6B12.04c		aminotransferase class I and II
SPAC6B12.07c		ubiquitin-protein ligase E3
SPAC6C3.08		gankyrin
SPAC6F12.09	rdp1	RNA-directed RNA polymerase Rdp1
SPAC6F12.12	par2	protein phosphatase regulatory subunit Par2
SPAC6G9.04	mug79	meiotically upregulated gene Mug79
SPAC6G9.05	pcd1	peroxisomal coenzyme A diphosphatase
SPAC7D4.02c		src (SH3) homology domain protein, unknown family
SPAC7D4.12c		DUF1212 family protein
SPAC806.08c	mod21	gamma tubulin complex subunit Mod21
SPAC821.05		translation initiation factor eIF3h
SPAC821.06	spn2	septin Spn2
SPAC821.07c	moc3	transcription factor Moc3
SPAC823.03	ppk15	serine/threonine protein kinase Ppk15
SPAC823.13c		mitochondrial inner membrane protein
SPAC823.14	ptf1	Mst2 histone acetytransferase acytyltransferase complex, predicted phosphoric monoester hydrolase Ptf1
SPAC824.02		GPI inositol deacylase
SPAC824.04		WD repeat protein
SPAC824.08	gda1	guanosine-diphosphatase Gda1
SPAC869.04		formamidase-like protein
SPAC869.05c		sulfate transporter
SPAC890.03	ppk16	serine/threonine protein kinase Ppk16
SPAC8C9.03	cgs1	cAMP-dependent protein kinase regulatory subunit Cgs1
SPAC8C9.11		conserved protein (broad species distribution)
SPAC8C9.12c		iron ion transporter
SPAC8E11.02c	rad24	14-3-3 protein Rad24
SPAC8E11.03c	dmc1	RecA family ATPase Dmc1
SPAC8F11.03	msh3	MutS protein homolog 3
SPAC9.05	mfh1	ATP-dependent DNA helicase Mfh1
SPAC9.10	thi9	amino acid permease, unknown 2
SPAC922.03		1-aminocyclopropane-1-carboxylate deaminase
SPAC926.07c	dlc2	dynein light chain Dlc2
SPAC926.09c	fas1	fatty acid synthase beta subunit Fas1
SPAC977.15		dienelactone hydrolase family
SPAC9G1.02	wis4	MAP kinase kinase kinase Wis4
SPAC9G1.03c	rpl3001	60S ribosomal protein L30
SPAC9G1.05		actin cortical patch component Aip1
SPAC9G1.10c		inositol polyphosphate phosphatase
SPACUNK12.02c	cmk1	calcium/calmodulin-dependent protein kinase Cmk1
SPACUNK4.11c		sequence orphan
SPACUNK4.13c		mitochondrial NTPase Obg family, human OLA1 ortholog, implicated in mitochondrial translation, ribosome assembly, or tRNA metabolism (predicted)
SPACUNK4.16c		alpha,alpha-trehalose-phosphate synthase
SPAP14E8.04	oma1	metallopeptidase Oma1
SPAP32A8.03c		ubiquitin-protein ligase E3
SPAPB1A10.03	nxt1	mRNA export receptor Nxt1
SPAPB1A11.04c		transcription factor
SPAPB24D3.01		transcription factor
SPAPB8E5.05	mfm1	M-factor precursor Mfm1
SPAPYUK71.03c		C2 domain protein
SPBC106.02c	srx1	sulphiredoxin
SPBC106.10	pka1	cAMP-dependent protein kinase catalytic subunit Pka1
SPBC106.12c		THO complex subunit
SPBC1105.08		EMP70 family
SPBC1105.10	rav1	RAVE complex subunit Rav1
SPBC1105.11c	hht3	histone H3 h3.3
SPBC115.02c		AFG1 family mitochondrial ATPase
SPBC119.06	sco1	copper chaperone Sco1
SPBC119.12		Golgi matrix protein
SPBC1198.07c		mannan endo-1,6-alpha-mannosidase
SPBC1198.12	mfr1	meiotic APC activator Mfr1
SPBC11G11.03		60S acidic ribosomal protein
SPBC1215.01	shy1	cytochrome c oxidase assembly protein Shy1 (predicted)
SPBC1271.05c		zinc finger protein zf-AN1 type
SPBC12C2.02c	ste20	sterility protein Ste20
SPBC12C2.05c		diacylglycerol binding protein Bzz1
SPBC12D12.06	srb11	cyclin Srb11
SPBC1347.03	meu14	sporulation protein Meu14
SPBC1347.12		actin-like protein Arp1
SPBC13E7.09	vrp1	verprolin
SPBC13E7.11		mitochondrial rhomboid protease
SPBC13G1.10c	mug81	ATP-dependent RNA helicase Slh1
SPBC146.04		sulfhydryl oxidase
SPBC146.09c	lsd1	histone demethylase SWIRM1
SPBC14F5.07		ER-localized ubiquitin ligase
SPBC14F5.10c		ubiquitin-protein ligase E3
SPBC14F5.13c		alkaline phosphatase
SPBC15C4.05	dhx29	ATP-dependent RNA helicase, human DHX29 ortholog (predicted)
SPBC15D4.03	slm9	hira protein Slm9
SPBC15D4.15	pho2	4-nitrophenylphosphatase
SPBC1604.08c	imp1	importin alpha
SPBC1683.13c		transcription factor
SPBC1685.01	pmp1	dual-specificity MAP kinase phosphatase Pmp1
SPBC16A3.17c		membrane transporter
SPBC16C6.02c	vps1302	intermembrane lipid transfer protein, chorein family Vps1302 (predicted)
SPBC16D10.08c	hsp104	heat shock protein Hsp104
SPBC16G5.05c		MSP domain
SPBC16G5.16		DNA-binding transcription factor, zf-fungal binuclear cluster type (predicted)
SPBC16H5.03c	fub2	SUMO E1-like activator enzyme Fub2
SPBC16H5.04		pho88 family protein
SPBC16H5.05c	cyp7	cyclophilin family peptidyl-prolyl cis-trans isomerase Cyp7
SPBC16H5.08c		ribosome biogenesis ATPase, Arb family
SPBC16H5.11c	skb1	arginine N-methyltransferase Skb1
SPBC16H5.13		WD repeat protein (possible)
SPBC1703.04	mlh1	MutL family protein Mlh1
SPBC1703.06	pof10	F-box protein Pof10
SPBC1703.14c	top1	DNA topoisomerase I
SPBC1709.05	sks2	heat shock protein Sks2
SPBC1709.14		peptide N-glycanase
SPBC1718.02	hop1	linear element associated protein Hop1
SPBC1734.04		alpha-1,6-mannosyltransferase
SPBC1734.07c		TRAPP complex subunit Trs85
SPBC1734.12c	alg12	dolichyl pyrophosphate Man7GlcNAc2 alpha-1,3-glucosyltransferase Alg12
SPBC1734.13	atp3	F1-ATPase gamma subunit
SPBC1773.03c		aminotransferase class-III
SPBC1773.16c		transcription factor
SPBC1778.03c		NADH pyrophosphatase
SPBC1778.09		GTPase activating protein
SPBC17A3.06		phosphoprotein phosphatase
SPBC17A3.10	pas4	ubiquitin-protein ligase E3
SPBC17D1.06	dbp3	ATP-dependent RNA helicase Dbp3
SPBC17D1.07c	npg1	GTPase regulator Rng2-like (predicted)
SPBC17D11.04c		histone acetyltransferase complex subunit Nto1
SPBC17F3.01c	rga5	GTPase activating protein Rga5
SPBC17G9.05	rct1	cyclophilin family peptidyl-prolyl cis-trans isomerase Cyp6
SPBC17G9.12c		conserved fungal protein
SPBC1861.03	mak10	NatC N-acetyltransferase complex subunit Mak10
SPBC18H10.05		WD repeat protein
SPBC18H10.06c	swd2	COMPASS complex subunit Swd2
SPBC19C7.02	ubr1	N-end-recognizing protein Ubr1
SPBC19F5.01c	puc1	cyclin Puc1
SPBC19F8.04c		nuclease
SPBC19F8.08	rps401	40S ribosomal protein S4
SPBC19G7.04		HMG box protein
SPBC19G7.10c	pdc2	topoisomerase II-associated deadenylation-dependent mRNA-decapping factor Pdc2
SPBC1D7.01	gim6	prefoldin subunit 1
SPBC215.01		GTPase activating protein
SPBC215.05	gpd1	glycerol-3-phosphate dehydrogenase Gpd1
SPBC215.06c		human LYHRT homolog
SPBC215.07c		PWWP domain protein
SPBC216.02	mcp5	cortical anchoring factor for dynein Mcp5/Num1
SPBC216.04c		methionine sulfoxide
SPBC21B10.03c	ath1	ataxin-2 homolog
SPBC21B10.04c	nrf1	GTPase regulator Nrf1
SPBC21B10.05c	pop3	WD repeat protein Pop3
SPBC21B10.13c		transcription factor
SPBC21C3.03		ABC1 kinase family protein
SPBC21C3.08c		ornithine aminotransferase
SPBC21C3.09c		fumarylacetoacetate (FAA) hydrolase
SPBC21C3.13	rps1901	40S ribosomal protein S19
SPBC21D10.09c		ubiquitin-protein ligase E3
SPBC21H7.04		ATP-dependent RNA helicase Dbp7
SPBC23G7.11		DNA-3-methyladenine glycosidase Mag2
SPBC25B2.03		zf-C3HC4 type zinc finger
SPBC25B2.04c	mtg1	mitochondrial translation factor (GTPase) Mtg1 (predicted)
SPBC25D12.06		mitochondrial ATP-dependent RNA helicase (predicted)
SPBC25H2.05	egd2	nascent polypeptide-associated complex alpha subunit Egd1
SPBC25H2.08c	mrs2	mitochondrial inner membrane magnesium ion transmembrane transporter Mrs2 (predicted)
SPBC26H8.09c	snf59	SWI/SNF complex subunit Snf59
SPBC27.04		sequence orphan
SPBC27B12.05		WD repeat protein
SPBC28F2.08c	hrd3	HRD ubiquitin ligase complex subunit
SPBC29A10.09c		CAF1 family ribonuclease
SPBC29A10.14	rec8	meiotic cohesin complex subunit Rec8
SPBC29A3.03c		ubiquitin-protein ligase E3
SPBC29A3.05	vps71	Swr1 complex subunit Vps71
SPBC29A3.09c		AAA family ATPase Gcn20
SPBC29A3.13		PWWP domain protein
SPBC29A3.18	cyt1	cytochrome c1
SPBC2A9.03		conserved protein (fungal and plant)
SPBC2A9.04c	san1	Sir Antagonist ortholog
SPBC2D10.15c		peptidyl-tRNA hydrolase Pth1
SPBC2F12.11c	rep2	transcriptional activator Rep2
SPBC30B4.02c		R3H and G-patch domain, unknown biological role
SPBC30B4.03c	ldb1	conserved protein (fungal and plant)
SPBC30B4.06c	ips1	mitochondrial GIDA family tRNA uridine 5-carboxymethylaminomethyl modification enzyme Ips1 (predicted)
SPBC31F10.07		cortical component Lsb5
SPBC31F10.09c	nut2	mediator complex subunit Med10
SPBC31F10.12		RNA-binding protein Tma20
SPBC31F10.16		ChAPs family protein
SPBC32C12.03c	ppk25	serine/threonine protein kinase Ppk25
SPBC32F12.02	rec14	recombination protein Rec14
SPBC32F12.06	pch1	cyclin Pch1
SPBC32H8.06	mug93	TPR repeat protein, meiotically spliced
SPBC32H8.08c		mannosyltransferase complex subunit
SPBC32H8.11	mei4	meiotic forkhead transcription factor Mei4
SPBC32H8.13c	mok12	alpha-1,3-glucan synthase Mok12
SPBC336.03	efc25	exchange factor Cdc25p-like
SPBC336.14c	ppk26	serine/threonine protein kinase Ppk26
SPBC337.03		conserved eukaryotic protein
SPBC337.04	ppk27	serine/threonine protein kinase Ppk27
SPBC342.05	crb2	DNA repair protein RAD9 homolog, Rhp9
SPBC342.06c	rtt109	RTT109 family histone lysine acetyltransferase Rtt109
SPBC354.13	rga6	GTPase activating protein Rga6
SPBC359.06	mug14	adducin
SPBC36.07	iki3	RNA polymerase II elongator subunit Iki3
SPBC365.01		sec14 cytosolic factor family
SPBC365.10	arp5	Ino80 complex actin-like protein Arp5
SPBC36B7.08c		nucleosome assembly protein
SPBC3E7.05c		conserved eukaryotic protein
SPBC3F6.01c		serine/threonine protein phosphatase
SPBC3H7.13		FHA domain protein Far10
SPBC4.05	mlo2	zinc finger protein Mlo2
SPBC409.19c		metaxin
SPBC428.15		GTP binding protein
SPBC4B4.04		translation initiation factor eIF2A
SPBC4B4.07c	usp102	U1 snRNP-associated protein Usp102
SPBC4B4.10c	mug77	autophagy associated protein Atg5
SPBC4C3.04c		guanyl-nucleotide exchange factor
SPBC4F6.12	pxl1	LIM domain
SPBC543.02c		DNAJ/TPR domain protein DNAJC7 family
SPBC543.05c		inorganic anion exchanger
SPBC543.10		GET complex subunit
SPBC557.04	ppk29	Ark1/Prk1 family protein kinase Ppk29
SPBC56F2.03		actin-like protein Arp10
SPBC577.03c		GCN5-related N-acetyltransferase
SPBC577.13	syj2	inositol polyphosphate phosphatase
SPBC582.09	pex11	peroxisomal biogenesis factor 11
SPBC609.02	ptn1	phosphatidylinositol-3,4,5-trisphosphate 3-phosphatase
SPBC609.03		WD repeat protein, human IQWD1 family
SPBC646.13	sds23	inducer of sexual development Sds23/Moc1
SPBC651.02		nitrilase
SPBC660.10		translation elongation factor G
SPBC660.12c		peptide epimerase
SPBC685.06	rps001	40S ribosomal protein S0A (p40)
SPBC685.07c	rpl2701	60S ribosomal protein L27
SPBC6B1.02	ppk30	Ark1/Prk1 family protein kinase Ppk30
SPBC713.11c	pmp3	plasma membrane proteolipid Pmp3
SPBC725.01		aspartate aminotransferase
SPBC776.01	rpl29	60S ribosomal protein L29
SPBC800.04c	rpl4301	60S ribosomal protein L37a
SPBC83.05		RNA-binding protein
SPBC83.17		transcriptional coactivator, multiprotein bridging factor Mbf1
SPBC839.07	ibp1	itty bitty phosphatase Ibp1
SPBC887.10	mcs4	two-component response regulator
SPBC8D2.01	gsk31	serine/threonine protein kinase Gsk31
SPBC8D2.19	mde3	serine/threonine protein kinase Mde3
SPBC902.02c	ctf18	DNA replication factor C complex subunit Ctf18
SPBC9B6.03		zinc finger protein
SPBC9B6.07		nucleolar protein Nop52 family
SPBC9B6.09c	mdl1	mitochondrial peptide-transporting ATPase
SPBP16F5.03c	tra1	SAGA complex phosphatidylinositol pseudokinase Tra1
SPBP16F5.05c		ribosome biogenesis protein Nop8
SPBP16F5.08c		flavin dependent monooxygenase
SPBP19A11.02c		sequence orphan
SPBP22H7.05c		ATPase with bromodomain protein
SPBP35G2.06c	nup131	nucleoporin Nup131
SPBP35G2.10	mit1	SHREC complex subunit Mit1
SPBP4H10.13	rps2302	40S ribosomal protein S23
SPBP4H10.16c		phosphatase activator
SPBP8B7.06	rpp201	60S acidic ribosomal protein P2A subunit
SPBP8B7.23	rnf10	ubiquitin-protein ligase E3
SPBP8B7.25	cyp4	cyclophilin family peptidyl-prolyl cis-trans isomerase Cyp4
SPBP8B7.30c	thi5	transcription factor Thi5
SPBPB2B2.05		GMP synthase [glutamine-hydrolyzing]
SPBPB2B2.10c		galactose-1-phosphate uridylyltransferase
SPBPB2B2.11		nucleotide-sugar 4,6-dehydratase
SPBPB2B2.12c		UDP-glucose 4-epimerase
SPBPJ4664.03	mfm3	M-factor precursor Mfm3
SPCC1020.12c		xap-5-like protein
SPCC1183.02		glutathione S-transferase
SPCC1183.04c	pet127	mitochondrial membrane protein Pet127
SPCC11E10.07c	tif221	translation initiation factor eIF2B alpha subunit
SPCC11E10.08	rik1	silencing protein Rik1
SPCC1223.05c	rpl3702	60S ribosomal protein L37
SPCC1223.06	tea1	cell end marker Tea1
SPCC1223.13	cbf12	transcription factor
SPCC1235.05c	fft2	fun thirty related protein Fft2
SPCC1259.03	rpa12	DNA-directed RNA polymerase complex I subunit Rpa12
SPCC126.06	twf1	twinfilin
SPCC132.02	hst2	Sir2 family histone deacetylase Hst2
SPCC132.04c		NAD-dependent glutamate dehydrogenase
SPCC1322.08	srk1	MAPK-activated protein kinase Srk1
SPCC1442.14c		adenosine 5'-monophosphoramidase
SPCC1450.05c	rox3	RNA polymerase II holoenzyme mediator complex subunit Med19
SPCC1450.11c	cek1	serine/threonine protein kinase Cek1
SPCC1682.08c		RNA-binding protein Mcp2
SPCC1795.01c	mad3	mitotic spindle checkpoint protein Mad3
SPCC1840.02c	bgs4	cell wall and secondary septum 1,6 branched 1,3-beta-glucan synthase catalytic subunit Bgs4
SPCC1919.03c		AMP-activated protein kinase beta subunit
SPCC24B10.03		Schizosaccharomyces specific protein
SPCC24B10.13	skb5	Shk1 kinase binding protein 5
SPCC320.03		transcription factor
SPCC320.04c		GTPase Gem1
SPCC330.02	rhp7	Rad7 homolog Rhp7
SPCC330.07c		transmembrane transporter (predicted)
SPCC338.11c	rrg1	methyltransferase
SPCC417.06c	mug27	meiosis specific NDR family protein kinase Mug27/Slk1
SPCC417.09c		transcription factor
SPCC4B3.15	mid1	medial ring protein Mid1
SPCC553.08c		GTPase Ria1
SPCC569.07		aromatic aminotransferase
SPCC61.05		Schizosaccharomyces specific multicopy membrane protein family 1
SPCC613.02		membrane transporter
SPCC63.04	mok14	alpha-1,3-glucan synthase Mok14
SPCC645.13	bye1	transcription elongation regulator, PHD finger Bye1 (predicted)
SPCC663.04	rpl39	60S ribosomal protein L39
SPCC70.06		nuclear export factor
SPCC736.06	dar2	mitochondrial aspartate-tRNA ligase Dar2 (predicted)
SPCC736.08	cbf11	transcription factor
SPCC74.04		amino acid transmembrane transporter (predicted)
SPCC757.04		DNA-binding transcription factor (predicted)
SPCC794.11c	ent3	ENTH domain protein Ent3
SPCC895.05	for3	formin For3
SPCC895.09c	ucp12	ATP-dependent RNA helicase Ucp1
SPCC965.06		potassium channel subunit
SPCC965.11c	agp3	plasma membrane leucine transmembrane transporter Agp3
SPCC970.10c	brl2	ubiquitin-protein ligase E3
SPCP1E11.02	ppk38	Ark1/Prk1 family protein kinase Ppk38
SPCP1E11.10		ankyrin repeat protein, unknown biological role
SPAC1002.03c	gls2	glucosidase II alpha subunit Gls2
SPAC1002.05c	jmj2	histone demethylase Jmj2
SPAC1006.03c	red1	NURS complex subunit Iss10 Red1
SPAC10F6.11c		kinase activator
SPAC10F6.14c		ABC1 kinase family protein
SPAC11D3.14c		oxoprolinase
SPAC11E3.14		conserved protein
SPAC12B10.16c	mug157	conserved protein (fungal and bacterial)
SPAC139.01c	mkt1	post-transcriptional RNA stability regulator Mkt1
SPAC13G6.01c	rad8	ubiquitin-protein ligase E3
SPAC13G7.02c	ssa1	heat shock protein Ssa1
SPAC1420.01c		DUF1752 family protein
SPAC16.01	rho2	Rho family GTPase Rho2
SPAC1751.01c	gti1	gluconate transporter inducer Gti1
SPAC1782.08c	rex3	exonuclease Rex3
SPAC1783.05	hrp1	ATP-dependent DNA helicase Hrp1
SPAC1783.07c	pap1	DNA-binding transcription factor Pap1/Caf3
SPAC1786.02		phospholipase
SPAC17H9.01	cid16	poly(A) polymerase Cid16
SPAC17H9.06c		conserved fungal protein
SPAC17H9.10c	ddb1	Cul4-RING E3 complex subunit Ddb1
SPAC18G6.02c	chp1	chromodomain protein Chp1
SPAC1952.09c		acetyl-CoA hydrolase
SPAC19A8.05c	sst4	sorting receptor for ubiquitinated membrane proteins
SPAC19D5.07	uga1	4-aminobutyrate aminotransferase (GABA transaminase)
SPAC19G12.02c	pms1	MutL family mismatch-repair protein Pms1
SPAC1A6.01c		human thyroid receptor interacting protein homolog
SPAC1A6.04c	plb1	phospholipase B homolog Plb1
SPAC22H10.03c	kap114	karyopherin/importin beta family nuclear import signal receptor Kap14
SPAC24H6.03	cul3	cullin 3
SPAC26A3.09c	rga2	GTPase activating protein Rga2
SPAC26F1.01	sec74	guanyl-nucleotide exchange factor Sec74
SPAC26F1.09	gyp51	GTPase activating protein Gyp51
SPAC26H5.05		IPT/TIG ankyrin repeat protein
SPAC27E2.09	mak2	histidine kinase Mak2
SPAC29A4.11	rga3	GTPase activating protein Rga3
SPAC29E6.10c	nst1	kinetochore protein
SPAC2F7.03c	pom1	DYRK family protein kinase Pom1
SPAC30.01c	sec72	Arf GEF Sec72
SPAC32A11.02c		conserved fungal protein
SPAC32A11.03c	phx1	homeobox transcription factor Phx1
SPAC3A11.06	mvp1	sorting nexin Mvp1
SPAC3C7.08c	elf1	AAA family ATPase ELf1
SPAC3C7.13c		glucose-6-phosphate 1-dehydrogenase
SPAC3G6.09c	tps2	trehalose-phosphate synthase Tps2
SPAC3H1.12c	snt2	Lid2 complex subunit Snt2
SPAC4H3.03c		glucan 1,4-alpha-glucosidase
SPAC589.02c	med13	mediator complex subunit Srb9
SPAC630.13c	tsc2	tuberin
SPAC637.11	rpm2	mitochondrial ATP-dependent RNA helicase Rpm2
SPAC688.10	rev3	DNA polymerase zeta catalytic subunit Rev3
SPAC6F6.01		VIC sodium channel
SPAC6F6.13c		DUF726 family protein
SPAC6G10.02c	tea3	cell end marker Tea3
SPAC6G9.10c	sen1	splicing endonuclease Sen1
SPAC821.03c		sequence orphan
SPAC926.06c		leucine-rich repeat protein, unknown
SPAC977.17		MIP water channel
SPAC9G1.06c	cyk3	cytokinesis protein Cyk3
SPAPB1E7.05	gde1	glycerophosphoryl diester phosphodiesterase
SPAPB1E7.06c	eme1	Holliday junction resolvase subunit Eme1
SPAPB1E7.08c		membrane transporter
SPAPYUG7.03c	mid2	anillin homologue Mid2
SPBC1105.04c	cbp1	CENP-B homolog
SPBC1105.05	exg1	glucan 1,3-beta-glucosidase I/II precursor
SPBC1198.06c		mannan endo-1,6-alpha-mannosidase
SPBC146.06c		human MTMR15 homolog
SPBC146.13c	myo1	myosin type I
SPBC15D4.07c	atg9	autophagy associated protein Atg9
SPBC15D4.10c	amo1	nuclear rim protein Amo1
SPBC1652.02		APC amino acid transmembrane transporter (predicted)
SPBC1685.13	fhn1	eisosome assembly protein Fhn1
SPBC1685.14c		Vid27 family protein
SPBC16A3.06		tRNA specific adenosine deaminase
SPBC16E9.11c	pub3	ubiquitin-protein ligase E3
SPBC1706.01	tea4	tip elongation aberrant protein Tea4
SPBC1861.01c	cnp3	CENP-C
SPBC1921.05	ape2	M1 aminopeptidase Ape2
SPBC215.08c	arg4	carbamoyl-phosphate synthase Arg4
SPBC215.13		sequence orphan
SPBC21C3.14c		sequence orphan
SPBC23G7.04c	nif1	SEL1 repear protein Nif1
SPBC23G7.13c		urea transporter
SPBC26H8.03	cho2	phosphatidylethanolamine N-methyltransferase Cho2
SPBC27.08c	sua1	sulfate adenylyltransferase (ATP)
SPBC2D10.04	aly2	arrestin Aly1 related
SPBC2D10.18	abc1	ABC1 kinase family protein
SPBC2G2.14		sequence orphan
SPBC30D10.10c	tor1	phosphatidylinositol kinase Tor1
SPBC31E1.01c	atg2	autophagy associated protein Mug36
SPBC31E1.02c	pmr1	plasma membrane P-type ATPase, calcium transporting Pmr1
SPBC354.09c		Tre1 family protein
SPBC354.10	def1	RNAPII degradation factor
SPBC3E7.08c	rad13	DNA repair nuclease Rad13
SPBC3E7.12c	chr1	chitin synthase regulatory factor Chr1
SPBC3H7.03c	kgd1	2-oxoglutarate dehydrogenase (lipoamide) (e1 component of oxoglutarate dehydrogenase complex)
SPBC428.10		sequence orphan
SPBC4F6.06	kin1	microtubule affinity-regulating kinase Kin1
SPBC530.06c		translation initiation factor eIF3 alpha subunit
SPBC691.03c	apl3	AP-2 adaptor complex subunit Alp3
SPBC691.05c		membrane transporter
SPBC800.03	clr3	histone deacetylase (class II) Clr3
SPBC887.04c	lub1	WD repeat protein Lub1
SPBC947.10	dsc1	Golgi Dsc E3 ligase complex subunit Dsc1
SPBP8B7.07c	set6	histone lysine methyltransferase Set6
SPBP8B7.18c		phosphomethylpyrimidine kinase (predicted)
SPBPB10D8.01		cysteine transporter
SPBPB2B2.13		galactokinase Gal1
SPCC11E10.04		ATPase expression protein homolog
SPCC1223.03c	gut2	glycerol-3-phosphate dehydrogenase Gut2
SPCC1322.03		membrane transporter
SPCC1494.10	adn3	DNA-binding transcription factor Adn3
SPCC162.02c		AMP-binding dehydrogenase
SPCC1827.07c		SPX/EXS domain protein
SPCC1840.05c		phosphomannomutase
SPCC188.08c	ubp22	ubiquitin C-terminal hydrolase Ubp22
SPCC188.13c	dcr1	dicer
SPCC18B5.07c	nup61	nucleoporin Nup61
SPCC191.11	inv1	beta-fructofuranosidase
SPCC1919.10c	myo52	myosin type V
SPCC23B6.04c		sec14 cytosolic factor family
SPCC297.03	ssp1	serine/threonine protein kinase Ssp1
SPCC338.16	pof3	F-box protein Pof3
SPCC584.03c		RanGTP-binding protein
SPCC622.16c	epe1	transcription factor Epe1
SPCC63.02c	aah3	alpha-amylase homolog Aah3
SPCC663.01c	ekc1	protein phosphatase regulatory subunit Ekc1
SPCC663.15c		conserved fungal protein
SPCC737.03c		conserved eukaryotic protein
SPCC970.02		mannan endo-1,6-alpha-mannosidase
SPCP1E11.05c		sterol O-acyltransferase
SPCP1E11.06	apl4	AP-1 adaptor complex gamma subunit Apl4
SPCP25A2.02c	rhp26	SNF2 family helicase Rhp26
SPCP31B10.06	mug190	C2 domain protein Tcb3
SPCP31B10.07	eft202	translation elongation factor 2
SPCPB1C11.03		cysteine transporter
SPAC1039.03		esterase/lipase
SPAC1039.09	isp5	amino acid permease Isp5
SPAC1071.03c		sequence orphan
SPAC1093.03		polyphosphoinositide phosphatase
SPAC10F6.13c		aspartate aminotransferase
SPAC1142.02c		TPR repeat protein
SPAC11D3.09		agmatinase
SPAC11H11.03c		SMR and DUF1771 domain protein
SPAC1296.01c		phosphoacetylglucosamine mutase
SPAC12B10.01c		ubiquitin-protein ligase E3
SPAC139.05		succinate-semialdehyde dehydrogenase
SPAC13A11.04c	ubp8	ubiquitin C-terminal hydrolase Ubp8
SPAC13A11.06		pyruvate decarboxylase
SPAC13G6.10c		O-glucosyl hydrolase
SPAC144.17c		6-phosphofructo-2-kinase
SPAC1556.02c	sdh1	succinate dehydrogenase Sdh1
SPAC16E8.14c		methyltransferase
SPAC17A2.09c	csx1	RNA-binding protein Csx1
SPAC1805.14		sequence orphan
SPAC1805.15c	pub2	ubiquitin-protein ligase Pub2
SPAC19G12.15c	tpp1	trehalose-6-phosphate phosphatase Tpp1
SPAC1B3.17	clr2	chromatin silencing protein Clr2
SPAC1B9.02c	sck1	serine/threonine protein kinase Sck1
SPAC1F7.01c	spt6	transcription elongation factor Spt6
SPAC1F7.09c		allantoicase
SPAC20G4.03c	hri1	eIF2 alpha kinase Hri1
SPAC20G8.04c		electron transfer flavoprotein-ubiquinone oxidoreductase
SPAC20G8.10c		beclin family protein
SPAC20H4.04	mfh2	ATP-dependent 3' to 5' DNA helicase
SPAC222.07c	hri2	eIF2 alpha kinase Hri2
SPAC222.13c		6-phosphofructo-2-kinase
SPAC22A12.06c		serine hydrolase
SPAC22H10.11c		sequence orphan
SPAC23C4.05c		LEA domain protein
SPAC23D3.10c	eng2	endo-1,3-beta-glucanase Eng2
SPAC23E2.03c	ste7	meiotic suppressor protein Ste7
SPAC23G3.07c	snf30	SWI/SNF complex subunit Snf30
SPAC23H3.13c	gpa2	heterotrimeric G protein alpha-2 subunit Gpa2
SPAC25A8.02		sequence orphan
SPAC25H1.07		DUF1620 family protein
SPAC27D7.11c		S. pombe specific But2 family protein
SPAC29B12.10c		OPT oligopeptide transporter family
SPAC30C2.04		cofactor for methionyl-and glutamyl-tRNA synthetases
SPAC30D11.10	rad22	DNA repair protein Rad22
SPAC30D11.11		Haemolysin-III family protein
SPAC31G5.10	eta2	Myb family transcriptional regulator Eta2
SPAC343.16	lys2	homoaconitate hydratase Lys2
SPAC3C7.01c		inositol polyphosphate phosphatase
SPAC3F10.13	ucp6	UBA domain protein Ucp6
SPAC3G9.05		GTPase activating protein
SPAC3H5.04	aar2	U5 snRNP-associated protein Aar2
SPAC4A8.03c	ptc4	protein phosphatase 2C Ptc4
SPAC4F10.16c		P-type ATPase
SPAC4G8.13c	prz1	transcription factor Prz1
SPAC4G9.09c	arg11	N-acetyl-gamma-glutamyl-phosphate reductase/acetylglutamate kinase
SPAC4H3.02c		sequence orphan
SPAC56F8.02		AMP binding enzyme
SPAC57A10.12c	ura3	dihydroorotate dehydrogenase Ura3
SPAC589.05c		conserved eukaryotic protein
SPAC5H10.10		NADPH dehydrogenase
SPAC631.02		bromodomain protein
SPAC637.13c	slm1	cytoskeletal signaling protein
SPAC6G10.03c		abhydrolase family protein, unknown biological role
SPAC7D4.03c		conserved fungal family
SPAC821.09	eng1	endo-1,3-beta-glucanase Eng1
SPAC8F11.08c		ER membrane associated esterase/lipase (predicted)
SPAC9E9.12c	ybt1	ABC transporter Ybt1
SPACUNK4.17		NAD binding dehydrogenase family protein
SPAP8A3.13c		conserved protein family
SPAPB1E7.04c		chitinase
SPAPB2C8.01		glycoprotein
SPAPYUG7.02c	sin1	stress activated MAP kinase interacting protein Sin1
SPBC106.11c	plg7	phospholipase A2
SPBC106.19		sequence orphan
SPBC11B10.07c	ivn1	plasma membrane phospholipid-translocating ATPase complex Lem3 family subunit Ivn1 (predicted)
SPBC11C11.11c		ATP-dependent DNA helicase Irc3
SPBC1271.09		glycerophosphodiester transporter
SPBC1271.14		glutamate N-acetyltransferase
SPBC1289.10c	adn2	DNA-binding transcription factor Adn2 (predicted)
SPBC1289.16c	cao2	copper amine oxidase
SPBC12C2.08	dnm1	mitochondrial dynamin family scission GTPase Dnm1
SPBC13G1.08c	ash2	Ash2-trithorax family protein
SPBC1604.02c		PPR repeat protein
SPBC1683.04		glycosyl hydrolase family 3
SPBC1683.12		nicotinic acid plasma membrane transporter
SPBC1685.15c	klp6	kinesin-like protein Klp6
SPBC16A3.19	eaf7	histone acetyltransferase complex subunit Eaf7
SPBC16G5.07c		prohibitin
SPBC1709.13c		lysine methyltransferase
SPBC1711.05		nucleocytoplasmic transport chaperone Srp40
SPBC1734.11		DNAJ domain protein Mas5
SPBC17A3.05c		DNAJ/DUF1977 DNAJB12 homolog
SPBC18A7.02c		seven transmembrane receptor-like protein
SPBC18E5.11c	edc3	enhancer of mRNA decapping Edc3
SPBC1921.03c	mex67	mRNA export receptor Mex67
SPBC1D7.05	byr2	MAP kinase kinase kinase Byr2
SPBC21.05c	ral2	Ras guanyl-nucleotide exchange factor Ral2
SPBC21C3.02c		Sds3-like family
SPBC23G7.06c		conserved eukaryotic protein
SPBC23G7.08c	rga7	GTPase activating protein Rga7
SPBC23G7.12c	rpt6	19S proteasome regulatory subunit Rpt6
SPBC24C6.04		delta-1-pyrroline-5-carboxylate dehydrogenase
SPBC24C6.06	gpa1	G-protein alpha subunit
SPBC24C6.09c		phosphoketolase
SPBC29B5.02c	isp4	OPT oligopeptide transporter family
SPBC2F12.03c	ebs1	EST1 family protein
SPBC2G2.01c	liz1	plasma membrane pantothenate transmembrane transporter Liz1
SPBC2G2.02	syj1	inositol polyphosphate phosphatase
SPBC2G2.06c	apl1	AP-2 adaptor complex subunit Apl1
SPBC2G5.04c		COPII-coated vesicle component Erv41/46
SPBC30B4.04c	sol1	SWI/SNF complex subunit Sol1
SPBC32H8.02c	nep2	nedd8 protease Nep2
SPBC337.11		mitochondrial peptidase
SPBC354.05c	sre2	membrane-tethered transcription factor
SPBC365.07c		TATA element modulatory factor homolog
SPBC3D6.02	but2	neddylation pathway protein But2
SPBC3E7.09		Sad1-UNC-like C-terminal
SPBC3E7.11c		DNAJ protein Caj1/Djp1-type
SPBC3E7.16c	leu3	2-isopropylmalate synthase
SPBC428.14		1-acylglycerol-3-phosphate acyltransferase
SPBC4C3.06		actin cytoskeletal protein Syp1
SPBC530.08		transcription factor
SPBC56F2.11	met6	homoserine O-acetyltransferase
SPBC582.10c		ATP-dependent DNA helicase Rhp16b
SPBC646.08c		oxysterol binding protein
SPBC713.07c		vacuolar polyphosphatase
SPBC725.07	pex5	peroxisomal targeting signal receptor
SPBC725.14	arg6	acetylglutamate synthase Arg6
SPBC800.11		inosine-uridine preferring nucleoside hydrolase
SPBC839.06	cta3	P-type ATPase, calcium transporting Cta3
SPBC839.15c	ef1a-c	translation elongation factor EF-1 alpha Ef1a-c
SPBC8E4.03		agmatinase 2
SPBP35G2.08c	air1	TRAMP complex subunit
SPBP4G3.02	pho1	acid phosphatase Pho1
SPBP4H10.11c	lcf2	long-chain-fatty-acid-CoA ligase
SPBP8B7.10c		U3 snoRNP-associated protein Utp16
SPBPB7E8.01		sequence orphan
SPCC1020.10	oca2	serine/threonine protein kinase Oca2
SPCC11E10.05c	ynd1	nucleoside diphosphatase
SPCC11E10.09c		alpha-amylase homolog
SPCC1223.02	nmt1	4-amino-5-hydroxymethyl-2-methylpyrimidine phosphate synthase Nmt1
SPCC1235.12c	mug146	meiotically upregulated gene Mug46
SPCC1259.11c	gyp2	GTPase activating protein Gyp2
SPCC126.04c		SAGA complex subunit Sgf73
SPCC126.09		vacuolar membrane zinc transporter
SPCC1322.02		sequence orphan
SPCC1442.16c	zta1	quinone oxidoreductase
SPCC1442.17c		DUF292 family protein
SPCC1450.02		bromodomain protein
SPCC1620.07c		lunapark homolog
SPCC16A11.04	snx12	sorting nexin Snx12
SPCC16C4.06c		tRNA pseudouridylate synthase (predicted)
SPCC1739.10	mug33	Tea1-interacting protein involved in exocytosis
SPCC1753.02c	git3	G-protein coupled receptor Git3
SPCC1795.09	yps1	aspartic protease Yps1
SPCC18.02		membrane transporter
SPCC18.17c		sequence orphan
SPCC1827.02c		cholinephosphate cytidylyltransferase
SPCC188.09c		glycoprotein
SPCC18B5.01c	bfr1	brefeldin A efflux transporter Bfr1
SPCC18B5.03	wee1	dual specificity protein kinase Wee1
SPCC18B5.11c	cds1	replication checkpoint kinase Cds1
SPCC417.12		carboxylesterase-lipase family
SPCC4F11.03c		sequence orphan
SPCC4G3.10c	rhp42	DNA repair protein Rhp42
SPCC553.01c		meiotic chromosome segregation protein
SPCC584.01c	met10	sulfite reductase NADPH flavoprotein subunit
SPCC584.13		amino acid permease, unknown 14
SPCC737.04		S. pombe specific UPF0300 family protein 6
SPCC74.02c	ppn1	mRNA cleavage and polyadenylation specificity factor complex associated protein
SPCC757.05c		acetylornithine deacetylase
SPCPB16A4.03c	ade10	IMP cyclohydrolase
SPCPB1C11.02		amino acid permease, unknown 16
SPAC1071.05		S-adenosylmethionine-dependent methyltransferase
SPAC110.02	pds5	cohesin-associated protein Pds5
SPAC11D3.06		MatE family transporter
SPAC11E3.04c	ubc13	ubiquitin conjugating enzyme Ubc13
SPAC11E3.08c	nse6	Smc5-6 complex non-SMC subunit Nse6
SPAC11G7.01		sequence orphan
SPAC1296.03c	sxa2	serine carboxypeptidase Sxa2
SPAC12G12.09		sequence orphan
SPAC13F5.04c		endosomal sorting protein
SPAC13G7.04c	mac1	membrane anchored protein Mac1
SPAC13G7.05		acyl-coA-sterol acyltransferase
SPAC13G7.13c	msa1	RNA-binding protein Msa1
SPAC1486.02c	ucp14	UBA domain protein Ucp14
SPAC14C4.15c		dipeptidyl aminopeptidase
SPAC15A10.03c	rhp54	Rad54 homolog Rhp54
SPAC15E1.05c		ethanolamine-phosphate cytidylyltransferase
SPAC1687.09		conserved fungal protein
SPAC1687.13c	csn5	COP9/signalosome complex subunit Csn5
SPAC16E8.13		ubiquitin-protein ligase E3
SPAC17A2.02c		DUF887 family protein
SPAC17A2.13c	rad25	14-3-3 protein Rad25
SPAC17A5.04c	mde10	spore wall assembly peptidase Mde10
SPBP4H10.20	nhm1	m7G(5')pppN diphosphatase
SPAC17H9.19c	cdt2	WD repeat protein Cdt2
SPAC186.01		DIPSY family
SPAC1952.11c	ure2	urease
SPAC19E9.01c	nup40	nucleoporin Nup40
SPAC1A6.09c	lag1	sphingosine N-acyltransferase Lag1
SPAC1D4.01	tls1	splicing factor Tls1
SPAC1F5.10		ATP-dependent RNA helicase, eIF4A related
SPAC227.07c	pab1	protein phosphatase regulatory subunit Pab1
SPAC22H12.01c	mug35	sequence orphan
SPAC23C11.04c	pnk1	DNA kinase/phosphatase Pnk1
SPAC23D3.12		inorganic phosphate transporter
SPAC23H4.08		RNA polymerase II associated protein
SPAC24H6.10c		phospho-2-dehydro-3-deoxyheptonate aldolase
SPAC25B8.17		peptidase family A22
SPAC25H1.04	mug105	DUF1671 family protein
SPAC29A4.20		RNA polymerase II elongator complex, histone acetyltransferase subunit
SPAC2C4.15c	ubx2	UBX domain protein Ubx2
SPAC2E12.03c		G-protein coupled receptor
SPAC2F3.05c		xylose and arabinose reductase
SPAC2G11.07c	ptc3	protein phosphatase 2C Ptc3
SPAC30C2.02	mmd1	deoxyhypusine hydroxylase
SPAC30D11.09	cwf19	complexed with Cdc5 protein Cwf19
SPAC31G5.12c	maf1	repressor of RNA polymerase III Maf1
SPAC323.05c		S-adenosylmethionine-dependent methyltransferase
SPAC343.10	met11	methylenetetrahydrofolate reductase Met11
SPAC3A12.17c	cys12	cysteine synthase Cys12
SPAC3C7.02c		protein kinase inhibitor
SPAC3C7.05c	mug191	alpha-1,6-mannanase
SPAC3F10.05c	mug113	DUF1766 family protein
SPAC3G6.03c		Maf-like protein
SPAC3G6.06c	rad2	FEN-1 endonuclease Rad2
SPAC3H1.07		arginase
SPAC3H1.11	hsr1	DNA-binding transcription factor Hsr1
SPAC3H8.02		sec14 cytosolic factor family
SPAC458.04c		sequence orphan
SPAC57A7.08	pzh1	serine/threonine protein phosphatase Pzh1
SPAC664.07c	rad9	checkpoint clamp complex protein Rad9
SPAC688.06c	slx4	structure-specific endonuclease subunit
SPAC688.11	end4	Huntingtin-interacting protein homolog
SPAC6G10.12c	ace2	transcription factor Ace2
SPAC750.06c		S. pombe specific DUF999 protein family 4
SPAC8C9.04		sequence orphan
SPAC8E11.05c		DUF5102 family conserved fungal protein, associated with clathrin coated vesicles (predicted)
SPAC8E11.10		short chain dehydrogenase
SPAC9E9.05		sequence orphan
SPAC9G1.12	cpd1	tRNA (m1A) methyltransferase complex subunit Cpd1
SPAPB1A10.12c	alo1	D-arabinono-1,4-lactone oxidase
SPAPB1E7.11c	mpa1	mitochondrial translational activator, Mpa1
SPAPB24D3.07c		sequence orphan
SPBC11B10.02c	his3	histidinol-phosphate aminotransferase imidazole acetol phosphate transaminase His3
SPBC11B10.05c	rsp1	random septum position protein Rsp1
SPBC1289.14		adducin
SPBC1347.09		hexaprenyldihydroxybenzoate methyltransferase
SPBC14C8.03	fma2	methionine aminopeptidase Fma2
SPBC14C8.05c	meu17	glucan-alpha-1,4-glucosidase
SPBC14F5.03c	kap123	karyopherin Kap123
SPBC1683.03c		membrane transporter
SPBC16A3.03c	ppr7	mitochondrial PPR repeat protein Ppr7
SPBC16E9.12c	pab2	poly(A) binding protein Pab2
SPBC16E9.17c	rem1	meiosis-specific cyclin Rem1
SPBC1711.09c		SNARE associated Golgi protein
SPBC1773.06c	adh8	alcohol dehydrogenase
SPBC18E5.07		sequence orphan
SPBC211.06	gfh1	gamma tubulin complex subunit Gfh1
SPBC28F2.10c	kap1	chromatin remodeling complex subunit Ngg1
SPBC29B5.04c		conserved fungal protein
SPBC2D10.17	clr1	cryptic loci regulator Clr1
SPBC30D10.13c	pdb1	pyruvate dehydrogenase e1 component beta subunit Pdb1
SPBC32F12.05c	cwf12	Prp19 complex subunit Cwf12
SPBC3B8.05	dph1	diphthamide biosynthesis protein
SPBC3B9.09	vps36	RBZ zinc finger protein Vps36
SPBC4.06		acid phosphatase
SPBC405.03c		membrane transporter
SPBC405.04c	ypt7	GTPase Ypt7
SPBC409.11	meu18	sequence orphan
SPBC418.01c	his4	imidazoleglycerol-phosphate synthase
SPBC428.03c	pho4	thiamine-repressible acid phosphatase Pho4
SPBC428.08c	clr4	histone H3 methyltransferase Clr4
SPBC428.11		homocysteine synthase
SPBC428.17c	wpl1	cohesin loading/unloading factor (WAPL) Wpl1
SPBC4F6.11c		asparagine synthase
SPBC530.14c	dsk1	SR protein-specific kinase Dsk1
SPBC543.03c	pku80	Ku domain protein Pku80
SPBC56F2.06	mug147	sequence orphan
SPBC649.03	rhp14	XP-A family homolog Rhp14
SPBC651.05c	dot2	EAP30 family protein Dot2
SPBC651.10	nse5	Smc5-6 complex non-SMC subunit Nse5
SPBC660.07	ntp1	alpha,alpha-trehalase Ntp1
SPBC691.04		mitochondrial ATP-dependent RNA helicase Mss116
SPBC6B1.06c	ubp14	ubiquitin C-terminal hydrolase Ubp14
SPBC9B6.11c		cr4p-like
SPBP22H7.04		sequence orphan
SPBP26C9.02c	car1	arginase Car1
SPCC1223.04c	set11	ribosomal protein lysine methyltransferase Set11
SPCC126.01c		conserved fungal protein
SPCC1393.09c		RWD domain
SPCC1450.16c		triacylglycerol lipase
SPCC1672.03c		guanine deaminase
SPCC16A11.01		conserved fungal protein
SPCC18B5.05c		phosphomethylpyrimidine kinase
SPCC23B6.01c		oxysterol binding protein
SPCC24B10.20		short chain dehydrogenase
SPCC306.08c		malate dehydrogenase
SPCC31H12.05c	sds21	serine/threonine protein phosphatase Sds21
SPCC31H12.08c	ccr4	CCR4-Not complex 3'-5'-exoribonuclease subunit 6
SPCC4G3.15c		CCR4-Not complex subunit Not2
SPCC613.06	rpl902	60S ribosomal protein L9
SPCC63.14		conserved fungal protein
SPCC663.08c		short chain dehydrogenase
SPCC737.07c		DNA polymerase alpha-associated DNA helicase A
SPCC757.07c	ctt1	catalase
SPCC794.01c		glucose-6-phosphate 1-dehydrogenase
SPCC965.05c	thp1	uracil DNA N-glycosylase Thp1
SPAC1071.11		NADH-dependent flavin oxidoreductase (predicted), possibly riboflavin reductase
SPAC10F6.05c	ubc6	ubiquitin conjugating enzyme Ubc6
SPAC10F6.15		S. pombe specific UPF0300 family protein 1
SPAC12G12.10	wdr21	WD repeat protein, human DDB1 and CUL4-associated factor 4 ortholog Wdr21
SPAC13F5.03c		glycerol dehydrogenase (Phlippen, Stevens, Wolf, Zimmermann manuscript in preparation)
SPAC14C4.12c		SWIRM domain protein
SPAC15A10.05c	mug182	YjeF family protein
SPAC15A10.09c		conserved fungal protein
SPAC167.04	pam17	presequence translocase-associated motor subunit Pam17
SPAC1687.12c	coq4	ubiquinone biosynthesis protein Coq4
SPAC186.05c		human TMEM165 homolog
SPAC18B11.02c		pseudouridylate synthase
SPAC1952.06c		DUF1716 family protein
SPAC19A8.02		transcriptional coactivator
SPAC1B3.03c	wis2	cyclophilin family peptidyl-prolyl cis-trans isomerase Wis2
SPAC1B3.16c	vht1	vitamin H transporter Vth1
SPAC1D4.02c		human GRASP protein homolog
SPAC1D4.03c	aut12	autophagy associated protein Aut12
SPAC1D4.06c	csk1	cyclin-dependent kinase activating kinase Csk1
SPAC1F12.05		conserved fungal protein
SPAC20G4.04c	hus1	checkpoint clamp complex protein Hus1
SPAC212.08c		S. pombe specific GPI anchored protein family 1
SPAC222.08c		imidazoleglycerol-phosphate synthase
SPAC227.06		Rab GTPase binding
SPAC23H3.05c	swd1	COMPASS complex subunit Swd1
SPAC24B11.06c	sty1	MAP kinase Sty1
SPAC24B11.13	hem3	hydroxymethylbilane synthase
SPAC26H5.07c		seven transmembrane receptor-like protein
SPAC27F1.08	pdt1	Nramp family manganese ion transporter
SPAC29B12.05c		S-adenosylmethionine-dependent methyltransferase
SPAC31A2.11c	cuf1	Cu metalloregulatory transcription factor Cuf1
SPAC31G5.09c	spk1	MAP kinase Spk1
SPAC3C7.03c	rhp55	RecA family ATPase Rhp55
SPAC3C7.09	set8	lysine methyltransferase Set8
SPAC458.02c		mRNP complex
SPAC4H3.04c		UPF0103 family
SPAC521.03		short chain dehydrogenase
SPAC56F8.05c	mug64	conserved fungal protein
SPAC589.03c		sequence orphan
SPAC589.07c		WD repeat protein Atg18
SPAC5D6.09c	mug86	acetate transporter
SPAC5H10.09c		3-methyl-2-oxobutanoate hydroxymethyltransferase
SPAC5H10.13c	gmh2	alpha-1,2-galactosyltransferase Gmh2
SPAC630.14c	tup12	transcriptional corepressor Tup12
SPAC637.03		conserved fungal protein
SPAC644.11c		pyruvate dehydrogenase (lipoamide) kinase
SPAC869.10c	put4	proline specific permease
SPAC890.05		ribosome biogenesis protein
SPAC922.05c		membrane transporter
SPAC9G1.07		Schizosaccharomyces specific protein
SPAC9G1.08c		phospholipase
SPAC9G1.11c	spn4	septin Spn4
SPAP27G11.02		TPR repeat protein, unknown biological role
SPAP27G11.14c		Schizosaccharomyces pombe specific protein
SPAPB1A10.05		sequence orphan
SPAPJ696.01c	vps17	retromer complex subunit Vps17
SPBC119.16c		conserved fungal protein
SPBC1198.14c	fbp1	fructose-1,6-bisphosphatase Fbp1
SPBC12C2.04		NAD binding dehydrogenase family protein
SPBC12C2.07c	srm1	spermidine synthase Srm1 (predicted)
SPBC14C8.17c		SAGA complex subunit Spt8
SPBC15D4.09c	met3	cystathionine gamma-synthase Met3
SPBC1604.07	atp4	F1-FO ATP synthase subunit (predicted)
SPBC1683.08	ght4	hexose transporter Ght4
SPBC1685.07c		amino acid transporter
SPBC16A3.14		mitochondrial ribosomal protein subunit S26
SPBC16D10.07c	sir2	Sir2 family histone deacetylase Sir2
SPBC16E9.02c		CUE domain protein Cue5
SPBC16E9.07	mug100	sequence orphan
SPBC1773.04		flavonol reductase/cinnamoyl-CoA reductase family
SPBC1773.08c		mannosyltransferase complex subunit
SPBC18H10.20c		conserved fungal protein
SPBC19C7.08c		leucine carboxyl methyltransferase
SPBC19C7.12c		alpha-1,2-mannosyltransferase
SPBC20F10.07		GRAM domain protein
SPBC25B2.06c	btb2	BTB/POZ domain protein Btb2
SPBC25B2.07c	mug164	microtubule-associated protein
SPBC25H2.03		vacuolar protein involved in phosphoinositide metabolism
SPBC29A10.03c	rlf2	chromatin remodeling complex subunit Rlf2
SPBC29A10.06c		conserved fungal protein
SPBC29A3.02c	his7	phosphoribosyl-AMP cyclohydrolase/phosphoribosyl-ATP pyrophosphohydrolase His7
SPBC2G2.09c	crs1	meiosis specific cyclin Crs1
SPBC31A8.01c	cwl1	reticulon-like protein
SPBC31F10.10c	mub1	zf-MYND type zinc finger protein
SPBC32F12.11	tdh1	glyceraldehyde-3-phosphate dehydrogenase Tdh1
SPBC354.07c		oxysterol binding protein
SPBC359.05	abc3	ABC transporter Abc3
SPBC3B8.07c	dsd1	dihydroceramide delta-4 desaturase
SPBC3B9.15c	scp1	sterol regulatory element binding protein Scp1
SPBC660.06		conserved fungal protein
SPBC776.16		sequence orphan
SPBC800.05c	tub1	tubulin alpha 2
SPBC887.17		uracil permease
SPBC8D2.12c		mitochondrial DNA binding protein
SPBC902.06	mto2	MT organizer Mto2
SPBC947.01		AAA family ATPase Sur2
SPBC947.09		ThiJ domain protein
SPBP23A10.16	sdh4	TIM22 inner membrane protein import complex anchor subunit Tim18
SPBP35G2.13c	swc2	chromatin remodeling complex subunit Swc2
SPBP4G3.03		PI31 proteasome regulator related
SPBP4H10.09	rsv1	transcription factor Rsv1
SPCC1020.08		wybutosine biosynthesis protein Tyw1
SPCC1223.12c	meu10	conserved fungal family
SPCC1442.01	ste6	guanyl-nucleotide exchange factor Ste6
SPCC1753.03c	rec7	meiotic recombination protein Rec7
SPCC24B10.11c		THO complex subunit 7
SPCC285.13c		nucleoporin Nup60
SPCC306.05c	ins1	INSIG domain protein
SPCC31H12.04c	rpl1202	60S ribosomal protein L12.1/L12A
SPCC364.06	nap1	nucleosome assembly protein Nap1
SPCC417.05c	chr2	chitin synthase regulatory factor Chr2
SPCC4F11.04c		mannosyltransferase complex subunit
SPCC548.05c		ubiquitin-protein ligase E3
SPCC553.04	cyp9	cyclophilin family peptidyl-prolyl cis-trans isomerase Cyp9
SPCC576.13	swc5	chromatin remodeling complex subunit Swc5
SPCC594.02c		DUF2456 family conserved fungal protein
SPCC594.04c		steroid oxidoreductase superfamily protein (predicted)
SPCC645.11c	mug117	meiotically upregulated gene Mug117
SPCC663.06c		short chain dehydrogenase
SPCC663.10		methyltransferase, DUF1613 family
SPCC70.04c		sequence orphan
SPCC736.04c	gma12	alpha-1,2-galactosyltransferase Gma12
SPCC736.13		short chain dehydrogenase
SPCC757.09c	rnc1	RNA-binding protein that suppresses calcineurin deletion Rnc1
SPCC757.11c		membrane transporter
SPCC777.12c		sequence orphan
SPCC794.12c	mae2	malic enzyme
SPCP1E11.04c	pal1	membrane associated protein Pal1
SPAC1002.06c	bqt2	bouquet formation protein Bqt2
SPAC1002.07c	ats1	N-acetyltransferase Ats1
SPAC1071.09c		DNAJ domain protein, DNAJC9 family
SPAC1142.05	ctr5	copper transporter complex subunit Ctr5
SPAC1142.07c	vps32	vacuolar sorting protein Vps32
SPAC11D3.05		membrane transporter
SPAC11E3.13c		1,3-beta-glucanosyltransferase
SPAC13G6.08		Cdc20/Fizzy family WD repeat protein
SPAC1565.04c	ste4	adaptor protein Ste4
SPAC15A10.07		sequence orphan
SPAC15E1.02c		DUF1761 family protein
SPAC17A5.07c	ulp2	SUMO deconjugating peptidase Ulp2
SPAC17A5.10	hua1	conserved fungal protein
SPAC1834.09	mug51	conserved fungal protein
SPAC1952.12c	csn71	COP9/signalosome complex subunit 7a
SPAC19D5.02c		peroxisomal membrane protein Pex22
SPAC1B1.04c		poly(A)-specific ribonuclease complex subunit Pan3
SPAC1F5.08c	yam8	calcium transport protein
SPAC20H4.06c		RNA-binding protein
SPAC22A12.11	dak1	dihydroxyacetone kinase Dak1
SPAC22F8.02c	pvg5	Golgi 4,6-pyruvylated galactose (PvGal) residue biosynthesis protein Pvg5
SPAC22F8.05		alpha,alpha-trehalose-phosphate synthase
SPAC23D3.04c	gpd2	glycerol-3-phosphate dehydrogenase Gpd2
SPAC23D3.11	ayr1	1-acyldihydroxyacetone phosphate reductase
SPAC23H3.08c	bub3	mitotic spindle checkpoint protein Bub3
SPAC25B8.01	dap1	cytochrome P450 regulator Dap1
SPAC25B8.15c		wybutosine biosynthesis protein Tyw3
SPAC25G10.02	cce1	mitochondrial cruciform cutting endonuclease Cce1
SPAC26H5.10c	tif51	translation elongation and termination factor eIF5A (predicted)
SPAC29E6.09		sequence orphan
SPAC2E1P5.03		DNAJ domain protein Erj5
SPAC3G9.07c	hos2	histone deacetylase (class I) Hos2
SPAC4A8.09c	cwf21	complexed with Cdc5 protein Cwf21
SPAC4F10.06		BUD22 family protein
SPAC4G8.10	gos1	SNARE Gos1
SPAC4G8.11c	atp10	F1-F0 ATPase assembly protein
SPAC4H3.14c		sequence orphan
SPAC5D6.07c	pxa1	PXA domain protein
SPAC5H10.05c		FAD binding oxidoreductase, implicated in cellular detoxification (predicted)
SPAC6B12.12	tom70	mitochondrial TOM complex subunit Tom70
SPAC6C3.06c		P-type ATPase, calcium transporting
SPAC6F6.02c	pof5	F-box protein Pof5
SPAC6F6.11c		pyridoxal kinase
SPAC869.06c		cation binding protein
SPAP32A8.02		xylose and arabinose reductase
SPAPB24D3.02c		amino acid permease, unknown 3
SPAPB24D3.08c		NADP-dependent oxidoreductase
SPBC1198.01		glutathione-dependent formaldehyde dehydrogenase
SPBC1271.12	kes1	oxysterol binding protein
SPBC1683.07	mal1	alpha-glucosidase Mal1
SPBC16C6.03c		sequence orphan
SPBC16C6.09	ogm4	protein O-mannosyltransferase Ogm4
SPBC1709.11c	png2	ING family homolog Png2
SPBC1773.17c		hydroxyacid dehydrogenase
SPBC1861.02	abp2	ARS binding protein Abp2
SPBC1861.06c	mug131	S. pombe specific UPF0300 family protein 4
SPBC19C2.04c	ubp11	ubiquitin C-terminal hydrolase Ubp11
SPBC20F10.10		cyclin pho85 family
SPBC215.11c		aldo/keto reductase, unknown biological role
SPBC21B10.07		glycosyl hydrolase family 16
SPBC23E6.10c		methylthioribose-1-phosphate isomerase
SPBC28F2.02	mep33	mRNA export protein Mep33
SPBC28F2.05c		xylose and arabinose reductase
SPBC2G5.02c		CK2 family regulatory subunit
SPBC31F10.03		ChaC-like protein
SPBC336.10c	tif512	translation initiation factor
SPBC36.06c	spo9	farnesyl pyrophosphate synthetase
SPBC365.16		sequence orphan
SPBC3B9.13c	rpp102	60S acidic ribosomal protein Rpp1-2
SPBC3D6.04c	mad1	mitotic spindle checkpoint protein Mad1
SPBC3D6.06c		ribose-phosphate pyrophosphokinase
SPBC609.04	caf5	spermine family transporter
SPBC660.17c		sequence orphan
SPBC685.04c	aps2	AP-2 adaptor complex subunit Aps2
SPBC839.13c	rpl1601	60S ribosomal protein L13/L16
SPBC887.15c	sur2	sphingosine hydroxylase/sphingolipid delta-4 desaturase activity Sur2
SPBC947.05c		ferric-chelate reductase
SPBC947.15c		NADH dehydrogenase
SPBCPT2R1.01c		S. pombe specific DUF999 protein family 9
SPBP23A10.14c	ell1	RNA polymerase II transcription elongation factor SpELL
SPBP4H10.18c		sequence orphan
SPCC1020.05		phosphoprotein phosphatase
SPCC1259.08		conserved fungal protein
SPCC1259.14c	meu27	S. pombe specific UPF0300 family protein 5
SPCC126.13c		histone deacetylase complex subunit, SAP128 family
SPCC1442.07c		ubiquitin/metalloprotease fusion protein
SPCC1442.11c		sequence orphan
SPCC1494.08c		conserved fungal protein
SPCC14G10.03c	ump1	proteasome maturation factor Ump1
SPCC162.03		short chain dehydrogenase
SPCC162.12	tco89	sequence orphan
SPCC1840.09		NAD dependent epimerase/dehydratase family protein
SPCC24B10.10c		mitochondrial outer membrane ATPase Msp1
SPCC297.04c	set7	histone lysine methyltransferase Set7
SPCC306.07c		U3 snoRNP-associated protein Cic1/Utp30 family
SPCC330.03c		NADPH-hemoprotein reductase
SPCC338.08	ctp1	sequence orphan
SPCC364.01		sequence orphan
SPCC4G3.02	aph1	bis(5'-nucleosidyl)-tetraphosphatase
SPCC576.17c		membrane transporter
SPCC613.03		conserved fungal protein
SPCC736.09c		TRAX
SPCC737.05		peroxin Pex28/29
SPCC777.08c	bit61	HbrB family protein
SPCC965.08c	alr1	alanine racemase Alr1
SPCC965.13		membrane transporter
SPCC970.05	rpl3601	60S ribosomal protein L36
SPCP31B10.05		tyrosyl-DNA phosphodiesterase
SPAC1142.06	get3	GET complex ATPase subunit
SPAC14C4.01c		DUF1770 family protein
SPAC16C9.01c		carbohydrate kinase
SPAC16E8.05c	mde1	sequence orphan
SPAC17A5.09c		protein phosphatase regulatory subunit Glc9
SPAC17G6.17	pof8	F-box protein Pof8
SPAC17G8.10c	dma1	mitotic spindle checkpoint protein Dma1
SPAC1834.10c		sequence orphan
SPAC186.08c		L-lactate dehydrogenase
SPAC18G6.04c	shm2	serine hydroxymethyltransferase Shm2
SPAC1952.10c		conserved fungal protein
SPAC19G12.09		NADH/NADPH dependent indole-3-acetaldehyde reductase AKR3C2
SPAC20G8.07c	erg2	C-8 sterol isomerase Erg2
SPAC222.12c	atp2	F1-ATPase beta subunit
SPAC227.04		autophagy C terminal domain family protein
SPAC22F3.13	tsc1	hamartin
SPAC22G7.07c		mRNA (N6-adenosine)-methyltransferase
SPAC22H12.05c		fasciclin domain protein
SPAC23G3.10c	ssr3	SWI/SNF and RSC complex subunit Ssr3
SPAC24C9.12c	shm1	serine hydroxymethyltransferase Shm1 (predicted)
SPAC26A3.07c	rpl1101	60S ribosomal protein L11
SPAC26H5.09c		GFO/IDH/MocA family oxidoreductase
SPAC29A4.09		rRNA processing protein Rrp17
SPAC31G5.11	pac2	cAMP-independent regulatory protein Pac2
SPAC323.01c		mitochondrial NADH kinase
SPAC4A8.02c		conserved protein (broad species distribution)
SPAC4C5.02c	ryh1	GTPase Ryh1
SPAC4F8.15	itr1	myo-inositol transporter Itr1
SPAC4G9.13c	vps26	retromer complex subunit Vps26
SPAC5D6.02c	mug165	sequence orphan
SPAC6B12.09	trm10	tRNA m(1)G methyltransferase Trm10
SPAC732.02c		6-phosphofructo-2-kinase
SPAC806.04c		metal-dependent phosphatase involved in cellular detoxification/metabolite repair
SPAC8F11.10c	pvg1	Golgi pyruvyltransferase Pvg1
SPAC9E9.09c	atd1	aldehyde dehydrogenase
SPACUNK4.09		conserved protein
SPAPB1A10.14		F-box protein, unnamed
SPBC1271.06c	mug96	sequence orphan
SPBC1271.08c		Schizosaccharomyces pombe specific protein
SPBC13E7.06	msd1	spindle pole body protein Msd1
SPBC16G5.13		sequence orphan
SPBC16H5.06	rip1	ubiquinol-cytochrome-c reductase complex subunit 5
SPBC1709.04c	cyp3	cyclophilin family peptidyl-prolyl cis-trans isomerase Cyp3
SPBC18E5.08		N-acetyltransferase
SPBC20F10.02c		DUF1741 family protein
SPBC215.10		haloacid dehalogenase-like hydrolase
SPBC23E6.01c	cxr1	RNA-binding protein
SPBC29A10.01	ccr1	NADPH-cytochrome p450 reductase
SPBC29A10.05	exo1	exonuclease I Exo1
SPBC29A10.11c	vps902	guanyl-nucleotide exchange factor Vps902
SPBC2A9.07c		zf-PARP-type zinc finger protein
SPBC2G5.06c	hmt2	sulfide-quinone oxidoreductase
SPBC32F12.03c	gpx1	glutathione peroxidase Gpx1
SPBC342.01c	alg6	glucosyltransferase Alg6
SPBC354.12	gpd3	glyceraldehyde 3-phosphate dehydrogenase Gpd3
SPBC359.04c		DIPSY family
SPBC3B9.04		mitochondrial methyltransferase
SPBC3H7.11		actin binding methyltransferase
SPBC685.03		Schizosaccharomyces specific protein
SPBC8E4.02c		sequence orphan
SPBC8E4.05c		fumarate lyase superfamily
SPBPB10D8.02c		arylsulfatase
SPBPB10D8.05c		membrane transporter
SPCC1020.06c	tal1	transaldolase
SPCC1235.13	ght6	hexose transporter Ght6
SPCC1281.07c	gst4	glutathione S-transferase (predicted)
SPCC1450.03		ribonucleoprotein (RNP) complex
SPCC1620.04c	mug55	Cdc20/Fizzy family WD repeat protein
SPCC1682.14	rpl1902	60S ribosomal protein L19B
SPCC1739.06c		uroporphyrin methyltransferase
SPCC191.09c	gst1	glutathione S-transferase Gst1
SPCC2H8.05c	dbl1	double strand break localizing Dbl1
SPCC31H12.06	mug111	sequence orphan
SPCC550.08		N-acetyltransferase
SPCC584.16c		sequence orphan
SPCC613.10	qcr2	ubiquinol-cytochrome-c reductase complex core protein Qcr2
SPCC622.08c	hta1	histone H2A alpha
SPCC70.10		sequence orphan
SPCC737.06c		glutamate-cysteine ligase regulatory subunit
SPCC777.06c		hydrolase
SPCC825.05c		splicing coactivator SRRM1
SPAC1002.02	mug31	nucleoporin Pom34
SPAC1002.12c		succinate-semialdehyde dehydrogenase
SPAC1002.17c	urg2	uracil phosphoribosyltransferase
SPAC1002.18	urg3	DUF1688 family protein
SPAC1039.02		phosphoprotein phosphatase
SPAC11D3.03c		meiotic chromosome segregation protein
SPAC11G7.04	ubi1	ribosomal-ubiquitin fusion protein Ubi1
SPAC12B10.11	exg2	glucan 1,3-beta-glucosidase Exg2
SPAC144.04c	spe1	ornithine decarboxylase Spe1
SPAC14C4.06c		poly(A) binding protein Nab2
SPAC17A5.02c	dbr1	RNA lariat debranching enzyme Dbr1
SPAC17G8.11c		mannosyltransferase complex subunit
SPAC1952.05	gcn5	histone acetyltransferase Gcn5
SPAC1A6.08c	mug125	Schizosaccharomyces specific protein Mug125
SPAC20H4.11c	rho5	Rho family GTPase Rho5
SPAC21E11.03c	pcr1	transcription factor Pcr1
SPAC23C4.07	tht2	meiotically upregulated gene Mug22
SPAC29A4.18	prw1	Clr6 histone deacetylase complex subunit Prw1
SPAC31A2.09c	apm4	AP-2 adaptor complex subunit Apm4
SPAC328.03	tps1	alpha,alpha-trehalose-phosphate synthase [UDP-forming]
SPAC3H8.08c		transcription factor
SPAC4F10.17		conserved fungal protein
SPAC4F8.01	did4	vacuolar sorting protein Did4
SPAC4F8.03		SBDS family protein
SPAC4G9.11c	cmb1	cytosine-mismatch binding protein 1
SPAC57A7.07c		homocysteine methyltransferase
SPAC5H10.01		DUF1445 family protein
SPAC5H10.12c		acetylglucosaminyltransferase
SPAC630.04c		sequence orphan
SPAC664.12c		LYR family protein
SPAC6G10.08	idp1	isocitrate dehydrogenase Idp1
SPAC806.07	ndk1	nucleoside diphosphate kinase
SPAC823.05c	tlg2	SNARE Tlg2
SPAC922.04		sequence orphan
SPAC977.05c		conserved fungal protein
SPAPB8E5.06c	rpl302	60S ribosomal protein L3
SPAPYUG7.04c	rpb9	DNA-directed RNA polymerase II complex subunit Rpb9
SPBC1105.02c	lys4	homocitrate synthase
SPBC119.03		S-adenosylmethionine-dependent methyltransferase
SPBC1289.13c	gmh6	alpha-1,2-galactosyltransferase Gmh6
SPBC12C2.01c		sequence orphan
SPBC15D4.12c	mug98	sequence orphan
SPBC1604.20c	tea2	kinesin-like protein Tea2
SPBC1683.11c		isocitrate lyase
SPBC16A3.13	meu7	alpha-amylase homolog Aah4
SPBC16D10.11c	rps1801	40S ribosomal protein S18
SPBC1709.16c		conserved protein (fungal bacterial plant)
SPBC1711.11		autophagy associated protein
SPBC20F10.03		conserved eukaryotic protein
SPBC23E6.03c	nta1	protein N-terminal amidase Nta1
SPBC25B2.10		Usp (universal stress protein) family protein
SPBC27B12.08		AP-1 accessory protein
SPBC29A3.10c	atp14	F1-ATPase subunit H
SPBC2A9.05c		DUF846 family protein
SPBC317.01	mbx2	MADS-box transcription factor Pvg4
SPBC337.15c	coq7	ubiquinone biosynthesis protein Coq7
SPBC3E7.07c		DUF757 family protein
SPBC405.06		DNAJ protein Xdj1
SPBC409.16c		sequence orphan
SPBC646.06c	agn2	glucan endo-1,3-alpha-glucosidase Agn2
SPBC6B1.03c		Pal1 family protein
SPBC725.15	ura5	orotate phosphoribosyltransferase Ura5
SPBC83.18c		C2 domain protein
SPBC839.05c	rps1701	40S ribosomal protein S17
SPBP4H10.19c		calreticulin/calnexin homolog
SPBPB2B2.08		conserved fungal protein
SPBPB2B2.09c		2-dehydropantoate 2-reductase
SPCC1235.08c	pdh1	DUF1751 family protein
SPCC1281.04		pyridoxal reductase
SPCC1393.08	fil1	DNA-binding transcription factor, zf-GATA type
SPCC162.04c	wtf13	wtf element Wtf13
SPCC162.05	coq3	hexaprenyldihydroxybenzoate methyltransferase
SPCC1682.11c		DUF580 family protein
SPCC1739.05	set5	histone lysine methyltransferase Set5
SPCC1919.13c		conserved eukaryotic protein
SPCC24B10.12		CGI121 family protein
SPCC330.12c	sdh3	succinate dehydrogenase (ubiquinone)
SPCC569.03		DUF1773 family protein 4
SPCC663.12	cid12	poly(A) polymerase Cid12
SPCC777.15		tRNA dihydrouridine synthase Dus4
SPCC794.10		UTP-glucose-1-phosphate uridylyltransferase
SPAC10F6.08c		HMG box protein
SPAC14C4.08	mug5	meiotically upregulated gene Mug5
SPAC14C4.09	agn1	glucan endo-1,3-alpha-glucosidase Agn1
SPAC1565.03		Schizosaccharomyces pombe specific protein
SPAC1610.01		conserved fungal protein
SPAC16E8.17c		succinate-CoA ligase
SPAC17G8.14c	pck1	protein kinase C (PKC)-like Pck1
SPAC1805.03c	trm13	tRNA 2'-O-methyltransferase Trm13
SPAC1B3.02c		transcription elongation factor, Elf1 family
SPAC23H4.10c	thi4	bifunctional thiamine-phosphate dipyrophosphorylase/hydroxyethylthiazole kinase
SPAC25B8.09		trans-aconitate 3-methyltransferase (predicted)
SPAC25G10.05c	his1	ATP phosphoribosyltransferase
SPAC29B12.06c	rcd1	CCR4-Not complex RNA-binding protein subunit Rcd1
SPAC2G11.04		RNA-binding protein
SPAC3A11.04		siepin homolog
SPAC3C7.14c	obr1	ubiquitinated histone-like protein Uhp1
SPAC56F8.14c	mug115	sequence orphan
SPAC589.10c	ubi5	ribomal-ubiquitin fusion protein Ubi5
SPAC5H10.02c	hsp3102	glyoxylase III Hsp3102
SPAC607.07c		sequence orphan
SPAC6B12.05c		chromatin remodeling complex subunit
SPAC6F12.03c	fsv1	SNARE Fsv1
SPAC6G9.03c	mug183	histone H3.3 H4 heterotetramer chaperone Rtt106-like (predicted)
SPAC7D4.05		hydrolase
SPAP8A3.07c		phospho-2-dehydro-3-deoxyheptonate aldolase
SPAPB24D3.03		agmatinase
SPAPB8E5.08		sequence orphan
SPBC1271.03c		NLI interacting factor family phosphatase (predicted)
SPBC1347.13c	mrm1	mitochondrial ribose methyltransferase Mrm1 (predicted)
SPBC13G1.04c		alkB homolog
SPBC146.02		Schizosaccharomyces specific protein
SPBC1683.10c	pcl1	ferrous iron transporter Pcl1
SPBC1711.12		serine peptidase
SPBC1718.07c	zfs1	transcription factor Zfs1
SPBC18A7.01		X-Pro dipeptidase
SPBC1921.04c		sequence orphan
SPBC1921.06c	pvg3	beta-1,3-galactosyltransferase
SPBC1E8.02		ubiquitin family protein, unknown
SPBC24C6.10c		conserved eukaryotic protein
SPBC2F12.09c	atf21	transcription factor Atf21
SPBC2G2.07c	mug178	mitochondrial ribosomal protein subunit L51-b
SPBC2G5.01		DUF1682 family protein
SPBC2G5.03	ctu1	ATP binding protein
SPBC530.03c	bag102	BAG family molecular chaperone regulator
SPCC1183.09c	pmp31	plasma membrane proteolipid Pmp31
SPCC1235.03		SMR and CUE domain protein
SPCC126.10	iah1	isoamyl acetate hydrolytic enzyme Iah1
SPCC1393.10	ctr4	copper transporter complex subunit Ctr4
SPCC1442.13c		RNA-binding protein
SPCC16A11.15c		sequence orphan
SPCC1795.06	map2	P-factor
SPCC18B5.09c		sequence orphan
SPCC285.10c		SPRY domain protein
SPCC338.14		adenosine kinase
SPCC663.09c		short chain dehydrogenase, unknown specificity (predicted)
SPCP20C8.02c		S. pombe specific UPF0321 family protein 1
SPCPB1C11.01	amt1	ammonium transporter Amt1
SPAC1093.02		pyridoxamine 5'-phosphate oxidase
SPAC13D6.01	pof14	F-box protein Pof14
SPAC13D6.02c	byr3	translational activator, zf-CCHC type zinc finger protein (predicted)
SPAC14C4.10c		Nudix family hydrolase
SPAC167.06c	mug143	sequence orphan
SPAC1783.06c	atg12	autophagy associated protein Atg12
SPAC17G8.08c		human TMEM165 homolog
SPAC18B11.03c		N-acetyltransferase
SPAC18G6.01c		conserved fungal protein
SPAC19G12.04		ureidoglycolate hydrolase
SPAC1A6.07		sequence orphan
SPAC1B3.06c		UbiE family methyltransferase
SPAC20H4.03c	tfs1	transcription elongation factor TFIIS
SPAC22A12.03c	csn4	COP9/signalosome complex subunit Csn4
SPAC22E12.05c	rer1	Rer1 family protein
SPAC23A1.14c		cystathionine gamma-synthase
SPAC823.12		zinc finger protein Pep5/Vps11
SPAC31A2.12		arrestin/PY protein 1
SPAC31A2.13c	sft1	SNARE Sft1
SPAC3G9.11c		pyruvate decarboxylase
SPCC794.08		HEAT repeat protein, unknown biological role
SPAC630.06c		conserved fungal protein
SPAC6G10.11c	ubi3	ribosomal ubiquitin fusion protein Ubi3
SPAC9.08c		steroid reductase
SPAC977.14c		aldo/keto reductase, unknown biological role
SPAPB1A10.10c	ypt71	GTPase Ypt71
SPAPB21F2.02		Dopey family protein
SPBC11B10.10c	pht1	histone H2A variant
SPBC12C2.09c		Haemolysin-III family protein
SPBC13E7.07		sequence orphan
SPBC15C4.06c		ubiquitin-protein ligase E3
SPBC16C6.04		sequence orphan
SPBC1773.05c	tms1	hexitol dehydrogenase
SPBC17D11.03c		conserved fungal protein
SPBC215.03c	csn1	COP9/signalosome complex subunit Csn1
SPBC25H2.09		DUF1690 family protein
SPBC83.16c		conserved fungal protein
SPBC902.05c	idh2	isocitrate dehydrogenase (NAD+) subunit 2
SPBP35G2.02		DUF1000 family protein
SPBP35G2.04c		sequence orphan
SPBP4H10.05c	spe2	S-adenosylmethionine decarboxylase proenzyme Spe2
SPCC191.05c		nucleoside 2-deoxyribosyltransferase
SPCC622.15c		double-strand break repair protein
SPCC663.11		ww domain binding protein 11 (wbp11) ortholog
SPCC663.13c		N-acetyltransferase
SPCC70.03c		proline dehydrogenase
SPCC736.02		sequence orphan
SPCC965.07c	gst2	glutathione S-transferase Gst2
SPAC13C5.04		class I glutamine amidotransferase family protein, conserved in fungi, bacteria, plants
SPAC13D6.04c	btb3	substrate adaptor for cullin 3 ubiquitin ligase Btb3
SPAC13G7.06	met16	phosphoadenosine phosphosulfate reductase
SPAC13G7.12c		choline kinase
SPAC1610.02c		mitochondrial ribosomal protein subunit L1
SPAC16A10.03c		zinc finger protein Pep5/Vps11
SPAC16E8.01		cytoskeletal protein binding protein Sla1 family
SPAC17C9.14		Pex19 protein family
SPAC17C9.15c		sequence orphan
SPAC1834.08	mak1	histidine kinase Mak1
SPAC19D5.06c	din1	RNA NAD-cap (NAD-forming) hydrolase/RNA pyrophosphohydrolase Din1
SPAC24C9.16c	cox8	cytochrome c oxidase subunit VIII
SPAC3H1.14	gid4	cytoplasmic vesicle protein, Vid24 family
SPAC3H8.04		chromosome segregation protein
SPAC4D7.07c		sequence orphan
SPAC823.09c		threonine aspartase, involved in protein processing (predicted)
SPBC1604.03c		conserved fungal protein, implicated in vesicle trafficking or lipid metabolism
SPBC1711.06	rpl401	60S ribosomal protein L2
SPBC21C3.20c	git1	C2 domain protein Git1
SPBC8D2.11		sequence orphan
SPBC902.03		Spo7 homolog
SPBP35G2.12		nucleoside diphosphate-sugar hydrolase
SPCC13B11.03c		hydroxyacylglutathione hydrolase
SPCC1442.04c		meiotic recombination protein (predicted)
SPCC1620.13		phosphoglycerate mutase family
SPCC1739.07		substrate-specific nuclear cofactor for exosome activity
SPCC1840.08c		protein disulfide isomerase
SPCC645.12c		sequence orphan
SPCC830.08c		Golgi membrane protein
SPAC17A5.05c		conserved fungal protein
SPAC17C9.10	stm1	vacuolar amino acid transmembrane transporter Stm1 (predicted)
SPAC186.03		L-asparaginase
SPAC1F12.04c		conserved fungal protein
SPAC22E12.03c		THIJ/PFPI family peptidase
SPAC23C11.02c	rps23	40S ribosomal protein S23
SPAC29B12.12		helper of TIM (Predicted)
SPAC3G6.01	hrp3	ATP-dependent DNA helicase Hrp3
SPAC513.04		Schizosaccharomyces pombe specific protein
SPAC694.04c		conserved eukaryotic protein
SPAC6B12.14c		conserved fungal protein
SPAC6C3.07	mug68	sequence orphan
SPAC890.06	nup155	nucleoporin Nup157/170
SPAC922.07c	atd2	aldehyde dehydrogenase
SPBC1604.16c		RNA-binding protein
SPBC1683.06c		uridine ribohydrolase
SPBC18H10.08c	ubp4	ubiquitin C-terminal hydrolase Ubp4
SPBC2F12.05c		sterol transfer protein Osh2 (predicted)
SPBC30B4.01c	wsc1	plasma membrane-associated serine-rich cell wall sensor Wsc1 (predicted)
SPBC31F10.15c	atp15	F0-ATPase epsilon subunit
SPBC36B7.06c	mug20	sequence orphan
SPBC409.17c		DUF1769 family protein
SPBP4H10.17c		carboxyl methyl esterase
SPBP8B7.28c		sequence orphan
SPCC1020.09		WD repeat protein, human WDR79 family
SPCC1223.10c	eaf1	RNA polymerase II transcription elongation factor SpEAF
SPCC126.15c	sec65	signal recognition particle subunit Sec65
SPCC613.11c	meu23	DUF1773 family protein 2
SPCC622.01c		sequence orphan
SPCC63.06		human WDR89 family WD repeat protein
SPCC63.13		DNAJ domain protein
SPCC645.07	rgf1	RhoGEF for Rho1, Rgf1
SPAC12G12.13c	cid14	poly(A) polymerase Cid14
SPAC14C4.04	B22918-2	hypothetical protein
SPAC186.06		human MAWBP homolog
SPAC25H1.06		histone acetyltransferase complex subunit
SPAC4A8.07c		sphingoid long chain base (LCB) kinase
SPAC6G9.01c		conserved protein
SPAC869.09		conserved fungal protein
SPAC9.02c		N-acetyltransferase
SPAC926.05c		diphthamide biosynthesis protein Dph4
SPAC959.05c		protein disulfide isomerase
SPAP7G5.05	rpl1002	60S ribosomal protein L10
SPAPB8E5.10		sequence orphan
SPBC115.03		gfo/idh/mocA family oxidoreductase
SPBC21C3.06		sequence orphan
SPBC29A3.08	pof4	elongin-A, F-box protein Pof4
SPBC3B8.10c		NLI interacting factor family
SPBC409.20c	psh3	ER chaperone SHR3 homologue Psh3
SPBC4F6.10	vps901	guanyl-nucleotide exchange factor Vps901
SPBC651.04		sequence orphan
SPBC8D2.04	hht2	histone H3 h3.2
SPCC11E10.06c		RNA polymerase II elongator complex subunit Elp4
SPCC1795.10c		Sed5 Vesicle Protein Svp26
SPCC777.09c	arg1	acetylornithine aminotransferase
SPCC965.09		nitrilase
SPCC965.14c		cytosine deaminase
SPAC17A2.07c		sequence orphan
SPAC17H9.13c		glutamate 5-kinase
SPAC22F3.02	atf31	transcription factor Atf31
SPAC23A1.16c		DUF408 family protein
SPAC31G5.03	rps1101	40S ribosomal protein S11
SPAC3H5.10	rpl3202	60S ribosomal protein L32
SPAC4D7.06c		siroheme synthase
SPAC4F10.19c		zf-HIT protein Hit1
SPAC57A7.09		human RNF family homolog
SPAC869.07c	mel1	alpha-galactosidase
SPAC8C9.09c	mug129	sequence orphan
SPAPJ698.02c	rps002	40S ribosomal protein S0B
SPBC11C11.01		RNA-binding protein
SPBC15D4.05		conserved protein
SPBC1773.02c		thioredoxin peroxidase
SPBC18H10.10c	cwc16	complexed with Cdc5 protein Cwf16
SPBC18H10.11c		conserved fungal protein
SPBC18H10.18c		sequence orphan
SPBC19C7.01		Mago binding protein homolog
SPBC2F12.04	rpl1701	60S ribosomal protein L17
SPBC30D10.05c		sepiapterin reductase
SPBC32F12.12c		conserved fungal protein
SPCC1235.02	bio2	biotin synthase
SPCC18.09c		conserved eukaryotic protein
SPCC285.04		transthyretin
SPCC306.02c		Rab GTPase binding
SPCC550.11		karyopherin
SPAC1399.04c		uracil phosphoribosyltransferase
SPAC1556.05c		CGR1 family
SPAC1687.16c	erg3	C-5 sterol desaturase Erg3
SPAC17A5.16	ftp105	Golgi localized protein, human HID1 ortholog 3, implicated in vesicle-mediated transport
SPAC17G8.13c	mst2	histone acetyltransferase Mst2
SPAC1952.17c		GTPase activating protein
SPAC1F7.13c	rpl801	60S ribosomal protein L8
SPAC23C11.15	pst2	Clr6 histone deacetylase complex subunit Pst2
SPAC29A4.19c		P-type ATPase
SPAC3G9.01		sequence orphan
SPAC688.12c		sequence orphan
SPAC9E9.14	vps24	vacuolar sorting protein Vps24
SPAPB8E5.04c		phosphatidylglycerol/phosphatidylinositol transfer protein
SPBC1347.11	sro1	sequence orphan
SPBC146.11c	mug97	meiotically upregulated gene Mug97
SPBC19G7.03c	rps3002	40S ribosomal protein S30
SPBC21C3.17c		conserved fungal protein
SPBC21H7.07c	his5	imidazoleglycerol phosphate dehydratase
SPBC25H2.11c		bromodomain protein
SPBC543.08		phosphoinositide biosynthesis protein
SPAC22F3.10c	gcs1	glutamate-cysteine ligase Gcs1
SPCC1322.07c	mug150	sequence orphan
SPCC1393.05		sequence orphan
SPCC297.06c		mitochondrial ribosomal protein subunit 8
SPAC11H11.05c	fta6	Sim4 and Mal2 associated (4 and 2 associated) protein 6
SPAC1687.07		conserved fungal protein
SPAC212.02		sequence orphan
SPAC23C11.13c	hpt1	xanthine phosphoribosyltransferase
SPAC31G5.15		phosphatidylserine decarboxylase
SPAP8A3.02c		2 OG-Fe(II) oxygenase superfamily
SPBC20F10.05		DuF1740 family protein
SPBC29A10.16c		cytochrome b5
SPBC2G2.03c	sbh1	translocon beta subunit Sbh1
SPBC2G2.08	ade9	C-1-tetrahydrofolatesynthase/methylenetetrahydrof olatedehydrogenase/methylenetetrahydrofolatecyclohydrolase/formyltetrahydrofolate synthetase
SPBC31F10.08	mde2	Mde2 protein
SPBC405.05		sequence orphan
SPBC577.14c	spa1	ornithine decarboxylase antizyme Spa1
SPBC800.12c		ubiquitin family protein, unknown
SPCC24B10.16c		sequence orphan
SPCC320.14		threo-3-hydroxyaspartate ammonia-lyase
SPCC70.08c		methyltransferase
SPAC20H4.08		phosphatase activator
SPAC222.04c	ies6	chromatin remodeling complex subunit Ies6
SPAC31A2.14		WD repeat protein, human WRDR48 family
SPAC7D4.08		sequence orphan
SPAC823.15	ppa1	minor serine/threonine protein phosphatase Ppa1
SPAC823.16c	mug179	WD repeat protein Mug179
SPBC106.07c		N alpha-acetyltransferase Nat2
SPBC16E9.06c	uvi31	BolA domain UV inducedv protein Uvi31
SPBC19G7.16	iws1	transcription elongation factor complex subunit Iws1
SPBC1D7.04	mlo3	RNA annealing factor Mlo3
SPBC354.04		sequence orphan
SPBC365.03c	rpl2101	60S ribosomal protein L21
SPBC3B8.04c		membrane transporter
SPBC713.08	tom13	mitochondrial TOM complex subunit Tom13
SPBC83.01	ucp8	UBA/EH/EF hand domain protein Ucp8
SPCC70.09c	mug9	conserved fungal protein
SPCC825.02		glucosidase II Gtb1
SPCP31B10.02		conserved eukaryotic protein
SPAC10F6.07c	mug94	sequence orphan
SPAC139.02c	oac1	anion transporter
SPCC830.04c	mug128	sequence orphan
SPAP27G11.12		human down-regulated in multiple cancers-1 homolog 1
SPBC1271.07c		N-acetyltransferase
SPBC16D10.01c		TPR repeat protein Tci1
SPBC1709.01	chs2	chitin synthase homolog Chs2
SPBC215.14c	vps20	vacuolar sorting protein Vps20
SPBC23G7.14		sequence orphan
SPBC651.06	mug166	sequence orphan
SPBPB2B2.07c		S. pombe specific DUF999 protein family 7
SPCC16A11.07	coq10	ubiquinone binding protein Coq10
SPCC18.01c	adg3	beta-glucosidase Adg3 (predicted)
SPAC1952.08c		pyridoxamine 5'-phosphate oxidase
SPAC23G3.04		DUF1711 family protein
SPAC57A10.09c		High-mobility group non-histone chromatin protein
SPAC8F11.05c	mug130	sequence orphan
SPBC1778.05c		sequence orphan
SPBC19C7.05		cell wall organization protein
SPBC4F6.08c	mrpl39	mitochondrial ribosomal protein subunit L39
SPBC8D2.16c		DUF171 family protein
SPCC1672.04c	cox19	mitochondrial copper chaperone for cytochrome c oxidase Cox19 (predicted)
SPCC18.06c	caf1	CCR4-Not complex subunit Caf1
SPCC191.06		sequence orphan
SPAC11G7.03	idh1	isocitrate dehydrogenase (NAD+) subunit 1 Idh1
SPAC19E9.02	fin1	serine/threonine protein kinase Fin1
SPAC22F8.12c	shf1	sequence orphan
SPAC9E9.11	plr1	pyridoxal reductase
SPBC11B10.08		conserved fungal protein
SPBC2G2.10c	mug110	sequence orphan
SPBC365.11		GRIP domain protein
SPBC4B4.03	rsc1	RSC complex subunit Rsc1
SPBC776.11	rpl2801	60S ribosomal protein L27/L28
SPBP8B7.04	mug45	sequence orphan
SPCC285.15c	rps2802	40S ribosomal protein S28
SPAC11H11.02c	mug162	sequence orphan
SPAC15F9.01c		sequence orphan
SPAC23H3.06	apl6	AP-3 adaptor complex subunit Apl6
SPAC25H1.09	mde5	alpha-amylase homolog Mde5
SPAC26H5.04		vacuolar import and degradation protein Vid28
SPAC32A11.01	mug8	conserved fungal protein
SPAC3A12.10	rpl2001	60S ribosomal protein L20a
SPAC8F11.09c	nnt1	nicotinamide N-methyltransferase Nnt1
SPBC16H5.12c		conserved fungal protein
SPBC21C3.19		DUF1960 family protein
SPBC3H7.09	mug142	palmitoyltransferase
SPBC839.03c		neddylation protein Dcn1
SPBC947.03c		sequence orphan
SPCC569.04		sequence orphan
SPCPB16A4.06c		sequence orphan
SPAC10F6.17c		pyruvate dehydrogenase (lipoamide) phosphatase
SPAC27E2.11c		sequence orphan
SPAC29E6.05c		peptide methionine sulfoxide reductase
SPAC31G5.18c		ubiquitin family, human C1ORF55 related
SPAPB1A10.09	ase1	microtubule-associated protein Ase1
SPBC1198.03c		sequence orphan
SPBC336.13c		mitochondrial inner membrane peptidase complex catalytic subunit 2
SPBC776.14	plh1	phospholipid-diacylglycerol acyltransferase Plh1
SPBP8B7.02		sequence orphan
SPBPJ4664.05		conserved fungal protein
SPCC16C4.20c		sequence orphan
SPAC1142.01		DUF654 family protein
SPAC15A10.15	sgo2	shugoshin Sgo2
SPAC22F3.09c	res2	MBF transcription factor complex subunit Res2
SPAP7G5.03		conjugation protein
SPBC725.09c	hob3	BAR adaptor protein Hob3
SPCC1020.11c		DUF786 family protein
SPCC1919.07		sequence orphan
SPAC15A10.08	ain1	alpha-actinin
SPAC1687.10	mcp1	sequence orphan
SPAC1834.07	klp3	kinesin-like protein Klp3
SPAC1A6.06c	meu31	sequence orphan
SPAC1F3.09	mug161	CwfJ family protein
SPAC1F7.06		ThiJ domain protein
SPAC2H10.02c		26S proteasome regulator
SPBC106.20	exo70	exocyst complex subunit Exo70
SPBC18H10.02	lcf1	long-chain-fatty-acid-CoA ligase Lcf1
SPBC27.06c	mgr2	mitochondrial membrane protein Mgr1
SPCC777.02		transcription factor
SPCP31B10.03c	med31	mediator complex subunit Med31
SPAC14C4.13	rad17	RFC related checkpoint protein Rad17
SPAC19B12.12c	yip11	SMN family protein Yip11
SPAC29A4.05	cam2	myosin I light chain Cam2
SPBC428.06c	rxt2	histone deacetylase complex subunit Rxt2
SPCC13B11.04c		glutathione-dependent formaldehyde dehydrogenase
SPCC14G10.04		sequence orphan
SPCC550.01c	coa4	cytochrome c oxidase assembly protein Coa4 (predicted)
SPAC16.04	dus3	tRNA dihydrouridine synthase Dus3
SPAC16C9.02c		S-methyl-5-thioadenosine phosphorylase
SPAC664.13		sequence orphan
SPAC959.08	rpl2102	60S ribosomal protein L21
SPBC16G5.06		sequence orphan
SPAC11D3.13		ThiJ domain protein
SPAC31G5.17c	rps1001	40S ribosomal protein S10
SPAP8A3.04c	hsp9	heat shock protein Hsp9
SPAPJ695.01c		S. pombe specific UPF0321 family protein 3
SPBC3H7.10		elongator homolog
SPBC530.04	mod5	Tea1 anchoring protein Mod5
SPBC660.14	mik1	mitotic inhibitor kinase Mik1
SPBC1734.15	rsc4	RSC complex subunit Rsc4
SPBC31F10.02		thioesterase superfamily protein
SPBC83.02c	rpl4302	60S ribosomal protein L37a
SPCC126.03	pus1	tRNA pseudouridylate synthase Lsp1
SPAC144.03	ade2	adenylosuccinate synthetase Ade2
SPAC17A2.10c		sequence orphan
SPAC2F3.08	sut1	alpha-glucoside transporter
SPBC25B2.08		sequence orphan
SPCC962.05		sequence orphan
SPAC17C9.16c		spermine family transporter
SPAC30C2.08		conserved fungal protein
SPBC16A3.12c		triglyceride lipase-cholesterol esterase
SPBC409.08		spermine family transporter
SPBC609.05	pob3	FACT complex component Pob3
SPCC794.07		dihydrolipoamide S-acetyltransferase E2
SPAC11D3.04c		SnoaL
SPAC144.14	klp8	kinesin-like protein Klp8
SPAC1556.04c	cdd1	cytidine deaminase Pcd1
SPAC29B12.08	clr5	Clr5 protein
SPBC12D12.07c	trx2	mitochondrial thioredoxin Trx2
SPBC30D10.04	swi3	replication fork protection complex subunit Swi3
SPBC685.02		conserved eukaryotic protein
SPBC725.04		oxalyl-CoA decarboxylase
SPBP8B7.21	ubp3	ubiquitin C-terminal hydrolase Ubp3
SPAC22A12.16		ATP-citrate synthase subunit 2
SPAC22H10.08		conserved protein
SPAC25B8.07c		hypoxia induced family protein
SPAC26A3.02	myh1	adenine DNA glycosylase
SPAC30D11.06c	hfl1	DUF300 family protein
SPAC6C3.03c		sequence orphan
SPBC1198.08		dipeptidase Dug1
SPBC21B10.06c		sequence orphan
SPBP16F5.07	apm1	AP-1 adaptor complex subunit Apm1
SPCC1322.09		conserved fungal protein
SPCC1840.04	pca1	caspase
SPCC70.02c		mitochondrial ATPase inhibitor
SPAC1071.07c	rps1502	40S ribosomal protein S15
SPAC13F5.07c		sequence orphan
SPAC4F10.11	spn1	septin Spn1
SPBC119.14	rti1	Rad22 homolog Rti1
SPBC1685.06	cid11	poly(A) polymerase Cid11
SPBC16E9.09c		COPII vesicle coat component Erp5/Erp6
SPBC1718.03	ker1	DNA-directed RNA polymerase I complex subunit Ker1
SPBC2D10.05	exg3	glucan 1,3-beta-glucosidase Exg3
SPBC3H7.06c	pof9	F-box protein Paf9
SPCC622.19	jmj4	Jmj4 protein
SPAC664.03		RNA polymerase II associated Paf1 complex
SPAC17A2.11		sequence orphan
SPBC1778.02	rap1	telomere binding protein Rap1
SPBC18E5.10		iron sulfur cluster assembly protein
SPBC557.05		arrestin
SPCC18B5.06	erf1	translation release factor eRF1
SPAC12B10.04		tubulin-tyrosine ligase
SPAC140.03	arb1	argonaute binding protein 1
SPAC19G12.08		fatty acid hydroxylase
SPAC27D7.12c	but1	neddylation pathway protein But1
SPAC4F10.08	mug126	sequence orphan
SPBC1711.08		chaperone activator Aha1
SPBC83.11	pet2	triose phosphate transporter
SPBC8D2.03c	hhf2	histone H4 h4.2
SPCC1259.10	pgp1	metallopeptidase Pgp1
SPCC1393.13		DUF89 family protein
SPCC622.14		GTPase activating protein
SPCP1E11.03	mug170	arrestin
SPAC13C5.02	dre4	DNA replication protein Dre4
[truncated: 1,422 more rows]

## Sheet: legend
Dataset EV1. Gene lists from the adaptive growth sceening
137 mutants that grew irrespective of neighboring wt prototrophs (screen1; promotion of NCR). 203 mutants that failed to grow either alone or in the presence of neighboring wt prototrophs (screen1; avoidance of NCR). 29 mutants that grew under neither condition tested (screen2; growth on EMM). 57 mutants that recovered growth on high ammonia concentration plates in the presence of NSF (screen2; N…
