# Supplementary material for: Nitrogen signaling factor triggers a respiration-like gene expression program in fission yeast
Source: EMBO J. 2024 Sep 10;43(20):9. doi: 10.1038/s44318-024-00224-z (PMC11480445; doi:10.1038/s44318-024-00224-z)
Supplement: Supplementary file 3 — Dataset EV2 [file 44318_2024_224_MOESM3_ESM.xlsx]

## Sheet: AnGeLi analyisis of NSF-linked 
Dataset EV2, AnGeLi analyisis of NSF-linked genes with AnGeLi
Category_Name	External_ID	GeneSet_Name	over_represented/under_represented	List_Frequency	Background_Frequency	Corrected_pvalue	Genes_In_Common/Interacting_Gene_Pair
GO Biological Process	GO:0045333;	cellular respiration	Enriched	9.4017094017094 (11/117)	1.12928348909657 (58/5136)	1.85427e-05	SPCC613.10;SPAC1B2.04;SPBC3H7.03c;SPBC3B8.02;SPAC1782.07;SPAC6C3.04;SPCC1753.02c;SPCC1682.01;SPCC338.10c;SPCC191.07;SPAC4A8.03c;
GO Biological Process	GO:0015980;	energy derivation by oxidation of organic compounds	Enriched	9.4017094017094 (11/117)	1.51869158878505 (78/5136)	0.000336341	SPCC613.10;SPAC1B2.04;SPBC3H7.03c;SPBC3B8.02;SPAC1782.07;SPAC6C3.04;SPCC1753.02c;SPCC1682.01;SPCC338.10c;SPCC191.07;SPAC4A8.03c;
GO Biological Process	GO:0006091;	generation of precursor metabolites and energy	Enriched	10.2564102564103 (12/117)	2.06386292834891 (106/5136)	0.00105572	SPCC613.10;SPAC1B2.04;SPBC1773.06c;SPBC3H7.03c;SPBC3B8.02;SPAC1782.07;SPAC6C3.04;SPCC1753.02c;SPCC1682.01;SPCC338.10c;SPCC191.07;SPAC4A8.03c;
GO Biological Process	GO:0055114;	oxidation-reduction process	Enriched	10.2564102564103 (12/117)	2.10280373831776 (108/5136)	0.00122605	SPCC613.10;SPAC1B2.04;SPBC3H7.03c;SPBC3B8.02;SPAC1782.07;SPAC9E9.09c;SPAC6C3.04;SPCC1753.02c;SPCC1682.01;SPCC338.10c;SPCC191.07;SPAC4A8.03c;
GO Biological Process	GO:0017004;	cytochrome complex assembly	Enriched	5.98290598290598 (7/117)	0.681464174454829 (35/5136)	0.00221643	SPBC1215.01;SPBP4H10.03;SPAC17H9.12c;SPAC1486.08;SPCC1682.01;SPCC1672.04c;SPBC26H8.14c;
GO Biological Process	GO:0009060;	aerobic respiration	Enriched	5.98290598290598 (7/117)	0.700934579439252 (36/5136)	0.00259707	SPBC3H7.03c;SPBC3B8.02;SPAC1782.07;SPAC6C3.04;SPCC1753.02c;SPCC1682.01;SPAC4A8.03c;
GO Biological Process	GO:0048522;	positive regulation of cellular process	Enriched	22.2222222222222 (26/117)	9.17056074766355 (471/5136)	0.00274035	SPAC637.10c;SPBC1289.10c;SPAC144.02;SPAC23C11.08;SPAC5D6.12;SPBC3B8.02;SPAC1D4.06c;SPAPB1E7.11c;SPBC29B5.01;SPAC17G8.05;SPBC1778.06c;SPAC17C9.10;SPCC1753.02c;SPAC926.03;SPAC3G9.07c;SPAC57A10.02;SPBC337.13c;SPAC6B12.15;SPBC405.04c;SPBC1198.11c;SPCC1494.10;SPBC32H8.07;SPCC1259.04;SPBC428.06c;SPCC1393.08;SPAC4A8.03c;
GO Biological Process	GO:0048518;	positive regulation of biological process	Enriched	23.0769230769231 (27/117)	9.79361370716511 (503/5136)	0.00354153	SPAC637.10c;SPBC1289.10c;SPAC144.02;SPAC23C11.08;SPAC5D6.12;SPBC3B8.02;SPAC1D4.06c;SPAPB1E7.11c;SPBC530.01;SPBC29B5.01;SPAC17G8.05;SPBC1778.06c;SPAC17C9.10;SPCC1753.02c;SPAC926.03;SPAC3G9.07c;SPAC57A10.02;SPBC337.13c;SPAC6B12.15;SPBC405.04c;SPBC1198.11c;SPCC1494.10;SPBC32H8.07;SPCC1259.04;SPBC428.06c;SPCC1393.08;SPAC4A8.03c;
GO Biological Process	GO:0009605;	response to external stimulus	Enriched	9.4017094017094 (11/117)	2.08333333333333 (107/5136)	0.00400062	SPAC144.02;SPAC23C11.08;SPBC3B8.02;SPBC29B5.01;SPAC17C9.10;SPAC630.14c;SPBC337.13c;SPAC6B12.15;SPBC1198.11c;SPBC32H8.07;SPCC1393.08;
GO Biological Process	GO:0009991;	response to extracellular stimulus	Enriched	9.4017094017094 (11/117)	2.08333333333333 (107/5136)	0.00400062	SPAC144.02;SPAC23C11.08;SPBC3B8.02;SPBC29B5.01;SPAC17C9.10;SPAC630.14c;SPBC337.13c;SPAC6B12.15;SPBC1198.11c;SPBC32H8.07;SPCC1393.08;
GO Biological Process	GO:0031667;	response to nutrient levels	Enriched	9.4017094017094 (11/117)	2.08333333333333 (107/5136)	0.00400062	SPAC144.02;SPAC23C11.08;SPBC3B8.02;SPBC29B5.01;SPAC17C9.10;SPAC630.14c;SPBC337.13c;SPAC6B12.15;SPBC1198.11c;SPBC32H8.07;SPCC1393.08;
GO Biological Process	GO:0031668;	cellular response to extracellular stimulus	Enriched	9.4017094017094 (11/117)	2.08333333333333 (107/5136)	0.00400062	SPAC144.02;SPAC23C11.08;SPBC3B8.02;SPBC29B5.01;SPAC17C9.10;SPAC630.14c;SPBC337.13c;SPAC6B12.15;SPBC1198.11c;SPBC32H8.07;SPCC1393.08;
GO Biological Process	GO:0031669;	cellular response to nutrient levels	Enriched	9.4017094017094 (11/117)	2.08333333333333 (107/5136)	0.00400062	SPAC144.02;SPAC23C11.08;SPBC3B8.02;SPBC29B5.01;SPAC17C9.10;SPAC630.14c;SPBC337.13c;SPAC6B12.15;SPBC1198.11c;SPBC32H8.07;SPCC1393.08;
GO Biological Process	GO:0042773;	ATP synthesis coupled electron transport	Enriched	5.12820512820513 (6/117)	0.525700934579439 (27/5136)	0.00400062	SPCC613.10;SPAC1B2.04;SPAC1782.07;SPCC1682.01;SPCC338.10c;SPCC191.07;
GO Biological Process	GO:0042775;	mitochondrial ATP synthesis coupled electron transport	Enriched	5.12820512820513 (6/117)	0.525700934579439 (27/5136)	0.00400062	SPCC613.10;SPAC1B2.04;SPAC1782.07;SPCC1682.01;SPCC338.10c;SPCC191.07;
GO Biological Process	GO:0071496;	cellular response to external stimulus	Enriched	9.4017094017094 (11/117)	2.08333333333333 (107/5136)	0.00400062	SPAC144.02;SPAC23C11.08;SPBC3B8.02;SPBC29B5.01;SPAC17C9.10;SPAC630.14c;SPBC337.13c;SPAC6B12.15;SPBC1198.11c;SPBC32H8.07;SPCC1393.08;
GO Biological Process	GO:0006119;	oxidative phosphorylation	Enriched	5.12820512820513 (6/117)	0.545171339563863 (28/5136)	0.00436738	SPCC613.10;SPAC1B2.04;SPAC1782.07;SPCC1682.01;SPCC338.10c;SPCC191.07;
GO Biological Process	GO:0042278;	purine nucleoside metabolic process	Enriched	9.4017094017094 (11/117)	2.16121495327103 (111/5136)	0.00513774	SPCC613.10;SPAC1B2.04;SPAC15E1.04;SPAC222.05c;SPAC1782.07;SPAC1805.16c;SPCC1682.01;SPCC338.10c;SPBC30B4.06c;SPCC191.07;SPBP4H10.05c;
GO Biological Process	GO:0006122;	mitochondrial electron transport, ubiquinol to cytochrome c	Enriched	3.41880341880342 (4/117)	0.194704049844237 (10/5136)	0.00643241	SPCC613.10;SPAC1782.07;SPCC1682.01;SPCC191.07;
GO Biological Process	GO:0006366;	transcription from RNA polymerase II promoter	Enriched	18.8034188034188 (22/117)	7.59345794392523 (390/5136)	0.00648983	SPAC3H1.11;SPAC30.02c;SPAC22E12.19;SPBC1289.10c;SPAC144.02;SPAPYUG7.04c;SPAC23C11.08;SPBC3B8.02;SPAC1D4.06c;SPBC29B5.01;SPAC23H4.12;SPBC651.09c;SPBP16F5.03c;SPAC17G8.05;SPAC3G9.07c;SPAC630.14c;SPBC1198.11c;SPCC1494.10;SPBC32H8.07;SPCC1259.04;SPCC1393.08;SPBC428.06c;
GO Biological Process	GO:0050794;	regulation of cellular process	Enriched	40.1709401709402 (47/117)	23.345015576324 (1199/5136)	0.00648983	SPAC3H1.11;SPAC637.10c;SPAC30.02c;SPAC22E12.19;SPBC21B10.03c;SPBC1289.10c;SPAC15E1.04;SPAC144.02;SPAC23C11.08;SPAC5D6.12;SPCC11E10.07c;SPBC3B8.02;SPAC29B12.08;SPAC1D4.06c;SPAPB1E7.11c;SPBC530.01;SPBC29B5.01;SPAC23H4.12;SPBP16F5.03c;SPAC328.01c;SPAC17G8.05;SPCC830.06;SPBC1778.06c;SPAC17C9.10;SPCC1753.02c;SPAC926.03;SPAC1006.03c;SPAC139.01c;SPAC3G9.07c;SPAC57A10.02;SPAPYUG7.02c;SPAC630.14c;SPCC285.…
GO Biological Process	GO:0072521;	purine-containing compound metabolic process	Enriched	10.2564102564103 (12/117)	2.64797507788162 (136/5136)	0.00648983	SPCC613.10;SPAC1B2.04;SPAC15E1.04;SPAC222.05c;SPAC1782.07;SPAC1805.16c;SPCC1682.01;SPCC285.09c;SPCC338.10c;SPCC191.07;SPBC30B4.06c;SPBP4H10.05c;
GO Biological Process	GO:0006357;	regulation of transcription from RNA polymerase II promoter	Enriched	17.0940170940171 (20/117)	6.5809968847352 (338/5136)	0.00745941	SPAC3H1.11;SPAC30.02c;SPAC22E12.19;SPBC1289.10c;SPAC144.02;SPAC23C11.08;SPBC3B8.02;SPAC1D4.06c;SPBC29B5.01;SPAC23H4.12;SPBP16F5.03c;SPAC17G8.05;SPAC3G9.07c;SPAC630.14c;SPBC1198.11c;SPCC1494.10;SPBC32H8.07;SPCC1259.04;SPCC1393.08;SPBC428.06c;
GO Biological Process	GO:0050789;	regulation of biological process	Enriched	41.025641025641 (48/117)	24.2990654205607 (1248/5136)	0.00795759	SPAC3H1.11;SPAC637.10c;SPAC30.02c;SPAC22E12.19;SPBC21B10.03c;SPBC1289.10c;SPAC15E1.04;SPAC144.02;SPBC11B10.07c;SPAC23C11.08;SPAC5D6.12;SPCC11E10.07c;SPBC3B8.02;SPAC29B12.08;SPAC1D4.06c;SPAPB1E7.11c;SPBC530.01;SPBC29B5.01;SPAC23H4.12;SPBP16F5.03c;SPAC328.01c;SPAC17G8.05;SPCC830.06;SPBC1778.06c;SPAC17C9.10;SPCC1753.02c;SPAC926.03;SPAC1006.03c;SPAC139.01c;SPAC3G9.07c;SPAC57A10.02;SPAPYUG7.02c;SPAC63…
GO Biological Process	GO:0022900;	electron transport chain	Enriched	5.12820512820513 (6/117)	0.642523364485981 (33/5136)	0.00892479	SPCC613.10;SPAC1B2.04;SPAC1782.07;SPCC1682.01;SPCC338.10c;SPCC191.07;
GO Biological Process	GO:0022904;	respiratory electron transport chain	Enriched	5.12820512820513 (6/117)	0.642523364485981 (33/5136)	0.00892479	SPCC613.10;SPAC1B2.04;SPAC1782.07;SPCC1682.01;SPCC338.10c;SPCC191.07;
GO Cellular Component	GO:0044429;	mitochondrial part	Enriched	28.2051282051282 (33/117)	9.28738317757009 (477/5136)	1.323e-06	SPCC613.10;SPBC25B2.04c;SPAC1B2.04;SPBC543.09;SPBC25H2.08c;SPBC1215.01;SPAC3A12.12;SPBC1703.13c;SPBC16A3.03c;SPBC1709.09;SPBC27B12.09c;SPBC3H7.03c;SPAC19G12.11;SPAC5D6.12;SPBP4H10.03;SPAC3H1.04c;SPAPB1E7.11c;SPAC222.05c;SPAC1782.07;SPAC9E9.09c;SPAC17H9.12c;SPAC6C3.04;SPAC1486.08;SPAC1635.01;SPCC1682.01;SPCC1672.04c;SPAC17G6.15c;SPCC338.10c;SPBC30B4.06c;SPCC191.07;SPBC26H8.14c;SPAC637.11;SPAC4A8.0…
GO Cellular Component	GO:0005743;	mitochondrial inner membrane	Enriched	17.0940170940171 (20/117)	3.56308411214953 (183/5136)	1.61778e-06	SPCC613.10;SPBC25B2.04c;SPAC1B2.04;SPBC543.09;SPBC1215.01;SPBC25H2.08c;SPBC1703.13c;SPBC27B12.09c;SPAC19G12.11;SPBP4H10.03;SPAC3H1.04c;SPAC222.05c;SPAC1782.07;SPAC17H9.12c;SPAC1486.08;SPCC1682.01;SPAC17G6.15c;SPCC338.10c;SPCC191.07;SPAC4A8.03c;
GO Cellular Component	GO:0019866;	organelle inner membrane	Enriched	17.0940170940171 (20/117)	3.6993769470405 (190/5136)	2.99185e-06	SPCC613.10;SPBC25B2.04c;SPAC1B2.04;SPBC543.09;SPBC1215.01;SPBC25H2.08c;SPBC1703.13c;SPBC27B12.09c;SPAC19G12.11;SPBP4H10.03;SPAC3H1.04c;SPAC222.05c;SPAC1782.07;SPAC17H9.12c;SPAC1486.08;SPCC1682.01;SPAC17G6.15c;SPCC338.10c;SPCC191.07;SPAC4A8.03c;
GO Cellular Component	GO:0005740;	mitochondrial envelope	Enriched	19.6581196581197 (23/117)	5.19859813084112 (267/5136)	7.95161e-06	SPCC613.10;SPBC25B2.04c;SPAC1B2.04;SPBC543.09;SPBC1215.01;SPBC25H2.08c;SPBC1703.13c;SPBC27B12.09c;SPAC19G12.11;SPBP4H10.03;SPAC3H1.04c;SPAC222.05c;SPAC1782.07;SPAC17H9.12c;SPAC1486.08;SPAC1635.01;SPCC1682.01;SPCC1672.04c;SPAC17G6.15c;SPCC338.10c;SPCC191.07;SPBC26H8.14c;SPAC4A8.03c;
GO Cellular Component	GO:0031966;	mitochondrial membrane	Enriched	17.9487179487179 (21/117)	4.65342679127726 (239/5136)	2.30421e-05	SPCC613.10;SPBC25B2.04c;SPAC1B2.04;SPBC543.09;SPBC1215.01;SPBC25H2.08c;SPBC1703.13c;SPBC27B12.09c;SPAC19G12.11;SPBP4H10.03;SPAC3H1.04c;SPAC222.05c;SPAC1782.07;SPAC17H9.12c;SPAC1486.08;SPAC1635.01;SPCC1682.01;SPAC17G6.15c;SPCC338.10c;SPCC191.07;SPAC4A8.03c;
GO Cellular Component	GO:0005739;	mitochondrion	Enriched	33.3333333333333 (39/117)	14.4665109034268 (743/5136)	5.84491e-05	SPCC613.10;SPBC25B2.04c;SPAC1B2.04;SPBC543.09;SPBC25H2.08c;SPBC1215.01;SPAC3A12.12;SPAC15E1.04;SPBC16A3.03c;SPBC1703.13c;SPBC1709.09;SPAC1782.08c;SPBC27B12.09c;SPBC3H7.03c;SPAC19G12.11;SPAC5D6.12;SPAC3G6.06c;SPBP4H10.03;SPAC3H1.04c;SPAPB1E7.11c;SPAC222.05c;SPAC1782.07;SPAC9E9.09c;SPAC17H9.12c;SPAC6C3.04;SPAC1486.08;SPAC1635.01;SPCC1682.01;SPCC1672.04c;SPAC17G6.15c;SPCC338.10c;SPCC191.07;SPBC30B4.…
GO Cellular Component	GO:0031967;	organelle envelope	Enriched	21.3675213675214 (25/117)	7.88551401869159 (405/5136)	0.000778591	SPCC613.10;SPBC25B2.04c;SPAC1B2.04;SPBC543.09;SPBC25H2.08c;SPBC1215.01;SPBC1703.13c;SPBC27B12.09c;SPAC19G12.11;SPBP4H10.03;SPAC3H1.04c;SPAC222.05c;SPAC1782.07;SPAC328.01c;SPAC17H9.12c;SPAC1486.08;SPAC1635.01;SPCC1682.01;SPCC1672.04c;SPAC17G6.15c;SPCC338.10c;SPCC191.07;SPBC31E1.02c;SPBC26H8.14c;SPAC4A8.03c;
GO Cellular Component	GO:0031975;	envelope	Enriched	21.3675213675214 (25/117)	7.88551401869159 (405/5136)	0.000778591	SPCC613.10;SPBC25B2.04c;SPAC1B2.04;SPBC543.09;SPBC25H2.08c;SPBC1215.01;SPBC1703.13c;SPBC27B12.09c;SPAC19G12.11;SPBP4H10.03;SPAC3H1.04c;SPAC222.05c;SPAC1782.07;SPAC328.01c;SPAC17H9.12c;SPAC1486.08;SPAC1635.01;SPCC1682.01;SPCC1672.04c;SPAC17G6.15c;SPCC338.10c;SPCC191.07;SPBC31E1.02c;SPBC26H8.14c;SPAC4A8.03c;
GO Cellular Component	GO:0005746;	mitochondrial respiratory chain	Enriched	5.12820512820513 (6/117)	0.545171339563863 (28/5136)	0.00436738	SPCC613.10;SPAC1B2.04;SPAC1782.07;SPCC1682.01;SPCC338.10c;SPCC191.07;
GO Cellular Component	GO:0070469;	respiratory chain	Enriched	5.12820512820513 (6/117)	0.545171339563863 (28/5136)	0.00436738	SPCC613.10;SPAC1B2.04;SPAC1782.07;SPCC1682.01;SPCC338.10c;SPCC191.07;
GO Cellular Component	GO:0070069;	cytochrome complex	Enriched	4.27350427350427 (5/117)	0.408878504672897 (21/5136)	0.00912464	SPCC613.10;SPAC1B2.04;SPAC1782.07;SPCC1682.01;SPCC338.10c;
GO Molecular Function	GO:0001012;	RNA polymerase II regulatory region DNA binding	Enriched	8.54700854700855 (10/117)	1.96651090342679 (101/5136)	0.00912464	SPAC3H1.11;SPAC22E12.19;SPBC1289.10c;SPAC144.02;SPAC23C11.08;SPBC3B8.02;SPBC29B5.01;SPBC1198.11c;SPCC1494.10;SPCC1393.08;
Phenotypes (FYPO)	FYPO:0000127;	increased sensitivity to chemical during vegetative growth	Enriched	83.7606837606838 (98/117)	42.0755451713396 (2161/5136)	5.32048e-17	SPBC1718.03;SPBC25B2.04c;SPAC1D4.03c;SPBC12C2.07c;SPAC3H1.11;SPAC637.10c;SPAC1B2.04;SPAC9G1.07;SPBC543.09;SPBC25H2.08c;SPAC30.02c;SPBC32F12.05c;SPAC22E12.19;SPAPJ696.01c;SPBC21B10.03c;SPBC1289.10c;SPAC3A12.12;SPAC15E1.04;SPBC16A3.03c;SPBC1709.09;SPAC144.02;SPAPYUG7.04c;SPAC1F5.05c;SPAC1782.08c;SPBC1539.03c;SPBC11B10.07c;SPAC23C11.08;SPBC3H7.03c;SPAC19G12.11;SPBC11G11.05;SPAC144.04c;SPBC17D1.05;SP…
Phenotypes (FYPO)	FYPO:0002683;	increased sensitivity to chemical	Enriched	83.7606837606838 (98/117)	42.1144859813084 (2163/5136)	5.32048e-17	SPBC1718.03;SPBC25B2.04c;SPAC1D4.03c;SPBC12C2.07c;SPAC3H1.11;SPAC637.10c;SPAC1B2.04;SPAC9G1.07;SPBC543.09;SPBC25H2.08c;SPAC30.02c;SPBC32F12.05c;SPAC22E12.19;SPAPJ696.01c;SPBC21B10.03c;SPBC1289.10c;SPAC3A12.12;SPAC15E1.04;SPBC16A3.03c;SPBC1709.09;SPAC144.02;SPAPYUG7.04c;SPAC1F5.05c;SPAC1782.08c;SPBC1539.03c;SPBC11B10.07c;SPAC23C11.08;SPBC3H7.03c;SPAC19G12.11;SPBC11G11.05;SPAC144.04c;SPBC17D1.05;SP…
Phenotypes (FYPO)	FYPO:0000045;	abnormal cell population growth	Enriched	91.4529914529915 (107/117)	54.7702492211838 (2813/5136)	6.12339e-15	SPBC1718.03;SPCC613.10;SPBC25B2.04c;SPAC1D4.03c;SPBC12C2.07c;SPAC3H1.11;SPAC637.10c;SPAC1B2.04;SPAC9G1.07;SPBC543.09;SPBC25H2.08c;SPBC1215.01;SPAC30.02c;SPBC32F12.05c;SPAC22E12.19;SPAPJ696.01c;SPBC21B10.03c;SPBC1289.10c;SPAC3A12.12;SPAC15E1.04;SPBC16A3.03c;SPBC1709.09;SPAC144.02;SPAPYUG7.04c;SPAC1F5.05c;SPAC1782.08c;SPBC1539.03c;SPBC11B10.07c;SPAC23C11.08;SPBC3H7.03c;SPAC19G12.11;SPBC11G11.05;SPA…
Phenotypes (FYPO)	FYPO:0001356;	abnormal vegetative cell population growth	Enriched	91.4529914529915 (107/117)	54.458722741433 (2797/5136)	6.12339e-15	SPBC1718.03;SPCC613.10;SPBC25B2.04c;SPAC1D4.03c;SPBC12C2.07c;SPAC3H1.11;SPAC637.10c;SPAC1B2.04;SPAC9G1.07;SPBC543.09;SPBC25H2.08c;SPBC1215.01;SPAC30.02c;SPBC32F12.05c;SPAC22E12.19;SPAPJ696.01c;SPBC21B10.03c;SPBC1289.10c;SPAC3A12.12;SPAC15E1.04;SPBC16A3.03c;SPBC1709.09;SPAC144.02;SPAPYUG7.04c;SPAC1F5.05c;SPAC1782.08c;SPBC1539.03c;SPBC11B10.07c;SPAC23C11.08;SPBC3H7.03c;SPAC19G12.11;SPBC11G11.05;SPA…
Phenotypes (FYPO)	FYPO:0000684;	decreased cell population growth on glycerol carbon source	Enriched	35.042735042735 (41/117)	7.94392523364486 (408/5136)	5.87943e-14	SPBC25B2.04c;SPAC1B2.04;SPBC543.09;SPBC25H2.08c;SPBC1215.01;SPBC21B10.03c;SPAC3A12.12;SPBC16A3.03c;SPBC1709.09;SPAC1782.08c;SPBC1539.03c;SPAC23C11.08;SPBC3H7.03c;SPAC17H9.04c;SPAC144.04c;SPBC3B8.02;SPBP4H10.03;SPAPB1E7.11c;SPAC222.05c;SPAC977.10;SPAC9E9.09c;SPBC1778.06c;SPAC17H9.12c;SPAC343.10;SPAC1486.08;SPAC1635.01;SPAC926.03;SPBC29A3.01;SPCC1672.04c;SPCC285.09c;SPCC191.07;SPAC17H9.10c;SPBC1198…
Phenotypes (FYPO)	FYPO:0001355;	decreased vegetative cell population growth	Enriched	56.4102564102564 (66/117)	21.417445482866 (1100/5136)	1.19962e-13	SPBC25B2.04c;SPAC1D4.03c;SPAC3H1.11;SPAC1B2.04;SPBC543.09;SPBC25H2.08c;SPBC1215.01;SPAPJ696.01c;SPBC21B10.03c;SPAC3A12.12;SPBC16A3.03c;SPBC1709.09;SPAC144.02;SPAC1782.08c;SPBC1539.03c;SPAC23C11.08;SPBC3H7.03c;SPAC19G12.11;SPAC17H9.04c;SPAC144.04c;SPBC2G2.01c;SPBC3B8.02;SPBP4H10.03;SPAC29B12.08;SPAC1D4.06c;SPAPB1E7.11c;SPAC222.05c;SPBC29B5.01;SPAC23H4.12;SPBP16F5.03c;SPAC977.10;SPAC17G8.05;SPAC9E9…
Phenotypes (FYPO)	FYPO:0000046;	decreased cell population growth	Enriched	56.4102564102564 (66/117)	21.6121495327103 (1110/5136)	1.68047e-13	SPBC25B2.04c;SPAC1D4.03c;SPAC3H1.11;SPAC1B2.04;SPBC543.09;SPBC25H2.08c;SPBC1215.01;SPAPJ696.01c;SPBC21B10.03c;SPAC3A12.12;SPBC16A3.03c;SPBC1709.09;SPAC144.02;SPAC1782.08c;SPBC1539.03c;SPAC23C11.08;SPBC3H7.03c;SPAC19G12.11;SPAC17H9.04c;SPAC144.04c;SPBC2G2.01c;SPBC3B8.02;SPBP4H10.03;SPAC29B12.08;SPAC1D4.06c;SPAPB1E7.11c;SPAC222.05c;SPBC29B5.01;SPAC23H4.12;SPBP16F5.03c;SPAC977.10;SPAC17G8.05;SPAC9E9…
Phenotypes (FYPO)	FYPO:0000139;	cell population growth phenotype	Enriched	91.4529914529915 (107/117)	57.7102803738318 (2964/5136)	4.48752e-13	SPBC1718.03;SPCC613.10;SPBC25B2.04c;SPAC1D4.03c;SPBC12C2.07c;SPAC3H1.11;SPAC637.10c;SPAC1B2.04;SPAC9G1.07;SPBC543.09;SPBC25H2.08c;SPBC1215.01;SPAC30.02c;SPBC32F12.05c;SPAC22E12.19;SPAPJ696.01c;SPBC21B10.03c;SPBC1289.10c;SPAC3A12.12;SPAC15E1.04;SPBC16A3.03c;SPBC1709.09;SPAC144.02;SPAPYUG7.04c;SPAC1F5.05c;SPAC1782.08c;SPBC1539.03c;SPBC11B10.07c;SPAC23C11.08;SPBC3H7.03c;SPAC19G12.11;SPBC11G11.05;SPA…
Phenotypes (FYPO)	FYPO:0001358;	vegetative cell population growth phenotype	Enriched	91.4529914529915 (107/117)	57.6518691588785 (2961/5136)	4.48752e-13	SPBC1718.03;SPCC613.10;SPBC25B2.04c;SPAC1D4.03c;SPBC12C2.07c;SPAC3H1.11;SPAC637.10c;SPAC1B2.04;SPAC9G1.07;SPBC543.09;SPBC25H2.08c;SPBC1215.01;SPAC30.02c;SPBC32F12.05c;SPAC22E12.19;SPAPJ696.01c;SPBC21B10.03c;SPBC1289.10c;SPAC3A12.12;SPAC15E1.04;SPBC16A3.03c;SPBC1709.09;SPAC144.02;SPAPYUG7.04c;SPAC1F5.05c;SPAC1782.08c;SPBC1539.03c;SPBC11B10.07c;SPAC23C11.08;SPBC3H7.03c;SPAC19G12.11;SPBC11G11.05;SPA…
Phenotypes (FYPO)	FYPO:0004325;	sensitive to 5-fluorouracil	Enriched	29.0598290598291 (34/117)	5.97741433021807 (307/5136)	1.75172e-12	SPBC1718.03;SPAC1D4.03c;SPAC9G1.07;SPAPJ696.01c;SPAC3A12.12;SPAC15E1.04;SPBC16A3.03c;SPAC144.02;SPAPYUG7.04c;SPAC1F5.05c;SPCC11E10.07c;SPAC222.05c;SPAC23H4.12;SPBC947.02;SPBP16F5.03c;SPAC17G8.05;SPCC830.06;SPAC1486.08;SPAC926.03;SPAC1006.03c;SPAC57A10.02;SPAC3G9.07c;SPCC1672.04c;SPAC3A12.10;SPAC6B12.15;SPBC405.04c;SPBC30B4.06c;SPAC17H9.10c;SPBC1198.11c;SPAC17A5.16;SPCC1393.08;SPBC31E1.02c;SPBC651…
Phenotypes (FYPO)	FYPO:0002060;	viable vegetative cell population	Enriched	100 (117/117)	77.433800623053 (3977/5136)	8.75952e-11	SPBC1718.03;SPCC613.10;SPBC25B2.04c;SPAC1D4.03c;SPBC12C2.07c;SPAC3H1.11;SPAC637.10c;SPAC1B2.04;SPAC9G1.07;SPBC543.09;SPBC25H2.08c;SPBC1215.01;SPBC1773.06c;SPAC30.02c;SPBC32F12.05c;SPAC22E12.19;SPAPJ696.01c;SPBC21B10.03c;SPBC1289.10c;SPAC3A12.12;SPAC15E1.04;SPBC16A3.03c;SPBC1703.13c;SPBC1709.09;SPAC144.02;SPAPYUG7.04c;SPAC1F5.05c;SPAC1782.08c;SPBC1539.03c;SPBC27B12.09c;SPBC11B10.07c;SPAC23C11.08;S…
Phenotypes (FYPO)	FYPO:0002058;	viable cell population	Enriched	100 (117/117)	77.7063862928349 (3991/5136)	1.38883e-10	SPBC1718.03;SPCC613.10;SPBC25B2.04c;SPAC1D4.03c;SPBC12C2.07c;SPAC3H1.11;SPAC637.10c;SPAC1B2.04;SPAC9G1.07;SPBC543.09;SPBC25H2.08c;SPBC1215.01;SPBC1773.06c;SPAC30.02c;SPBC32F12.05c;SPAC22E12.19;SPAPJ696.01c;SPBC21B10.03c;SPBC1289.10c;SPAC3A12.12;SPAC15E1.04;SPBC16A3.03c;SPBC1703.13c;SPBC1709.09;SPAC144.02;SPAPYUG7.04c;SPAC1F5.05c;SPAC1782.08c;SPBC1539.03c;SPBC27B12.09c;SPBC11B10.07c;SPAC23C11.08;S…
Phenotypes (FYPO)	FYPO:0000124;	viable cell	Enriched	97.4358974358974 (114/117)	71.9236760124611 (3694/5136)	2.17824e-10	SPBC1718.03;SPCC613.10;SPBC25B2.04c;SPAC1D4.03c;SPBC12C2.07c;SPAC3H1.11;SPAC637.10c;SPAC1B2.04;SPAC9G1.07;SPBC543.09;SPBC25H2.08c;SPBC1215.01;SPBC1773.06c;SPAC30.02c;SPBC32F12.05c;SPAC22E12.19;SPAPJ696.01c;SPBC21B10.03c;SPAC3A12.12;SPAC15E1.04;SPBC16A3.03c;SPBC1703.13c;SPBC1709.09;SPAC144.02;SPAPYUG7.04c;SPAC1F5.05c;SPAC1782.08c;SPBC1539.03c;SPBC27B12.09c;SPBC11B10.07c;SPAC23C11.08;SPBC3H7.03c;SP…
Phenotypes (FYPO)	FYPO:0001491;	viable vegetative cell	Enriched	97.4358974358974 (114/117)	71.8457943925234 (3690/5136)	2.17824e-10	SPBC1718.03;SPCC613.10;SPBC25B2.04c;SPAC1D4.03c;SPBC12C2.07c;SPAC3H1.11;SPAC637.10c;SPAC1B2.04;SPAC9G1.07;SPBC543.09;SPBC25H2.08c;SPBC1215.01;SPBC1773.06c;SPAC30.02c;SPBC32F12.05c;SPAC22E12.19;SPAPJ696.01c;SPBC21B10.03c;SPAC3A12.12;SPAC15E1.04;SPBC16A3.03c;SPBC1703.13c;SPBC1709.09;SPAC144.02;SPAPYUG7.04c;SPAC1F5.05c;SPAC1782.08c;SPBC1539.03c;SPBC27B12.09c;SPBC11B10.07c;SPAC23C11.08;SPBC3H7.03c;SP…
Phenotypes (FYPO)	FYPO:0000266;	sensitive to DNA damaging agents	Enriched	45.2991452991453 (53/117)	18.3411214953271 (942/5136)	7.70944e-09	SPBC25B2.04c;SPAC1D4.03c;SPAC3H1.11;SPAC637.10c;SPAC1B2.04;SPBC543.09;SPBC25H2.08c;SPAC30.02c;SPAPJ696.01c;SPBC21B10.03c;SPBC1289.10c;SPAC144.02;SPBC1539.03c;SPAC23C11.08;SPAC19G12.11;SPBC11G11.05;SPAC144.04c;SPBC2G2.01c;SPAC3G6.06c;SPBC3B8.02;SPAC29B12.08;SPAC1D4.06c;SPAC222.05c;SPBC530.01;SPBC29B5.01;SPBC651.09c;SPBP16F5.03c;SPAC977.10;SPAC328.01c;SPAC9E9.09c;SPCC830.06;SPAC17C9.10;SPAC343.10;S…
Phenotypes (FYPO)	FYPO:0005447;	abnormal biological process	Enriched	93.1623931623932 (109/117)	68.75 (3531/5136)	1.30827e-07	SPBC1718.03;SPCC613.10;SPBC25B2.04c;SPAC1D4.03c;SPBC12C2.07c;SPAC3H1.11;SPAC637.10c;SPAC1B2.04;SPAC9G1.07;SPBC543.09;SPBC25H2.08c;SPBC1215.01;SPAC30.02c;SPBC32F12.05c;SPAC22E12.19;SPAPJ696.01c;SPBC21B10.03c;SPBC1289.10c;SPAC3A12.12;SPAC15E1.04;SPBC16A3.03c;SPBC1709.09;SPAC144.02;SPAPYUG7.04c;SPAC1F5.05c;SPAC1782.08c;SPBC1539.03c;SPBC11B10.07c;SPAC23C11.08;SPBC3H7.03c;SPAC19G12.11;SPBC11G11.05;SPA…
Phenotypes (FYPO)	FYPO:0001934;	abolished cell population growth on glycerol carbon source	Enriched	11.965811965812 (14/117)	1.4018691588785 (72/5136)	2.81945e-07	SPBC25B2.04c;SPAC1B2.04;SPBC25H2.08c;SPBC1539.03c;SPBC3B8.02;SPAC222.05c;SPAC343.10;SPAC1635.01;SPCC1672.04c;SPCC191.07;SPBC25D12.06;SPAC1071.11;SPAC637.11;SPAC4A8.03c;
Phenotypes (FYPO)	FYPO:0000300;	biological process phenotype	Enriched	94.017094017094 (110/117)	71.047507788162 (3649/5136)	3.83689e-07	SPBC1718.03;SPCC613.10;SPBC25B2.04c;SPAC1D4.03c;SPBC12C2.07c;SPAC3H1.11;SPAC637.10c;SPAC1B2.04;SPAC9G1.07;SPBC543.09;SPBC25H2.08c;SPBC1215.01;SPAC30.02c;SPBC32F12.05c;SPAC22E12.19;SPAPJ696.01c;SPBC21B10.03c;SPBC1289.10c;SPAC3A12.12;SPAC15E1.04;SPBC16A3.03c;SPBC1709.09;SPAC144.02;SPAPYUG7.04c;SPAC1F5.05c;SPAC1782.08c;SPBC1539.03c;SPBC11B10.07c;SPAC23C11.08;SPBC3H7.03c;SPAC19G12.11;SPBC11G11.05;SPA…
Phenotypes (FYPO)	FYPO:0000087;	sensitive to hydrogen peroxide	Enriched	17.0940170940171 (20/117)	3.2904984423676 (169/5136)	4.30491e-07	SPBC25B2.04c;SPAC3H1.11;SPAC1B2.04;SPBC25H2.08c;SPAC30.02c;SPBC1539.03c;SPAC19G12.11;SPBC3B8.02;SPAC222.05c;SPBC29B5.01;SPBC651.09c;SPCC830.06;SPAC343.10;SPAC1635.01;SPCC1672.04c;SPCC191.07;SPBC25D12.06;SPBC31E1.02c;SPAC1071.11;SPAC4A8.03c;
Phenotypes (FYPO)	FYPO:0001575;	abolished vegetative cell population growth	Enriched	16.2393162393162 (19/117)	3.34890965732087 (172/5136)	3.20656e-06	SPBC25B2.04c;SPAC1B2.04;SPBC25H2.08c;SPAPJ696.01c;SPBC1539.03c;SPAC19G12.11;SPBC3B8.02;SPBP4H10.03;SPAC222.05c;SPAC343.10;SPAC1635.01;SPCC1672.04c;SPBC337.13c;SPCC191.07;SPBC25D12.06;SPAC1071.11;SPAC637.11;SPCC1919.10c;SPAC4A8.03c;
Phenotypes (FYPO)	FYPO:0000708;	decreased mating efficiency	Enriched	30.7692307692308 (36/117)	11.3123052959502 (581/5136)	3.39221e-06	SPBC1718.03;SPCC613.10;SPAC1B2.04;SPBC1215.01;SPAPJ696.01c;SPAC3A12.12;SPBC16A3.03c;SPBC1709.09;SPAC144.02;SPAC19G12.11;SPCC11E10.07c;SPBC3B8.02;SPAC222.05c;SPBC530.01;SPBC29B5.01;SPBC947.02;SPBC1652.02;SPAC328.01c;SPAC17G8.05;SPCC830.06;SPAC6C3.04;SPAC926.03;SPAC1006.03c;SPAC139.01c;SPAC1805.16c;SPCC1682.01;SPAPYUG7.02c;SPCC1672.04c;SPCC285.09c;SPBC337.13c;SPAC6B12.15;SPBC30B4.06c;SPBC1198.11c;S…
Phenotypes (FYPO)	FYPO:0005448;	abolished biological process	Enriched	38.4615384615385 (45/117)	16.6666666666667 (856/5136)	4.14911e-06	SPBC25B2.04c;SPBC12C2.07c;SPAC1B2.04;SPBC25H2.08c;SPAPJ696.01c;SPBC1289.10c;SPBC1539.03c;SPBC11B10.07c;SPAC19G12.11;SPBC2G2.01c;SPAC5D6.12;SPBC3B8.02;SPBP4H10.03;SPAC1D4.06c;SPAC222.05c;SPBC530.01;SPBC29B5.01;SPBC651.09c;SPBP16F5.03c;SPAC977.10;SPAC328.01c;SPCC830.06;SPBC1778.06c;SPAC343.10;SPCC1753.02c;SPAC1635.01;SPAC926.03;SPAC1006.03c;SPAC57A10.02;SPAPYUG7.02c;SPCC1672.04c;SPCC285.09c;SPBC337…
Phenotypes (FYPO)	FYPO:0001407;	decreased cell population growth on glucose carbon source	Enriched	24.7863247863248 (29/117)	8.21651090342679 (422/5136)	1.38582e-05	SPAC1D4.03c;SPAC3H1.11;SPAPJ696.01c;SPBC16A3.03c;SPAC144.02;SPBC3H7.03c;SPAC19G12.11;SPBC2G2.01c;SPBC3B8.02;SPAC29B12.08;SPAC1D4.06c;SPAC23H4.12;SPAC977.10;SPAC17G8.05;SPCC830.06;SPAC17C9.10;SPAC1006.03c;SPAC3G9.07c;SPAPYUG7.02c;SPAC630.14c;SPBC337.13c;SPAC3C7.08c;SPBC1198.11c;SPAC17H9.10c;SPCC1393.08;SPBC31E1.02c;SPAC637.11;SPCC1919.10c;SPAC4A8.03c;
Phenotypes (FYPO)	FYPO:0001331;	cellular process phenotype during vegetative growth	Enriched	53.8461538461538 (63/117)	30.9774143302181 (1591/5136)	8.39084e-05	SPAC3H1.11;SPAC637.10c;SPAC1B2.04;SPBC543.09;SPAC30.02c;SPAPJ696.01c;SPBC21B10.03c;SPBC1289.10c;SPBC1709.09;SPAC144.02;SPBC3H7.03c;SPBC2G2.01c;SPAC5D6.12;SPCC11E10.07c;SPAC3G6.06c;SPBC3B8.02;SPBP4H10.03;SPAC29B12.08;SPAC1D4.06c;SPAPB1E7.11c;SPBC530.01;SPBC29B5.01;SPAPB2B4.04c;SPAC23H4.12;SPBC651.09c;SPBP16F5.03c;SPAC977.10;SPBC1652.02;SPAC328.01c;SPAC17G8.05;SPCC830.06;SPBC1778.06c;SPAC17C9.10;SP…
Phenotypes (FYPO)	FYPO:0001985;	abnormal phenotype	Enriched	95.7264957264957 (112/117)	78.6799065420561 (4041/5136)	8.56119e-05	SPBC1718.03;SPCC613.10;SPBC25B2.04c;SPAC1D4.03c;SPBC12C2.07c;SPAC3H1.11;SPAC637.10c;SPAC1B2.04;SPAC9G1.07;SPBC543.09;SPBC25H2.08c;SPBC1215.01;SPAC30.02c;SPBC32F12.05c;SPAC22E12.19;SPAPJ696.01c;SPBC21B10.03c;SPBC1289.10c;SPAC3A12.12;SPAC15E1.04;SPBC16A3.03c;SPBC1709.09;SPAC144.02;SPAPYUG7.04c;SPAC1F5.05c;SPAC1782.08c;SPBC1539.03c;SPBC27B12.09c;SPBC11B10.07c;SPAC23C11.08;SPBC3H7.03c;SPAC19G12.11;SP…
Phenotypes (FYPO)	FYPO:0000989;	altered level of substance in cell	Enriched	35.042735042735 (41/117)	16.5498442367601 (850/5136)	0.000268938	SPAC637.10c;SPAC1B2.04;SPBC543.09;SPBC16A3.03c;SPAC144.02;SPAPYUG7.04c;SPAC23C11.08;SPAC19G12.11;SPBC2G2.01c;SPAC5D6.12;SPBC3B8.02;SPAC29B12.08;SPAC1D4.06c;SPAPB1E7.11c;SPBC29B5.01;SPAPB2B4.04c;SPAC23H4.12;SPAC1782.07;SPBC651.09c;SPAC977.10;SPAC17G8.05;SPAC17C9.10;SPCC1753.02c;SPAC1006.03c;SPAC57A10.02;SPAPYUG7.02c;SPAC630.14c;SPCC285.09c;SPBC337.13c;SPAC3C7.08c;SPAC3A12.10;SPAC6B12.15;SPCC191.07…
Phenotypes (FYPO)	FYPO:0001362;	abnormal cellular process during vegetative growth	Enriched	49.5726495726496 (58/117)	28.1931464174455 (1448/5136)	0.000332345	SPAC3H1.11;SPAC637.10c;SPBC543.09;SPAC30.02c;SPAPJ696.01c;SPBC21B10.03c;SPBC1289.10c;SPBC1709.09;SPAC144.02;SPBC3H7.03c;SPBC2G2.01c;SPAC5D6.12;SPCC11E10.07c;SPAC3G6.06c;SPBC3B8.02;SPBP4H10.03;SPAC29B12.08;SPAC1D4.06c;SPAPB1E7.11c;SPBC530.01;SPBC29B5.01;SPAPB2B4.04c;SPAC23H4.12;SPBC651.09c;SPBP16F5.03c;SPAC977.10;SPAC328.01c;SPAC17G8.05;SPCC830.06;SPBC1778.06c;SPAC17C9.10;SPCC1753.02c;SPAC926.03;S…
Phenotypes (FYPO)	FYPO:0000126;	increased resistance to chemical during vegetative growth	Enriched	26.4957264957265 (31/117)	10.7866043613707 (554/5136)	0.000336341	SPBC1718.03;SPBC25B2.04c;SPAC1D4.03c;SPAC3H1.11;SPAC637.10c;SPBC21B10.03c;SPAC144.02;SPAC23C11.08;SPBC3H7.03c;SPAC19G12.11;SPAC3H1.04c;SPBC29B5.01;SPBC947.02;SPAC977.10;SPAC328.01c;SPCC830.06;SPAC343.10;SPAC1635.01;SPCC1753.02c;SPCC1682.01;SPAC3G9.07c;SPAPYUG7.02c;SPAC630.14c;SPBC337.13c;SPAC3A12.10;SPBC1198.11c;SPAC17H9.10c;SPCC1494.10;SPBC29A10.02;SPAP27G11.14c;SPAC4A8.03c;
Phenotypes (FYPO)	FYPO:0002682;	increased resistance to chemical	Enriched	26.4957264957265 (31/117)	10.7866043613707 (554/5136)	0.000336341	SPBC1718.03;SPBC25B2.04c;SPAC1D4.03c;SPAC3H1.11;SPAC637.10c;SPBC21B10.03c;SPAC144.02;SPAC23C11.08;SPBC3H7.03c;SPAC19G12.11;SPAC3H1.04c;SPBC29B5.01;SPBC947.02;SPAC977.10;SPAC328.01c;SPCC830.06;SPAC343.10;SPAC1635.01;SPCC1753.02c;SPCC1682.01;SPAC3G9.07c;SPAPYUG7.02c;SPAC630.14c;SPBC337.13c;SPAC3A12.10;SPBC1198.11c;SPAC17H9.10c;SPCC1494.10;SPBC29A10.02;SPAP27G11.14c;SPAC4A8.03c;
Phenotypes (FYPO)	FYPO:0000990;	increased level of substance in cell	Enriched	26.4957264957265 (31/117)	11.4485981308411 (588/5136)	0.00122605	SPAC637.10c;SPAC1B2.04;SPBC543.09;SPAC144.02;SPAPYUG7.04c;SPAC23C11.08;SPAC19G12.11;SPBC2G2.01c;SPAC5D6.12;SPAC29B12.08;SPAC1D4.06c;SPBC29B5.01;SPAPB2B4.04c;SPAC23H4.12;SPAC977.10;SPAC17G8.05;SPCC1753.02c;SPAC1006.03c;SPAC57A10.02;SPCC285.09c;SPAC630.14c;SPBC337.13c;SPAC3C7.08c;SPBC1198.11c;SPAC17H9.10c;SPCC191.07;SPBC32H8.07;SPCC1393.08;SPBC31E1.02c;SPAC1071.11;SPAC637.11;
Phenotypes (FYPO)	FYPO:0000078;	abnormal cellular respiration	Enriched	5.12820512820513 (6/117)	0.408878504672897 (21/5136)	0.00122813	SPBC1709.09;SPAC5D6.12;SPAPB1E7.11c;SPCC1753.02c;SPCC191.07;SPAC4A8.03c;
Phenotypes (FYPO)	FYPO:0001312;	normal vegetative phenotype	Enriched	92.3076923076923 (108/117)	75.7593457943925 (3891/5136)	0.00122813	SPCC613.10;SPBC25B2.04c;SPAC1D4.03c;SPBC12C2.07c;SPAC637.10c;SPAC1B2.04;SPAC9G1.07;SPBC543.09;SPBC25H2.08c;SPBC1215.01;SPBC1773.06c;SPAC22E12.19;SPAPJ696.01c;SPBC21B10.03c;SPBC1289.10c;SPAC3A12.12;SPAC15E1.04;SPBC16A3.03c;SPBC1703.13c;SPBC1709.09;SPAC144.02;SPAPYUG7.04c;SPAC1F5.05c;SPAC1782.08c;SPBC1539.03c;SPBC27B12.09c;SPBC11B10.07c;SPAC23C11.08;SPBC3H7.03c;SPAC19G12.11;SPBC11G11.05;SPAC17H9.04…
Phenotypes (FYPO)	FYPO:0000257;	normal phenotype	Enriched	94.017094017094 (110/117)	78.4657320872274 (4030/5136)	0.00138432	SPCC613.10;SPBC25B2.04c;SPAC1D4.03c;SPBC12C2.07c;SPAC637.10c;SPAC1B2.04;SPAC9G1.07;SPBC543.09;SPBC25H2.08c;SPBC1215.01;SPBC1773.06c;SPAC30.02c;SPAC22E12.19;SPAPJ696.01c;SPBC21B10.03c;SPBC1289.10c;SPAC3A12.12;SPAC15E1.04;SPBC16A3.03c;SPBC1703.13c;SPBC1709.09;SPAC144.02;SPAPYUG7.04c;SPAC1F5.05c;SPAC1782.08c;SPBC1539.03c;SPBC27B12.09c;SPBC11B10.07c;SPAC23C11.08;SPBC3H7.03c;SPAC19G12.11;SPBC11G11.05;…
Phenotypes (FYPO)	FYPO:0001492;	viable elongated vegetative cell	Enriched	19.6581196581197 (23/117)	7.14563862928349 (367/5136)	0.00138432	SPBC1718.03;SPAC3H1.11;SPAC9G1.07;SPAC30.02c;SPBC32F12.05c;SPAC144.02;SPBC3H7.03c;SPBC3B8.02;SPBC29B5.01;SPAC23H4.12;SPBC651.09c;SPAC17G8.05;SPCC830.06;SPAC926.03;SPAC57A10.02;SPAPYUG7.02c;SPCC285.09c;SPAC630.14c;SPAC3C7.08c;SPAC6B12.15;SPAC17H9.10c;SPBC428.06c;SPBC651.10;
Phenotypes (FYPO)	FYPO:0000271;	sensitive to salt stress	Enriched	10.2564102564103 (12/117)	2.20015576323988 (113/5136)	0.00176392	SPAPJ696.01c;SPBC3B8.02;SPBC530.01;SPBC29B5.01;SPAC977.10;SPCC1753.02c;SPAPYUG7.02c;SPAC17A5.16;SPBC31E1.02c;SPAC1071.11;SPBC651.10;SPAC4A8.03c;
Phenotypes (FYPO)	FYPO:0000115;	sensitive to valproic acid	Enriched	11.965811965812 (14/117)	2.99844236760125 (154/5136)	0.00179863	SPAC144.02;SPAPYUG7.04c;SPAC1F5.05c;SPBC11B10.07c;SPBC3H7.03c;SPBC530.01;SPBC947.02;SPAC8E11.05c;SPAC1006.03c;SPAC1805.16c;SPAC630.14c;SPBC30B4.06c;SPCC1393.08;SPAC1071.11;
Phenotypes (FYPO)	FYPO:0000142;	gene expression phenotype	Enriched	33.3333333333333 (39/117)	16.7640186915888 (861/5136)	0.00179863	SPAC637.10c;SPBC543.09;SPAC30.02c;SPBC21B10.03c;SPBC16A3.03c;SPAC144.02;SPAPYUG7.04c;SPAC5D6.12;SPBC3B8.02;SPAC29B12.08;SPAC1D4.06c;SPAPB1E7.11c;SPBC29B5.01;SPAPB2B4.04c;SPAC23H4.12;SPBC651.09c;SPAC977.10;SPAC328.01c;SPAC17G8.05;SPCC1753.02c;SPAC139.01c;SPAC1006.03c;SPAC3G9.07c;SPAC57A10.02;SPAPYUG7.02c;SPAC630.14c;SPCC285.09c;SPBC337.13c;SPAC3C7.08c;SPAC6B12.15;SPCC191.07;SPAC17H9.10c;SPBC1198.1…
Phenotypes (FYPO)	FYPO:0001330;	increased level of substance in cell during vegetative growth	Enriched	24.7863247863248 (29/117)	10.6892523364486 (549/5136)	0.00221643	SPAC637.10c;SPAC1B2.04;SPBC543.09;SPAC144.02;SPAPYUG7.04c;SPAC23C11.08;SPAC19G12.11;SPBC2G2.01c;SPAC5D6.12;SPAC29B12.08;SPAC1D4.06c;SPBC29B5.01;SPAPB2B4.04c;SPAC23H4.12;SPAC977.10;SPAC17G8.05;SPCC1753.02c;SPAC1006.03c;SPCC285.09c;SPBC337.13c;SPAC3C7.08c;SPBC1198.11c;SPAC17H9.10c;SPCC191.07;SPBC32H8.07;SPCC1393.08;SPBC31E1.02c;SPAC1071.11;SPAC637.11;
Phenotypes (FYPO)	FYPO:0001322;	abnormal subcellular component during vegetative growth	Enriched	33.3333333333333 (39/117)	16.9392523364486 (870/5136)	0.00277317	SPBC1718.03;SPBC25B2.04c;SPAC637.10c;SPBC543.09;SPAC30.02c;SPAC3A12.12;SPBC1709.09;SPAC144.02;SPBC3H7.03c;SPBC2G2.01c;SPAC5D6.12;SPAC3G6.06c;SPBP4H10.03;SPAC29B12.08;SPAPB1E7.11c;SPAC3H1.04c;SPBC29B5.01;SPAC17G8.05;SPCC830.06;SPBC1778.06c;SPAC17C9.10;SPAC343.10;SPCC1753.02c;SPAC926.03;SPAC1006.03c;SPAC57A10.02;SPAPYUG7.02c;SPCC1672.04c;SPAC630.14c;SPAC3C7.08c;SPAC3A12.10;SPAC6B12.15;SPAC17H9.10c;…
Phenotypes (FYPO)	FYPO:0000270;	sensitive to osmotic stress	Enriched	10.2564102564103 (12/117)	2.35591900311526 (121/5136)	0.00300714	SPAPJ696.01c;SPBC3B8.02;SPBC530.01;SPBC29B5.01;SPAC977.10;SPCC1753.02c;SPAPYUG7.02c;SPAC17A5.16;SPBC31E1.02c;SPAC1071.11;SPBC651.10;SPAC4A8.03c;
Phenotypes (FYPO)	FYPO:0001333;	gene expression regulation phenotype during vegetative growth	Enriched	16.2393162393162 (19/117)	5.49065420560748 (282/5136)	0.00300714	SPAC30.02c;SPBC21B10.03c;SPAC144.02;SPBC29B5.01;SPAPB2B4.04c;SPAC328.01c;SPAC17G8.05;SPCC1753.02c;SPAC1006.03c;SPAC139.01c;SPAC3G9.07c;SPAPYUG7.02c;SPAC630.14c;SPAC17H9.10c;SPBC1198.11c;SPBC32H8.07;SPCC1259.04;SPCC1393.08;SPBC31E1.02c;
Phenotypes (FYPO)	FYPO:0000287;	abnormal subcellular component	Enriched	40.1709401709402 (47/117)	22.6830218068536 (1165/5136)	0.00315935	SPBC1718.03;SPCC613.10;SPBC25B2.04c;SPAC1D4.03c;SPAC637.10c;SPBC543.09;SPAC30.02c;SPBC32F12.05c;SPBC1289.10c;SPAC3A12.12;SPBC1709.09;SPAC144.02;SPBC3H7.03c;SPBC2G2.01c;SPAC5D6.12;SPAC3G6.06c;SPBP4H10.03;SPAC29B12.08;SPAPB1E7.11c;SPAC3H1.04c;SPBC29B5.01;SPBC947.02;SPAC17G8.05;SPCC830.06;SPBC1778.06c;SPAC17C9.10;SPAC343.10;SPCC1753.02c;SPAC926.03;SPAC1006.03c;SPAC57A10.02;SPAPYUG7.02c;SPCC1672.04c;…
Phenotypes (FYPO)	FYPO:0000288;	gene expression regulation phenotype	Enriched	17.0940170940171 (20/117)	6.05529595015576 (311/5136)	0.00335726	SPAC30.02c;SPBC21B10.03c;SPAC144.02;SPBC29B5.01;SPAPB2B4.04c;SPAC328.01c;SPAC17G8.05;SPCC1753.02c;SPAC1006.03c;SPAC139.01c;SPAC3G9.07c;SPAPYUG7.02c;SPAC630.14c;SPAC6B12.15;SPAC17H9.10c;SPBC1198.11c;SPBC32H8.07;SPCC1259.04;SPCC1393.08;SPBC31E1.02c;
Phenotypes (FYPO)	FYPO:0001323;	altered level of substance in cell during vegetative growth	Enriched	30.7692307692308 (36/117)	15.1869158878505 (780/5136)	0.00337187	SPAC637.10c;SPAC1B2.04;SPBC543.09;SPAC144.02;SPAPYUG7.04c;SPAC23C11.08;SPAC19G12.11;SPBC2G2.01c;SPAC5D6.12;SPBC3B8.02;SPAC29B12.08;SPAC1D4.06c;SPAPB1E7.11c;SPBC29B5.01;SPAPB2B4.04c;SPAC23H4.12;SPBC651.09c;SPAC977.10;SPAC17G8.05;SPCC1753.02c;SPAC1006.03c;SPAPYUG7.02c;SPCC285.09c;SPBC337.13c;SPAC3C7.08c;SPAC3A12.10;SPAC6B12.15;SPCC191.07;SPAC17H9.10c;SPBC1198.11c;SPBC32H8.07;SPCC1393.08;SPBC31E1.02…
Phenotypes (FYPO)	FYPO:0002197;	viable vegetative cell with abnormal cell shape	Enriched	29.0598290598291 (34/117)	14.3107476635514 (735/5136)	0.00400062	SPBC1718.03;SPAC3H1.11;SPAC637.10c;SPAC9G1.07;SPAC30.02c;SPBC32F12.05c;SPAC15E1.04;SPAC144.02;SPAC1F5.05c;SPBC27B12.09c;SPBC3H7.03c;SPBC3B8.02;SPBC29B5.01;SPAC23H4.12;SPBC947.02;SPBC651.09c;SPAC9E9.09c;SPAC17G8.05;SPCC830.06;SPBC1778.06c;SPAC926.03;SPAC1006.03c;SPAC57A10.02;SPAPYUG7.02c;SPAC630.14c;SPCC285.09c;SPAC3C7.08c;SPAC6B12.15;SPAC17H9.10c;SPBC428.06c;SPBC31E1.02c;SPBC651.10;SPCC1919.10c;S…
Phenotypes (FYPO)	FYPO:0000143;	transcription regulation phenotype	Enriched	16.2393162393162 (19/117)	5.70482866043614 (293/5136)	0.00412431	SPAC30.02c;SPBC21B10.03c;SPAC144.02;SPBC29B5.01;SPAPB2B4.04c;SPAC328.01c;SPAC17G8.05;SPCC1753.02c;SPAC1006.03c;SPAC139.01c;SPAC3G9.07c;SPAPYUG7.02c;SPAC630.14c;SPAC6B12.15;SPAC17H9.10c;SPBC32H8.07;SPCC1259.04;SPCC1393.08;SPBC31E1.02c;
Phenotypes (FYPO)	FYPO:0001335;	transcription regulation phenotype during vegetative growth	Enriched	15.3846153846154 (18/117)	5.21806853582555 (268/5136)	0.00424506	SPAC30.02c;SPBC21B10.03c;SPAC144.02;SPBC29B5.01;SPAPB2B4.04c;SPAC328.01c;SPAC17G8.05;SPCC1753.02c;SPAC1006.03c;SPAC139.01c;SPAC3G9.07c;SPAPYUG7.02c;SPAC630.14c;SPAC17H9.10c;SPBC32H8.07;SPCC1259.04;SPCC1393.08;SPBC31E1.02c;
Phenotypes (FYPO)	FYPO:0001489;	inviable vegetative cell	Underrepresented	11.1111111111111 (13/117)	27.2001557632399 (1397/5136)	0.0045099	SPAC15E1.04;SPAC1F5.05c;SPBC2G2.01c;SPBP4H10.03;SPAC23H4.12;SPBC1778.06c;SPAC17C9.10;SPAC926.03;SPAC57A10.02;SPBC337.13c;SPCC191.07;SPAC17H9.10c;SPBC651.10;
Phenotypes (FYPO)	FYPO:0000091;	sensitive to thiabendazole	Enriched	17.9487179487179 (21/117)	6.89252336448598 (354/5136)	0.00516454	SPAC1B2.04;SPAC144.02;SPAC23C11.08;SPBC3H7.03c;SPBC11G11.05;SPAC144.04c;SPAC3G6.06c;SPAC29B12.08;SPBC651.09c;SPAC9E9.09c;SPCC830.06;SPAC1006.03c;SPAPYUG7.02c;SPAC630.14c;SPAC17H9.10c;SPBC32H8.07;SPCC1259.04;SPCC1393.08;SPBC428.06c;SPBC29A10.02;SPBC651.10;
Phenotypes (FYPO)	FYPO:0002620;	normal growth on trichostatin A	Enriched	9.4017094017094 (11/117)	2.2196261682243 (114/5136)	0.00642601	SPAC144.02;SPAPYUG7.04c;SPAC1F5.05c;SPBC11B10.07c;SPBC3H7.03c;SPAC8E11.05c;SPAC1805.16c;SPAC630.14c;SPBC30B4.06c;SPCC1393.08;SPAC1071.11;
Phenotypes (FYPO)	FYPO:0000114;	cellular process phenotype	Enriched	70.0854700854701 (82/117)	51.6744548286604 (2654/5136)	0.00647029	SPBC1718.03;SPCC613.10;SPBC12C2.07c;SPAC3H1.11;SPAC637.10c;SPAC1B2.04;SPBC543.09;SPBC1215.01;SPAC30.02c;SPBC32F12.05c;SPAC22E12.19;SPAPJ696.01c;SPBC21B10.03c;SPBC1289.10c;SPBC16A3.03c;SPBC1709.09;SPAC144.02;SPAPYUG7.04c;SPAC1782.08c;SPBC11B10.07c;SPAC23C11.08;SPBC3H7.03c;SPAC19G12.11;SPAC144.04c;SPBC2G2.01c;SPAC5D6.12;SPAC3G6.06c;SPCC11E10.07c;SPBC3B8.02;SPBP4H10.03;SPAC29B12.08;SPAC1D4.06c;SPAPB…
Phenotypes (FYPO)	FYPO:0001357;	normal vegetative cell population growth	Enriched	35.8974358974359 (42/117)	19.8403426791277 (1019/5136)	0.00647029	SPBC543.09;SPAC30.02c;SPAC22E12.19;SPBC16A3.03c;SPAC144.02;SPAPYUG7.04c;SPAC1F5.05c;SPBC11B10.07c;SPBC3H7.03c;SPBC2G2.01c;SPAC3G6.06c;SPBC3B8.02;SPBP4H10.03;SPAC1D4.06c;SPBC29B5.01;SPAPB2B4.04c;SPAC977.10;SPCC830.06;SPBC1778.06c;SPAC8E11.05c;SPAC17C9.10;SPAC1006.03c;SPAC1805.16c;SPAC3G9.07c;SPAC57A10.02;SPAPYUG7.02c;SPAC630.14c;SPBC337.13c;SPAC3C7.08c;SPAC6B12.15;SPCC191.07;SPAC17H9.10c;SPBC1198.…
Phenotypes (FYPO)	FYPO:0000047;	normal cell population growth	Enriched	35.8974358974359 (42/117)	19.9766355140187 (1026/5136)	0.00648983	SPBC543.09;SPAC30.02c;SPAC22E12.19;SPBC16A3.03c;SPAC144.02;SPAPYUG7.04c;SPAC1F5.05c;SPBC11B10.07c;SPBC3H7.03c;SPBC2G2.01c;SPAC3G6.06c;SPBC3B8.02;SPBP4H10.03;SPAC1D4.06c;SPBC29B5.01;SPAPB2B4.04c;SPAC977.10;SPCC830.06;SPBC1778.06c;SPAC8E11.05c;SPAC17C9.10;SPAC1006.03c;SPAC1805.16c;SPAC3G9.07c;SPAC57A10.02;SPAPYUG7.02c;SPAC630.14c;SPBC337.13c;SPAC3C7.08c;SPAC6B12.15;SPCC191.07;SPAC17H9.10c;SPBC1198.…
Phenotypes (FYPO)	FYPO:0000824;	altered RNA level	Enriched	22.2222222222222 (26/117)	9.83255451713396 (505/5136)	0.00648983	SPBC543.09;SPBC16A3.03c;SPAC144.02;SPAPYUG7.04c;SPAC5D6.12;SPBC3B8.02;SPAC29B12.08;SPAC1D4.06c;SPAPB1E7.11c;SPBC29B5.01;SPAC23H4.12;SPAC17G8.05;SPCC1753.02c;SPAC1006.03c;SPAPYUG7.02c;SPCC285.09c;SPAC630.14c;SPBC337.13c;SPAC3C7.08c;SPAC6B12.15;SPAC17H9.10c;SPBC1198.11c;SPCC191.07;SPBC32H8.07;SPCC1393.08;SPAC637.11;
Phenotypes (FYPO)	FYPO:0000304;	sensitive to stress during vegetative growth	Enriched	17.0940170940171 (20/117)	6.61993769470405 (340/5136)	0.00792631	SPAPJ696.01c;SPAC144.02;SPAC3G6.06c;SPBC3B8.02;SPAC1D4.06c;SPBC530.01;SPBC29B5.01;SPAC977.10;SPCC1753.02c;SPAC3G9.07c;SPAC57A10.02;SPAPYUG7.02c;SPBC29A3.01;SPAC3C7.08c;SPAC17H9.10c;SPAC17A5.16;SPBC31E1.02c;SPAC1071.11;SPBC651.10;SPAC4A8.03c;
Phenotypes (FYPO)	FYPO:0002009;	decreased oxygen consumption during vegetative growth	Enriched	4.27350427350427 (5/117)	0.389408099688474 (20/5136)	0.00792631	SPAC1B2.04;SPBP4H10.03;SPCC191.07;SPAC1071.11;SPAC4A8.03c;
Phenotypes (FYPO)	FYPO:0000628;	abnormal cellular process	Enriched	65.8119658119658 (77/117)	47.5077881619938 (2440/5136)	0.00827083	SPBC1718.03;SPCC613.10;SPBC12C2.07c;SPAC3H1.11;SPAC637.10c;SPBC543.09;SPBC1215.01;SPAC30.02c;SPBC32F12.05c;SPAC22E12.19;SPAPJ696.01c;SPBC21B10.03c;SPBC1289.10c;SPBC1709.09;SPAC144.02;SPAC1782.08c;SPBC11B10.07c;SPAC23C11.08;SPBC3H7.03c;SPAC19G12.11;SPAC144.04c;SPBC2G2.01c;SPAC5D6.12;SPCC11E10.07c;SPAC3G6.06c;SPBC3B8.02;SPBP4H10.03;SPAC29B12.08;SPAC1D4.06c;SPAPB1E7.11c;SPAC222.05c;SPBC530.01;SPAPB2…
Phenotypes (FYPO)	FYPO:0002549;	sensitive to stress	Enriched	17.0940170940171 (20/117)	6.67834890965732 (343/5136)	0.00867816	SPAPJ696.01c;SPAC144.02;SPAC3G6.06c;SPBC3B8.02;SPAC1D4.06c;SPBC530.01;SPBC29B5.01;SPAC977.10;SPCC1753.02c;SPAC3G9.07c;SPAC57A10.02;SPAPYUG7.02c;SPBC29A3.01;SPAC3C7.08c;SPAC17H9.10c;SPAC17A5.16;SPBC31E1.02c;SPAC1071.11;SPBC651.10;SPAC4A8.03c;
Phenotypes (FYPO)	FYPO:0004526;	abnormal regulation of transcription	Enriched	15.3846153846154 (18/117)	5.62694704049844 (289/5136)	0.00881622	SPAC30.02c;SPBC21B10.03c;SPAC144.02;SPBC29B5.01;SPAPB2B4.04c;SPAC328.01c;SPAC17G8.05;SPCC1753.02c;SPAC139.01c;SPAC3G9.07c;SPAPYUG7.02c;SPAC630.14c;SPAC6B12.15;SPAC17H9.10c;SPBC32H8.07;SPCC1259.04;SPCC1393.08;SPBC31E1.02c;
Phenotypes (FYPO)	FYPO:0000111;	sensitive to rapamycin	Enriched	7.69230769230769 (9/117)	1.57710280373832 (81/5136)	0.00884829	SPAC30.02c;SPBC3H7.03c;SPBC3B8.02;SPAC29B12.08;SPAC1D4.06c;SPAC23H4.12;SPBP16F5.03c;SPBC337.13c;SPCC1919.10c;
Phenotypes (FYPO)	FYPO:0004527;	abnormal regulation of transcription during vegetative growth	Enriched	14.5299145299145 (17/117)	5.12071651090343 (263/5136)	0.00884829	SPAC30.02c;SPBC21B10.03c;SPAC144.02;SPBC29B5.01;SPAPB2B4.04c;SPAC328.01c;SPAC17G8.05;SPCC1753.02c;SPAC139.01c;SPAC3G9.07c;SPAPYUG7.02c;SPAC630.14c;SPAC17H9.10c;SPBC32H8.07;SPCC1259.04;SPCC1393.08;SPBC31E1.02c;

## Sheet: AnGeLi analyisis of up genes 
Dataset EV2, AnGeLi analyisis of up-regulated genes with AnGeLi
Category_Name	External_ID	GeneSet_Name	over_represented/under_represented	List_Frequency	Background_Frequency	Corrected_pvalue	Genes_In_Common/Interacting_Gene_Pair
GO Biological Process	GO:0071840;	cellular component organization or biogenesis	Underrepresented	12.5 (9/72)	38.0646417445483 (1955/5136)	0.000604145	SPAC328.03;SPCC622.13c;SPAC1565.01;SPAC3G9.13c;SPAC25G10.01;SPAC27D7.03c;SPAC3C7.14c;SPBC582.06c;SPAC17D4.01;
GO Biological Process	GO:0043170;	macromolecule metabolic process	Underrepresented	20.8333333333333 (15/72)	47.3130841121495 (2430/5136)	0.00113711	SPBC725.06c;SPBC530.08;SPAC23H3.15c;SPAC1687.04;SPAC3G9.13c;SPBP4H10.17c;SPAC25G10.01;SPBC354.05c;SPAC27D7.03c;SPAC17A2.09c;SPAC3C7.14c;SPBC32C12.02;SPAC11E3.06;SPAC4G8.03c;SPAC4H3.03c;
GO Biological Process	GO:0044260;	cellular macromolecule metabolic process	Underrepresented	20.8333333333333 (15/72)	46.1448598130841 (2370/5136)	0.00293818	SPBC725.06c;SPBC530.08;SPAC23H3.15c;SPAC1687.04;SPAC3G9.13c;SPBP4H10.17c;SPAC25G10.01;SPBC354.05c;SPAC27D7.03c;SPAC17A2.09c;SPAC3C7.14c;SPBC32C12.02;SPAC11E3.06;SPAC4G8.03c;SPAC4H3.03c;
GO Biological Process	GO:0005984;	disaccharide metabolic process	Enriched	5.55555555555556 (4/72)	0.253115264797508 (13/5136)	0.0052466	SPAC869.07c;SPAC328.03;SPACUNK4.16c;SPAC22F8.05;
GO Biological Process	GO:0019538;	protein metabolic process	Underrepresented	5.55555555555556 (4/72)	24.8831775700935 (1278/5136)	0.00536379	SPBC725.06c;SPAC3G9.13c;SPBP4H10.17c;SPAC25G10.01;
GO Biological Process	GO:0070413;	trehalose metabolism in response to stress	Enriched	4.16666666666667 (3/72)	0.0973520249221184 (5/5136)	0.00536379	SPAC328.03;SPACUNK4.16c;SPAC22F8.05;
GO Biological Process	GO:0044085;	cellular component biogenesis	Underrepresented	2.77777777777778 (2/72)	19.5482866043614 (1004/5136)	0.00739828	SPAC1565.01;SPAC27D7.03c;
GO Biological Process	GO:0044267;	cellular protein metabolic process	Underrepresented	5.55555555555556 (4/72)	24.4158878504673 (1254/5136)	0.00793077	SPBC725.06c;SPAC3G9.13c;SPBP4H10.17c;SPAC25G10.01;
GO Biological Process	GO:0005992;	trehalose biosynthetic process	Enriched	4.16666666666667 (3/72)	0.116822429906542 (6/5136)	0.00955759	SPAC328.03;SPACUNK4.16c;SPAC22F8.05;
Gene Expression		Stress module	Enriched	38.8888888888889 (28/72)	2.6285046728972 (135/5136)	8.54091e-23	SPAC27D7.11c;SPAC23H3.15c;SPBC725.10;SPAC26F1.07;SPBC12C2.04;SPACUNK4.17;SPAC328.03;SPAC19G12.09;SPBC365.12c;SPBC839.06;SPBC16E9.16c;SPBC32F12.03c;SPAC513.02;SPACUNK4.16c;SPAPB1A11.03;SPAC15E1.02c;SPBC56F2.06;SPAC139.05;SPAC22F8.05;SPBC1773.05c;SPAC27D7.09c;SPBC23G7.10c;SPBC24C6.09c;SPAC4H3.03c;SPCC757.03c;SPAC637.03;SPBC215.11c;SPAC343.12;
Gene Expression		Caffeine and Rapamycin induced	Enriched	47.2222222222222 (34/72)	5.60747663551402 (288/5136)	8.81931e-21	SPAC23H3.15c;SPCC736.13;SPAC869.07c;SPBC725.10;SPAC26F1.07;SPCC965.07c;SPAC328.03;SPBC365.12c;SPAC19G12.09;SPAC513.03;SPBPB2B2.06c;SPCC18B5.01c;SPBC16E9.16c;SPBC32F12.03c;SPAC1039.02;SPBPB2B2.01;SPAC513.02;SPACUNK4.16c;SPAC27D7.03c;SPAC15E1.02c;SPAC3C7.14c;SPBC56F2.06;SPBC36.03c;SPAC22F8.05;SPAC27D7.09c;SPBC2A9.02;SPBC23G7.10c;SPAPJ691.02;SPBC24C6.09c;SPAC11E3.06;SPAC4H3.03c;SPCC757.03c;SPAC637.0…
Gene Expression		Atf1 activated	Enriched	29.1666666666667 (21/72)	1.28504672897196 (66/5136)	8.81931e-21	SPAC27D7.11c;SPAC23H3.15c;SPBC725.10;SPAC26F1.07;SPACUNK4.17;SPAC19G12.09;SPBC365.12c;SPBC16E9.16c;SPBC32F12.03c;SPAC513.02;SPAC15E1.02c;SPAC139.05;SPAC22F8.05;SPAC27D7.09c;SPBC2A9.02;SPBC23G7.10c;SPBC24C6.09c;SPCC757.03c;SPAC637.03;SPBC215.11c;SPAC343.12;
Gene Expression		Core Environmental Stress Response induced	Enriched	52.7777777777778 (38/72)	10.4361370716511 (536/5136)	4.63966e-16	SPAC27D7.11c;SPAC23H3.15c;SPCC736.13;SPBC725.10;SPAC26F1.07;SPAC869.09;SPBC12C2.04;SPACUNK4.17;SPCC965.07c;SPAC328.03;SPBC365.12c;SPAC19G12.09;SPAC521.04c;SPBC839.06;SPCC18B5.01c;SPBC16E9.16c;SPBC32F12.03c;SPAC513.02;SPACUNK4.16c;SPAPB1A11.03;SPAC15E1.02c;SPAC3C7.14c;SPBC56F2.06;SPAC139.05;SPAC22F8.05;SPBC1773.05c;SPAC27D7.09c;SPBC2A9.02;SPBC23G7.10c;SPAPJ691.02;SPAC1F8.01;SPBC24C6.09c;SPAC11E3.0…
Gene Expression		Induced Dbr1 deletion	Enriched	27.7777777777778 (20/72)	2.41433021806854 (124/5136)	1.95082e-13	SPBC725.06c;SPAC23H3.15c;SPCC965.07c;SPBC365.12c;SPAC11H11.04;SPBC354.12;SPBC839.06;SPBC16E9.16c;SPAC513.02;SPAPB1A11.03;SPAC3C7.14c;SPAC15E1.02c;SPAC186.02c;SPBC56F2.06;SPAC139.05;SPAC27D7.09c;SPAPJ691.02;SPBC24C6.09c;SPAC4H3.03c;SPAC637.03;
Gene Expression		Reproduction module	Enriched	37.5 (27/72)	5.74376947040498 (295/5136)	6.94158e-13	SPAC23H3.15c;SPCC736.13;SPAC869.07c;SPBC725.10;SPAC19G12.09;SPBC365.12c;SPAC513.03;SPAC23E2.03c;SPBPB2B2.06c;SPBC16E9.16c;SPAC1039.02;SPBPB2B2.01;SPAC513.02;SPAC22F3.12c;SPAC27D7.03c;SPAC15E1.02c;SPBC32C12.02;SPBC56F2.06;SPAC22F8.05;SPAC3G9.11c;SPAPJ691.02;SPBC24C6.09c;SPCC794.01c;SPAC11E3.06;SPAC4H3.03c;SPCC757.03c;SPAC637.03;
Gene Expression		Induced pan3 mutant	Enriched	16.6666666666667 (12/72)	0.58411214953271 (30/5136)	2.09491e-12	SPAC27D7.11c;SPAC23H3.15c;SPBC725.10;SPAC19G12.09;SPBPB2B2.06c;SPBC16E9.16c;SPBPB2B2.01;SPACUNK4.16c;SPAC22F8.05;SPAC27D7.09c;SPAC637.03;SPBC215.11c;
Gene Expression		Nitrogen depletion total meiotic genes	Enriched	30.5555555555556 (22/72)	4.04984423676012 (208/5136)	2.70222e-11	SPCC736.13;SPBC725.10;SPAC19G12.09;SPBC365.12c;SPAC513.03;SPAC11H11.04;SPAC23E2.03c;SPBPB2B2.06c;SPBC16E9.16c;SPBC32F12.03c;SPAC1039.02;SPBPB2B2.01;SPBC25B2.02c;SPAC22F3.12c;SPAC27D7.03c;SPBC32C12.02;SPBC56F2.06;SPAC3G9.11c;SPAPJ691.02;SPAC11E3.06;SPAC637.03;SPBC215.11c;
Gene Expression		Oxidative Stess Cluster 4	Enriched	38.8888888888889 (28/72)	8.00233644859813 (411/5136)	2.33357e-10	SPAC27D7.11c;SPAC23H3.15c;SPCC736.13;SPBC725.10;SPAC26F1.07;SPAC869.09;SPBC12C2.04;SPACUNK4.17;SPAC328.03;SPAC19G12.09;SPBC365.12c;SPAC521.04c;SPBC16E9.16c;SPBC32F12.03c;SPAC513.02;SPAC15E1.02c;SPBC56F2.06;SPAC139.05;SPAC22F8.05;SPBC1773.05c;SPAC27D7.09c;SPAPJ691.02;SPAC1F8.01;SPBC24C6.09c;SPAC4H3.03c;SPCC757.03c;SPAC637.03;SPAC343.12;
Gene Expression		Stress module 2	Enriched	22.2222222222222 (16/72)	2.16121495327103 (111/5136)	1.06248e-09	SPAC27D7.11c;SPCC736.13;SPACUNK4.17;SPCC965.07c;SPAC328.03;SPAC19G12.09;SPBC32F12.03c;SPACUNK4.16c;SPAC3C7.14c;SPAC15E1.02c;SPAC22F8.05;SPAC27D7.09c;SPBC2A9.02;SPBC23G7.10c;SPAC17D4.01;SPBC215.11c;
Gene Expression		Sporulation module	Enriched	26.3888888888889 (19/72)	3.58255451713396 (184/5136)	2.55396e-09	SPBC725.06c;SPAC23H3.15c;SPAC869.07c;SPAC869.09;SPACUNK4.17;SPCC965.07c;SPBC365.12c;SPBC1198.01;SPAC513.02;SPAPB1A11.03;SPAC15E1.02c;SPAC186.02c;SPAC139.05;SPBC1773.05c;SPBC24C6.09c;SPCC757.03c;SPAC637.03;SPBC215.11c;SPAC343.12;
Gene Expression		Late meiotic genes	Enriched	22.2222222222222 (16/72)	2.64797507788162 (136/5136)	2.18194e-08	SPBC725.06c;SPAC23H3.15c;SPAC869.07c;SPAC869.09;SPACUNK4.17;SPBC1198.01;SPAC513.02;SPAPB1A11.03;SPAC15E1.02c;SPAC186.02c;SPAC139.05;SPBC1773.05c;SPBC24C6.09c;SPAC4H3.03c;SPCC757.03c;SPAC343.12;
Gene Expression		Meiosis sporulation module	Enriched	27.7777777777778 (20/72)	5.25700934579439 (270/5136)	2.12346e-07	SPAC23H3.15c;SPBC725.10;SPAC11H11.04;SPAC23E2.03c;SPBC839.06;SPBC16E9.16c;SPBC25B2.02c;SPAC22F3.12c;SPAC27D7.03c;SPBC56F2.06;SPAC186.02c;SPAC22F8.05;SPAC3G9.11c;SPBC582.06c;SPAPJ691.02;SPAC1F8.01;SPCC794.01c;SPAC4H3.03c;SPCC757.03c;SPAC637.03;
Gene Expression		Induced rnc1 mutant	Enriched	16.6666666666667 (12/72)	1.49922118380062 (77/5136)	2.33098e-07	SPCC736.13;SPBC725.10;SPAC513.03;SPBC16E9.16c;SPBPB2B2.01;SPBC25B2.02c;SPAC22F3.12c;SPAC27D7.03c;SPAC15E1.02c;SPBC32C12.02;SPAC11E3.06;SPAC637.03;
Gene Expression		Induced Amo1 mutant	Enriched	12.5 (9/72)	0.7398753894081 (38/5136)	7.8819e-07	SPAC23H3.15c;SPBC725.10;SPACUNK4.17;SPCC965.07c;SPBC32F12.03c;SPBC56F2.06;SPAC22F8.05;SPAC27D7.09c;SPAC637.03;
Gene Expression		Nitrogen depletion continuous meiotic genes	Enriched	15.2777777777778 (11/72)	1.32398753894081 (68/5136)	7.8819e-07	SPCC736.13;SPBC725.10;SPAC19G12.09;SPBC365.12c;SPAC23E2.03c;SPBC16E9.16c;SPBC32F12.03c;SPBC56F2.06;SPAC3G9.11c;SPAPJ691.02;SPAC637.03;
Gene Expression		Induced mug187 mutant	Enriched	13.8888888888889 (10/72)	1.12928348909657 (58/5136)	2.31142e-06	SPBC725.06c;SPAC27D7.11c;SPAC23E2.03c;SPBPB2B2.06c;SPBC25B2.02c;SPAC22F3.12c;SPAC27D7.03c;SPBC32C12.02;SPAC27D7.09c;SPAPJ691.02;
Gene Expression		Atf31 targets	Enriched	13.8888888888889 (10/72)	1.57710280373832 (81/5136)	5.83083e-05	SPBC725.06c;SPAC869.07c;SPAC869.09;SPCC965.07c;SPBC365.12c;SPBC1198.01;SPAPB1A11.03;SPAC186.02c;SPCC757.03c;SPAC343.12;
Gene Expression		Induced erl1 mutant	Enriched	8.33333333333333 (6/72)	0.428348909657321 (22/5136)	0.000149157	SPAC27D7.11c;SPAC23H3.15c;SPBC16E9.16c;SPAC1F8.01;SPBC24C6.09c;SPCC757.03c;
Gene Expression		Nitrogen depletion delayed meiotic genes	Enriched	9.72222222222222 (7/72)	0.720404984423676 (37/5136)	0.000208878	SPAC513.03;SPAC11H11.04;SPBC25B2.02c;SPAC22F3.12c;SPAC27D7.03c;SPBC32C12.02;SPAC11E3.06;
Gene Expression		Cell Cycle Cluster 4	Enriched	16.6666666666667 (12/72)	3.05685358255452 (157/5136)	0.00044188	SPAPB15E9.01c;SPAC27D7.11c;SPAC26F1.07;SPAC19G12.09;SPBPB2B2.06c;SPAC521.04c;SPBC25B2.08;SPAC1039.02;SPAC25G10.01;SPAC17A2.09c;SPAC27D7.09c;SPAC343.12;
Gene Expression		htb1 brl1 brl2 set1 mutant induced	Enriched	15.2777777777778 (11/72)	2.51168224299065 (129/5136)	0.00044188	SPAC27D7.11c;SPCC965.07c;SPAC19G12.09;SPCC18B5.01c;SPCC1235.14;SPAC3C7.14c;SPBC56F2.06;SPAC27D7.09c;SPAC3G9.11c;SPAC637.03;SPBC215.11c;
Gene Expression		Induced usp102 mutant	Enriched	9.72222222222222 (7/72)	0.876168224299065 (45/5136)	0.000706307	SPAC27D7.11c;SPAC23H3.15c;SPACUNK4.17;SPBC16E9.16c;SPBC56F2.06;SPAC27D7.09c;SPAC637.03;
Gene Expression		Sty1 but not Atf1 activated genes	Enriched	8.33333333333333 (6/72)	0.681464174454829 (35/5136)	0.00192675	SPBC12C2.04;SPAC328.03;SPAPB1A11.03;SPBC56F2.06;SPBC1773.05c;SPAC4H3.03c;
Gene Expression		Cell cycle periodically expressed	Enriched	27.7777777777778 (20/72)	9.67679127725857 (497/5136)	0.00236557	SPAPB15E9.01c;SPAC27D7.11c;SPCC736.13;SPAC26F1.07;SPCC965.07c;SPAC328.03;SPAC513.03;SPAC23E2.03c;SPBPB2B2.06c;SPBC25B2.08;SPCC18B5.01c;SPBC32F12.03c;SPAC1039.02;SPBPB2B2.01;SPAC22F3.12c;SPAC27D7.03c;SPAC17A2.09c;SPAC27D7.09c;SPAC637.03;SPAC343.12;
Gene Expression		Core Oxidative Stress Response	Enriched	8.33333333333333 (6/72)	0.7398753894081 (38/5136)	0.00293818	SPCC965.07c;SPCC18B5.01c;SPAC3C7.14c;SPBC2A9.02;SPBC23G7.10c;SPBC215.11c;
Gene Expression		Induced SPBC56F2 08c mutant	Enriched	5.55555555555556 (4/72)	0.233644859813084 (12/5136)	0.00385935	SPAC27D7.11c;SPBC25B2.08;SPAC3G9.11c;SPAC637.03;
Gene Expression		Repressed csx1 mutant	Enriched	5.55555555555556 (4/72)	0.253115264797508 (13/5136)	0.0052466	SPAC513.03;SPAC27D7.03c;SPAC17A2.09c;SPBC32C12.02;
Gene Expression		Induced zfs1 mutant	Enriched	9.72222222222222 (7/72)	1.34345794392523 (69/5136)	0.00813108	SPAC27D7.11c;SPBC725.10;SPBC16E9.16c;SPAC17A2.09c;SPAC3C7.14c;SPAC27D7.09c;SPBC215.11c;
Gene Expression		Pap1 but not Prr1 dependent genes	Enriched	8.33333333333333 (6/72)	0.95404984423676 (49/5136)	0.00975758	SPCC965.07c;SPCC18B5.01c;SPAC3C7.14c;SPBC2A9.02;SPBC23G7.10c;SPBC215.11c;
Gene Features		Intron-containing genes	Underrepresented	12.5 (9/72)	48.851246105919 (2509/5136)	5.63393e-08	SPAC513.03;SPAC1687.04;SPCC794.01c;SPAC11E3.06;SPBC354.12;SPAC3G9.13c;SPAC17D4.01;SPBC16E9.16c;SPBC725.10;
Gene Features		Intron-less genes	Enriched	87.5 (63/72)	51.1292834890966 (2626/5136)	5.63393e-08	SPBC32F12.03c;SPAPB15E9.01c;SPBC725.06c;SPAC27D7.11c;SPAC1039.02;SPBPB2B2.01;SPBC530.08;SPBC25B2.02c;SPAC23H3.15c;SPBP4H10.17c;SPAC25G10.01;SPCC736.13;SPAC869.07c;SPBC354.05c;SPAC26F1.07;SPAC869.09;SPBC12C2.04;SPAC513.02;SPAC22F3.12c;SPCC1235.14;SPACUNK4.16c;SPACUNK4.17;SPAC27D7.03c;SPAPB1A11.03;SPAC11D3.06;SPAC15E1.02c;SPAC17A2.09c;SPAC3C7.14c;SPCC965.07c;SPBC32C12.02;SPBC56F2.06;SPAC186.02c;SPA…
Phenotypes (FYPO)	FYPO:0002177;	viable vegetative cell with normal cell morphology	Enriched	90.2777777777778 (65/72)	60.6308411214953 (3114/5136)	1.3534e-05	SPBC725.06c;SPAC27D7.11c;SPBC530.08;SPCC736.13;SPAC869.07c;SPBC725.10;SPAC26F1.07;SPAC869.09;SPBC12C2.04;SPACUNK4.17;SPAC11D3.06;SPCC965.07c;SPAC328.03;SPAC19G12.09;SPBC365.12c;SPAC513.03;SPBC1198.01;SPAC11H11.04;SPAC23E2.03c;SPBC354.12;SPBPB2B2.06c;SPAC521.04c;SPBC839.06;SPBC25B2.08;SPAC1565.01;SPCC18B5.01c;SPBC16E9.16c;SPBC32F12.03c;SPAC1039.02;SPBPB2B2.01;SPBC25B2.02c;SPBP4H10.17c;SPBC354.05c;…
Phenotypes (FYPO)	FYPO:0000124;	viable cell	Enriched	95.8333333333333 (69/72)	71.9236760124611 (3694/5136)	9.38306e-05	SPBC725.06c;SPAC27D7.11c;SPBC530.08;SPAC23H3.15c;SPCC736.13;SPAC869.07c;SPBC725.10;SPAC26F1.07;SPAC869.09;SPBC12C2.04;SPACUNK4.17;SPAC1687.04;SPAC11D3.06;SPCC965.07c;SPAC328.03;SPAC19G12.09;SPBC365.12c;SPAC513.03;SPBC1198.01;SPAC11H11.04;SPAC23E2.03c;SPBC354.12;SPBPB2B2.06c;SPAC521.04c;SPBC839.06;SPBC25B2.08;SPAC1565.01;SPCC18B5.01c;SPBC16E9.16c;SPBC32F12.03c;SPAC1039.02;SPBPB2B2.01;SPBC25B2.02c;…
Phenotypes (FYPO)	FYPO:0001491;	viable vegetative cell	Enriched	95.8333333333333 (69/72)	71.8457943925234 (3690/5136)	9.38306e-05	SPBC725.06c;SPAC27D7.11c;SPBC530.08;SPAC23H3.15c;SPCC736.13;SPAC869.07c;SPBC725.10;SPAC26F1.07;SPAC869.09;SPBC12C2.04;SPACUNK4.17;SPAC1687.04;SPAC11D3.06;SPCC965.07c;SPAC328.03;SPAC19G12.09;SPBC365.12c;SPAC513.03;SPBC1198.01;SPAC11H11.04;SPAC23E2.03c;SPBC354.12;SPBPB2B2.06c;SPAC521.04c;SPBC839.06;SPBC25B2.08;SPAC1565.01;SPCC18B5.01c;SPBC16E9.16c;SPBC32F12.03c;SPAC1039.02;SPBPB2B2.01;SPBC25B2.02c;…
Phenotypes (FYPO)	FYPO:0000672;	normal cell morphology	Enriched	93.0555555555556 (67/72)	70.7943925233645 (3636/5136)	0.00141321	SPBC725.06c;SPAC27D7.11c;SPBC530.08;SPCC736.13;SPAC869.07c;SPBC725.10;SPAC26F1.07;SPAC869.09;SPBC12C2.04;SPACUNK4.17;SPAC11D3.06;SPCC965.07c;SPAC328.03;SPAC19G12.09;SPBC365.12c;SPAC513.03;SPBC1198.01;SPAC11H11.04;SPAC23E2.03c;SPBC354.12;SPBPB2B2.06c;SPAC521.04c;SPBC839.06;SPBC25B2.08;SPAC1565.01;SPCC18B5.01c;SPBC16E9.16c;SPBC32F12.03c;SPAC1039.02;SPBPB2B2.01;SPBC25B2.02c;SPBP4H10.17c;SPAC25G10.01…
Phenotypes (FYPO)	FYPO:0001315;	normal vegetative cell morphology	Enriched	93.0555555555556 (67/72)	70.6970404984424 (3631/5136)	0.00141321	SPBC725.06c;SPAC27D7.11c;SPBC530.08;SPCC736.13;SPAC869.07c;SPBC725.10;SPAC26F1.07;SPAC869.09;SPBC12C2.04;SPACUNK4.17;SPAC11D3.06;SPCC965.07c;SPAC328.03;SPAC19G12.09;SPBC365.12c;SPAC513.03;SPBC1198.01;SPAC11H11.04;SPAC23E2.03c;SPBC354.12;SPBPB2B2.06c;SPAC521.04c;SPBC839.06;SPBC25B2.08;SPAC1565.01;SPCC18B5.01c;SPBC16E9.16c;SPBC32F12.03c;SPAC1039.02;SPBPB2B2.01;SPBC25B2.02c;SPBP4H10.17c;SPAC25G10.01…
Phenotypes (FYPO)	FYPO:0002060;	viable vegetative cell population	Enriched	95.8333333333333 (69/72)	77.433800623053 (3977/5136)	0.00536379	SPAPB15E9.01c;SPBC725.06c;SPAC27D7.11c;SPBC530.08;SPAC23H3.15c;SPCC736.13;SPAC869.07c;SPBC725.10;SPAC26F1.07;SPAC869.09;SPBC12C2.04;SPACUNK4.17;SPAC11D3.06;SPCC965.07c;SPAC328.03;SPAC19G12.09;SPBC365.12c;SPAC513.03;SPBC1198.01;SPAC11H11.04;SPAC23E2.03c;SPBC354.12;SPBPB2B2.06c;SPAC521.04c;SPBC839.06;SPBC25B2.08;SPAC1565.01;SPCC18B5.01c;SPBC16E9.16c;SPBC32F12.03c;SPAC1039.02;SPBPB2B2.01;SPBC25B2.02…
Phenotypes (FYPO)	FYPO:0002058;	viable cell population	Enriched	95.8333333333333 (69/72)	77.7063862928349 (3991/5136)	0.00793077	SPAPB15E9.01c;SPBC725.06c;SPAC27D7.11c;SPBC530.08;SPAC23H3.15c;SPCC736.13;SPAC869.07c;SPBC725.10;SPAC26F1.07;SPAC869.09;SPBC12C2.04;SPACUNK4.17;SPAC11D3.06;SPCC965.07c;SPAC328.03;SPAC19G12.09;SPBC365.12c;SPAC513.03;SPBC1198.01;SPAC11H11.04;SPAC23E2.03c;SPBC354.12;SPBPB2B2.06c;SPAC521.04c;SPBC839.06;SPBC25B2.08;SPAC1565.01;SPCC18B5.01c;SPBC16E9.16c;SPBC32F12.03c;SPAC1039.02;SPBPB2B2.01;SPBC25B2.02…

## Sheet: up-regulated genes
Dataset EV2, upregulated genes
GeneID	gene_Name	baseMean	log2FoldChange	lfcSE	stat	pvalue	padj
SPBPB2B2.01	nrg1	111.319	2.23292	0.500852	4.45823	8.26375e-06	0.000250116
SPNCRNA.511		17.8629	2.21714	0.412298	5.37752	7.55178e-08	3.9152e-06
SPAC27D7.03c	mei2	190.765	1.75181	0.331063	5.29147	1.21335e-07	5.88706e-06
SPAC17D4.01	pex7	2638.64	1.57568	0.159264	9.89348	4.44321e-23	2.35342e-20
SPBC725.06c	ppk31	474.152	1.42583	0.219622	6.49219	8.45982e-11	8.14707e-09
SPBC582.06c	mcp6	18.632	1.41184	0.431059	3.27528	0.00105557	0.0150272
SPBPB2B2.06c		46.6732	1.40794	0.382758	3.6784	0.000234704	0.00438759
SPNCRNA.1340		52.0051	1.3175	0.344087	3.82898	0.000128677	0.00263829
SPNCRNA.1554		36.3614	1.26641	0.305642	4.14345	3.42116e-05	0.000849409
SPNCRNA.584	lncRNA584	21.5078	1.25163	0.390318	3.2067	0.00134265	0.0181491
SPAC4H3.08		2502.82	1.21112	0.230241	5.26024	1.4387e-07	6.62634e-06
SPAC3H1.11	hsr1	1456.2	1.19698	0.142938	8.37407	5.56632e-17	1.47415e-14
SPAC869.07c	mel1	332.953	1.12934	0.226813	4.97917	6.38571e-07	2.55268e-05
SPAC27D7.11c		5659.75	1.12468	0.239995	4.68626	2.78244e-06	9.45732e-05
SPBC3H7.08c		894.948	1.11653	0.174018	6.41619	1.39729e-10	1.30606e-08
SPCC757.07c	ctt1	5196.27	1.11153	0.110924	10.0207	1.23668e-23	7.14577e-21
SPAC4G8.03c	puf5	109.282	1.10881	0.194229	5.70879	1.13779e-08	7.37378e-07
SPCC622.13c	tti1	75.4575	1.06384	0.305488	3.48244	0.000496874	0.00813977
SPAC3G9.11c	pdc201	9689.28	1.05585	0.13154	8.02682	1.0003e-15	2.1193e-13
SPBC354.12	gpd3	7658.85	1.04304	0.101002	10.3269	5.32489e-25	4.835e-22
SPAC977.13c		57.8742	0.989825	0.30942	3.19897	0.00137918	0.018533
SPBC12C2.04		2533.27	0.980767	0.0852704	11.5018	1.29124e-30	1.64142e-27
SPAC869.09		4388.86	0.977888	0.301402	3.24447	0.00117671	0.0163659
SPAC11E3.06	map1	93.1997	0.958658	0.26954	3.55665	0.000375615	0.00655882
SPCC794.01c	gcd1	67.556	0.954987	0.291604	3.27495	0.00105682	0.0150272
SPAPB1A11.03		626.696	0.933587	0.166472	5.60809	2.04576e-08	1.22668e-06
SPBC56F2.06	mug147	1357.44	0.924004	0.199597	4.62935	3.66823e-06	0.000117754
SPNCRNA.780		47.6936	0.920221	0.316932	2.90352	0.00368988	0.0390881
SPAC1039.02		2388.52	0.919695	0.13693	6.71653	1.86106e-11	2.09128e-09
SPBC23G7.10c		377.671	0.913192	0.177086	5.15678	2.5123e-07	1.06454e-05
SPAC637.03		3610.04	0.905979	0.115525	7.84231	4.4233e-15	8.51955e-13
SPAC31G5.09c	spk1	690.363	0.905949	0.122968	7.36733	1.74084e-13	2.76619e-11
SPBPB21E7.01c	eno102	4033.9	0.904253	0.141216	6.40334	1.52014e-10	1.40029e-08
SPAC11H11.04	mam2	61.0252	0.901084	0.301858	2.98513	0.0028346	0.032127
SPNCRNA.657	yth1-antisense-1	60.4123	0.890843	0.254227	3.50412	0.000458121	0.00772365
SPNCRNA.777		122.453	0.869108	0.178683	4.86396	1.15057e-06	4.30179e-05
SPBC16E9.16c	lsd90	9680.54	0.868811	0.11998	7.24127	4.44497e-13	6.27828e-11
SPAC19G12.09		4383.31	0.858477	0.0833793	10.296	7.3422e-25	5.83338e-22
SPAC3G9.13c	msw1	236.786	0.852112	0.157295	5.41727	6.05154e-08	3.2053e-06
SPBC24C6.09c		1030.71	0.835697	0.15054	5.55134	2.83482e-08	1.68394e-06
SPAC4H3.03c		722.303	0.831119	0.132696	6.26335	3.76802e-10	3.23642e-08
SPCC1235.14	ght5	2217.37	0.828369	0.0812967	10.1895	2.20984e-24	1.56064e-21
SPAC15E1.02c		2554.77	0.82341	0.169965	4.8446	1.26866e-06	4.68814e-05
SPAC22F8.05		1870.42	0.807175	0.101414	7.95917	1.73191e-15	3.44002e-13
SPBC839.06	cta3	1890.47	0.798064	0.168864	4.72607	2.28906e-06	7.86445e-05
SPAPJ691.02		874.023	0.795705	0.171109	4.65028	3.31485e-06	0.000108604
SPNCRNA.1214	SPCC663.10-antisense-1	111.58	0.774895	0.265452	2.91915	0.00350987	0.0375568
SPAC27D7.09c		94.6562	0.773692	0.140169	5.51971	3.39558e-08	1.96203e-06
SPAC328.03	tps1	2901.57	0.766893	0.0880509	8.70966	3.04781e-18	9.22472e-16
SPBC2A9.02		913.372	0.763687	0.111905	6.8244	8.8296e-12	1.12242e-09
SPAC23E2.03c	ste7	462.751	0.762633	0.144264	5.28638	1.24763e-07	5.92636e-06
SPBC1685.13	fhn1	2342.53	0.748871	0.240899	3.10866	0.0018794	0.0231365
SPBC32C12.02	ste11	688.957	0.745456	0.155558	4.79214	1.65015e-06	5.92564e-05
SPAC1F8.01	ght3	285.651	0.743106	0.235914	3.14991	0.00163322	0.0208468
SPAC22F3.12c	rgs1	172.224	0.738633	0.189709	3.89352	9.88014e-05	0.00209327
SPCC18B5.01c	bfr1	1572.85	0.736418	0.100393	7.33536	2.21124e-13	3.42796e-11
SPMTR.01	mat2-Pc	90.0444	0.73597	0.235802	3.12114	0.00180153	0.0223208
SPACUNK4.16c	tps3	1563.04	0.735288	0.0984942	7.4653	8.31109e-14	1.42771e-11
SPBC725.10	tps0	2811.83	0.731552	0.137112	5.33545	9.53083e-08	4.76992e-06
SPCC965.07c	gst2	3531.33	0.731104	0.0959252	7.6216	2.50554e-14	4.55006e-12
SPAC11D3.06		56.9928	0.729927	0.228008	3.20132	0.00136801	0.0184217
SPAC26F1.07		3512.2	0.725672	0.0802625	9.04123	1.54918e-19	6.15411e-17
SPACUNK4.17		1962.94	0.711565	0.111782	6.36564	1.94473e-10	1.71677e-08
SPAPB15E9.01c	pfl2	7000.9	0.709443	0.184396	3.84738	0.000119387	0.00246372
SPAC343.12	rds1	8027.2	0.706548	0.130182	5.42737	5.71916e-08	3.06144e-06
SPAC23H3.15c	ddr48	15584	0.689808	0.128906	5.35124	8.7356e-08	4.44188e-06
SPAC1565.01	rcf2	1432.86	0.687115	0.0851788	8.06674	7.22002e-16	1.58243e-13
SPNCRNA.1625		296.593	0.685369	0.113786	6.02332	1.70875e-09	1.32449e-07
SPNCRNA.1280	SPCC965.04c-antisense-1	311.746	0.679037	0.150461	4.51303	6.39073e-06	0.00019623
SPBC365.12c	ish1	3663.38	0.677098	0.145061	4.66767	3.04636e-06	0.000102638
SPBC530.08		1157.51	0.676616	0.0797531	8.48388	2.17799e-17	6.01884e-15
SPNCRNA.1281		76.1643	0.675173	0.215767	3.12918	0.00175294	0.0219325
SPNCRNA.1318		541.379	0.674721	0.150849	4.47283	7.71928e-06	0.000234755
SPBC36.03c	mfs3	671.805	0.658828	0.149517	4.40639	1.05109e-05	0.000306455
SPAC25G10.01		635.887	0.658406	0.108662	6.05922	1.36783e-09	1.07333e-07
SPAC139.05		373.206	0.65814	0.172958	3.80521	0.000141686	0.00284985
SPAC9E9.11	plr1	2575.25	0.654846	0.0747843	8.75647	2.0146e-18	6.73938e-16
SPAC1687.04	mcb1	131.394	0.652743	0.232023	2.81327	0.00490405	0.0488561
SPNCRNA.1317	mal1-antisense-1	340.431	0.648052	0.161825	4.00465	6.21091e-05	0.00142515
SPAC17A2.09c	csx1	744.663	0.64333	0.109533	5.87337	4.27024e-09	3.04962e-07
SPBP4H10.17c		379.187	0.641133	0.109292	5.86626	4.45733e-09	3.14787e-07
SPAC521.04c	sst1	518.948	0.638849	0.161561	3.95423	7.6781e-05	0.00169567
SPAC186.02c		597.157	0.638788	0.151157	4.226	2.3788e-05	0.000629986
SPBC1198.01	fmd2	2684.83	0.638369	0.172999	3.69002	0.000224237	0.00422923
SPAC22H10.13	zym1	4767.78	0.635404	0.180117	3.52773	0.000419141	0.00722164
SPNCRNA.1097		139.419	0.633494	0.183582	3.45073	0.000559067	0.00890584
SPCC757.03c	hsp3101	1719.6	0.624777	0.182523	3.42301	0.000619328	0.00964815
SPBC25B2.02c	mam1	358.124	0.624609	0.118225	5.28323	1.26929e-07	5.976e-06
SPAC513.02		206.964	0.6182	0.196754	3.14199	0.00167804	0.0212887
SPBC26H8.11c	the4	234.638	0.614178	0.174232	3.52506	0.00042338	0.00726462
SPBC354.05c	sre2	592.486	0.609325	0.123655	4.92761	8.32435e-07	3.18732e-05
SPAC3C7.14c	obr1	4321.51	0.602252	0.0891674	6.75417	1.43653e-11	1.66011e-09
SPBC32F12.03c	gpx1	4032.82	0.600263	0.105528	5.68821	1.28379e-08	7.99976e-07
SPBC25B2.08		177.942	0.599217	0.126175	4.7491	2.04327e-06	7.13573e-05
SPBC215.11c		1356.26	0.592	0.136671	4.33157	1.4805e-05	0.000412721
SPAC513.03	mfm2	211.865	0.590972	0.186974	3.16072	0.00157381	0.0202492
SPCC736.13		1093.29	0.590921	0.12395	4.76743	1.86592e-06	6.58876e-05
SPNCRNA.651		81.9286	0.58644	0.204496	2.86774	0.00413419	0.0424506
SPBC1773.05c	tms1	302.833	0.586404	0.151302	3.87573	0.000106307	0.00222265

## Sheet: AnGeLi analyisis of down genes 
Dataset EV2, AnGeLi analyisis of down-regulated genes
Category_Name	External_ID	GeneSet_Name	over_represented/under_represented	List_Frequency	Background_Frequency	Corrected_pvalue	Genes_In_Common/Interacting_Gene_Pair
GO Biological Process	GO:0044260;	cellular macromolecule metabolic process	Underrepresented	5.26315789473684 (2/38)	46.1448598130841 (2370/5136)	0.000156974	SPBC1683.07;SPBC15D4.02;
GO Biological Process	GO:0043170;	macromolecule metabolic process	Underrepresented	7.89473684210526 (3/38)	47.3130841121495 (2430/5136)	0.000250119	SPBC1683.07;SPBC15D4.02;SPBC2G2.17c;
GO Biological Process	GO:0000128;	flocculation	Enriched	10.5263157894737 (4/38)	0.233644859813084 (12/5136)	0.001127	SPBC15D4.02;SPBC947.04;SPCC1742.01;SPBC1289.15;
GO Biological Process	GO:0098630;	aggregation of unicellular organisms	Enriched	10.5263157894737 (4/38)	0.272585669781931 (14/5136)	0.00173459	SPBC15D4.02;SPBC947.04;SPCC1742.01;SPBC1289.15;
GO Biological Process	GO:0098743;	cell aggregation	Enriched	10.5263157894737 (4/38)	0.272585669781931 (14/5136)	0.00173459	SPBC15D4.02;SPBC947.04;SPCC1742.01;SPBC1289.15;
GO Biological Process	GO:1901565;	organonitrogen compound catabolic process	Enriched	18.4210526315789 (7/38)	1.65498442367601 (85/5136)	0.00173459	SPBPB21E7.09;SPAC1039.06;SPBC1683.06c;SPCC965.14c;SPAC21E11.04;SPAC922.03;SPAC1556.04c;
GO Biological Process	GO:0006213;	pyrimidine nucleoside metabolic process	Enriched	10.5263157894737 (4/38)	0.428348909657321 (22/5136)	0.00987081	SPAC1399.04c;SPBC1683.06c;SPCC965.14c;SPAC1556.04c;
Gene Expression		Caffeine and Rapamycin induced	Enriched	50 (19/38)	5.60747663551402 (288/5136)	1.18114e-10	SPBPB21E7.09;SPBC1683.07;SPAC1399.04c;SPAC1002.18;SPCPB1C11.01;SPBPB21E7.07;SPAC1039.06;SPBC1683.06c;SPBC1271.08c;SPAC521.03;SPAC21E11.04;SPCC794.12c;SPAC1039.01;SPBC1271.07c;SPAC6C3.03c;SPCC191.05c;SPAC922.03;SPAC1556.04c;SPAC1F8.03c;
Gene Expression		Repressed gar2 mutant	Enriched	18.4210526315789 (7/38)	1.148753894081 (59/5136)	0.000233424	SPAC869.02c;SPBPB21E7.09;SPBC1683.07;SPCC70.08c;SPBPB21E7.07;SPBC1271.07c;SPBC428.11;
Gene Expression		Nitrogen depletion total meiotic genes	Enriched	28.9473684210526 (11/38)	4.04984423676012 (208/5136)	0.000233424	SPAC1399.04c;SPAC1002.18;SPAC977.16c;SPAC1039.06;SPBC1683.06c;SPAC521.03;SPAC1039.01;SPCC191.05c;SPBC1289.15;SPAC922.03;SPAC1556.04c;
Gene Expression		Cell cycle periodically expressed	Enriched	36.8421052631579 (14/38)	9.67679127725857 (497/5136)	0.00379708	SPAC869.02c;SPAC1F7.07c;SPCC70.08c;SPAC1F7.08;SPAC1002.18;SPCPB1C11.01;SPAC977.16c;SPAC1039.06;SPBC1683.06c;SPBC1271.08c;SPAC521.03;SPCC965.14c;SPAC1039.01;SPBC1271.07c;
Gene Features		Abs. distance from telomere	Lower	704883	1.29304e+06	0.00962663	SPAC5H10.07;SPAC521.03;SPAC9G1.14;SPAC6C3.03c;SPAC1F7.08;SPAC1F8.03c;SPAC869.02c;SPAC1002.18;SPAC1556.04c;SPAC21E11.04;SPAC1039.06;SPAC977.16c;SPAC1002.16c;SPAC1399.04c;SPAC1F7.07c;SPAC1039.01;SPAC922.03;SPBP8B7.05c;SPBC1289.15;SPBC1683.07;SPBC428.11;SPBC947.04;SPBC2G2.17c;SPBPB21E7.07;SPBC1683.06c;SPBC1271.07c;SPBC15D4.02;SPBC1271.08c;SPBPB21E7.09;SPCC417.16;SPCC1235.12c;SPCC1742.01;SPCPB1C11.01…
Phenotypes (FYPO)	FYPO:0000155;	increased flocculation	Enriched	15.7894736842105 (6/38)	0.95404984423676 (49/5136)	0.001127	SPAC1F7.07c;SPBC15D4.02;SPAC1F7.08;SPBC947.04;SPCC1742.01;SPBC1289.15;
Protein Features		Nitrogen content	Lower	1.29012	1.36626	3.78956e-05	SPAC5H10.07;SPAC521.03;SPAC9G1.14;SPAC6C3.03c;SPAC1F7.08;SPAC1F8.03c;SPAC869.02c;SPAC1002.18;SPAC1556.04c;SPAC21E11.04;SPAC1039.06;SPAC977.16c;SPAC1002.16c;SPAC1399.04c;SPAC1F7.07c;SPAC1039.01;SPAC922.03;SPBP8B7.05c;SPBC1289.15;SPBC1683.07;SPBC428.11;SPBC947.04;SPBC2G2.17c;SPBPB21E7.07;SPBC1683.06c;SPBC1271.07c;SPBC15D4.02;SPBC1271.08c;SPBPB21E7.09;SPCC417.16;SPCC1235.12c;SPCC1742.01;SPCPB1C11.01…
Protein Features		Glycine	Higher	0.0720672	0.0507906	0.000156974	SPAC5H10.07;SPAC521.03;SPAC9G1.14;SPAC6C3.03c;SPAC1F7.08;SPAC1F8.03c;SPAC869.02c;SPAC1002.18;SPAC1556.04c;SPAC21E11.04;SPAC1039.06;SPAC977.16c;SPAC1002.16c;SPAC1399.04c;SPAC1F7.07c;SPAC1039.01;SPAC922.03;SPBP8B7.05c;SPBC1289.15;SPBC1683.07;SPBC428.11;SPBC947.04;SPBC2G2.17c;SPBPB21E7.07;SPBC1683.06c;SPBC1271.07c;SPBC15D4.02;SPBC1271.08c;SPBPB21E7.09;SPCC417.16;SPCC1235.12c;SPCC1742.01;SPCPB1C11.01…
Protein Features		Homo sapiens orthologs	Underrepresented	26.3157894736842 (10/38)	68.75 (3531/5136)	0.000156974	SPBPB21E7.09;SPCC417.16;SPAC1399.04c;SPBPB21E7.07;SPAC977.16c;SPAC1002.16c;SPAC521.03;SPCC794.12c;SPCC191.05c;SPAC1556.04c;

## Sheet: down-regulated genes
Dataset EV2, downregulated genes
GeneID	Name	baseMean	log2FoldChange	lfcSE	stat	pvalue	padj
SPCC1742.01	gsf2	408.626	-2.84838	0.156392	-18.2131	4.0594e-74	1.29008e-70
SPBC947.04	pfl3	555.636	-2.49622	0.111249	-22.4381	1.67337e-111	1.0636e-107
SPNCRNA.577	SPBC1652.02-antisense-1	21.269	-2.36401	0.439659	-5.37693	7.57661e-08	3.9152e-06
SPAC1F8.03c	str3	176.592	-2.29502	0.240885	-9.52743	1.61231e-21	7.31987e-19
SPBC2G2.17c	psu2	174.647	-2.22023	0.21975	-10.1034	5.33457e-24	3.39065e-21
SPNCRNA.1571		126.658	-1.97573	0.225455	-8.7633	1.89611e-18	6.69538e-16
SPNCRNA.1164		32.0792	-1.80793	0.312222	-5.79051	7.01731e-09	4.69765e-07
SPNCRNA.32	prl32	84.7063	-1.71698	0.263883	-6.50659	7.68755e-11	7.6347e-09
SPAC1039.01		645.293	-1.438	0.148174	-9.70478	2.877e-22	1.40663e-19
SPNCRNA.900		41.5897	-1.42593	0.283616	-5.02769	4.96433e-07	2.02804e-05
SPAC1002.16c	tna1	105.457	-1.36747	0.217512	-6.28687	3.23923e-10	2.82035e-08
SPAC869.02c	yhb1	1254.66	-1.35329	0.108467	-12.4765	1.0033e-35	2.12567e-32
SPNCRNA.604		33.2718	-1.3519	0.285506	-4.73511	2.18935e-06	7.56276e-05
SPNCRNA.1572		255.003	-1.18454	0.22827	-5.18923	2.11163e-07	9.19281e-06
SPNCRNA.1626		411.004	-1.18108	0.0961542	-12.2832	1.11544e-34	1.77243e-31
SPBC1289.15	pfl5	141.451	-1.12166	0.143113	-7.83754	4.59475e-15	8.58948e-13
SPAC6C3.03c		80.3755	-1.09407	0.250089	-4.37471	1.21597e-05	0.000349714
SPNCRNA.1039		45.5731	-1.0605	0.251171	-4.22222	2.41912e-05	0.00063692
SPNCRNA.773	pds5-antisense-1	28.3366	-1.05248	0.309837	-3.39689	0.000681558	0.0105145
SPCC1235.13	ght6	68.2777	-1.02451	0.184958	-5.53915	3.03941e-08	1.78563e-06
SPBPB21E7.07	aes1	3706.15	-1.02271	0.124086	-8.24196	1.69419e-16	3.98826e-14
SPNCRNA.1159		59.7494	-1.01265	0.336558	-3.00885	0.00262242	0.0301959
SPAC9G1.14		42.5636	-0.983452	0.311855	-3.15356	0.00161294	0.0207108
SPNCRNA.863		2269.29	-0.969492	0.199148	-4.86819	1.12628e-06	4.23587e-05
SPAC1F7.08	fio1	666.523	-0.961679	0.120106	-8.00689	1.17649e-15	2.41218e-13
SPNCRNA.1471	pof9-antisense-1	62.8376	-0.935158	0.177716	-5.26208	1.42436e-07	6.6082e-06
SPCC417.16		3054.61	-0.933502	0.162115	-5.75826	8.49872e-09	5.56885e-07
SPBPB21E7.09		186.472	-0.914849	0.18688	-4.89537	9.81196e-07	3.71219e-05
SPNCRNA.861		92.4097	-0.903725	0.244127	-3.70187	0.000214018	0.00408498
SPNCRNA.1610	rav1-antisense-1	50.8203	-0.897533	0.296556	-3.02653	0.00247381	0.0288505
SPNCRNA.1389		40.158	-0.896311	0.309157	-2.89921	0.00374104	0.0394984
SPNCRNA.1287		47.946	-0.896079	0.230483	-3.88783	0.000101145	0.00212874
SPAC21E11.04	aca1	2849.51	-0.885916	0.121363	-7.29973	2.88354e-13	4.36376e-11
SPAC186.06		532.673	-0.883348	0.131541	-6.71541	1.87544e-11	2.09128e-09
SPNCRNA.1328	SPBC660.08-antisense-1	124.346	-0.882202	0.2896	-3.04628	0.0023169	0.0275772
SPBPB21E7.08		548.97	-0.840216	0.152431	-5.51209	3.5459e-08	2.0123e-06
SPNCRNA.1358		184.634	-0.839711	0.175333	-4.78923	1.67423e-06	5.94492e-05
SPAC977.16c	dak2	1122.27	-0.828504	0.220069	-3.76474	0.000166719	0.00330115
SPBC15D4.02	gsf1	831.654	-0.816828	0.148911	-5.48536	4.12621e-08	2.28054e-06
SPCC794.12c	mae2	4859.47	-0.812806	0.108155	-7.51522	5.68148e-14	1.0031e-11
SPNCRNA.767		50.2421	-0.80971	0.258703	-3.12988	0.00174878	0.0219236
SPBC428.11	met17	3975.38	-0.807898	0.0993021	-8.13576	4.0935e-16	9.29224e-14
SPAC1F7.07c	fip1	1440.94	-0.804566	0.0971762	-8.27946	1.2374e-16	3.02496e-14
SPBC18E5.15		57.6831	-0.803495	0.20112	-3.99511	6.46648e-05	0.00146789
SPCC1235.12c	mug146	74.7518	-0.800311	0.184661	-4.33394	1.46466e-05	0.000410104
SPNCRNA.671		286.721	-0.797201	0.153446	-5.19531	2.04377e-07	8.95874e-06
SPAC922.03		1074.16	-0.765655	0.164085	-4.6662	3.06816e-06	0.000102638
SPAC1556.04c	cdd1	110.111	-0.747121	0.252917	-2.95402	0.00313663	0.0346119
SPNCRNA.605	SPAC1F8.04c-antisense-1	189.768	-0.743897	0.139352	-5.33825	9.38504e-08	4.73423e-06
SPAC1039.06		1034.7	-0.737675	0.11354	-6.49705	8.19091e-11	8.00945e-09
SPNCRNA.1520	pim1-antisense-1	119.882	-0.732451	0.152239	-4.8112	1.50025e-06	5.51192e-05
SPNCRNA.1211	SPCC777.06c-antisense-1	127.708	-0.718932	0.184318	-3.9005	9.5996e-05	0.00205438
SPBC1271.08c		1998.5	-0.718125	0.0963439	-7.45377	9.07124e-14	1.51728e-11
SPNCRNA.1601	SPBC2G2.17c-antisense-1	154.617	-0.709885	0.201866	-3.51662	0.00043708	0.00741293
SPBC1683.06c	urh1	1429.78	-0.704347	0.10366	-6.7948	1.08462e-11	1.35173e-09
SPCPB1C11.01	amt1	1696.56	-0.704015	0.117281	-6.00281	1.93935e-09	1.48512e-07
SPNCRNA.1602	hop1-antisense-1	184.529	-0.698718	0.123951	-5.63703	1.73009e-08	1.05735e-06
SPNCRNA.1015		119.991	-0.696602	0.237147	-2.93742	0.00330952	0.0359031
SPAC5H10.07		49.3082	-0.693689	0.227877	-3.04414	0.00233347	0.0276708
SPNCRNA.1203	rec7-antisense-1	76.0128	-0.688547	0.206242	-3.33854	0.000842194	0.0125953
SPCC191.05c		100.471	-0.686622	0.219078	-3.13415	0.00172354	0.0217358
SPNCRNA.1257		92.8597	-0.679319	0.161781	-4.19902	2.68078e-05	0.000687058
SPAC1399.04c	uck2	1000.41	-0.679091	0.0776853	-8.74156	2.29906e-18	7.3064e-16
SPNCRNA.1316		135.884	-0.673991	0.165958	-4.06123	4.88158e-05	0.00115913
SPBC1683.07	mal1	159.205	-0.670344	0.127744	-5.24755	1.54137e-07	6.99783e-06
SPAC521.03		3190.05	-0.667726	0.0716822	-9.31509	1.21851e-20	5.16322e-18
SPCC70.08c		1851.14	-0.655586	0.123454	-5.31038	1.09399e-07	5.39021e-06
SPBP8B7.05c	nce103	11378.3	-0.651942	0.098853	-6.59507	4.25068e-11	4.35763e-09
SPNCRNA.1618	rft1-antisense-1	132.7	-0.639227	0.180027	-3.55072	0.000384176	0.00668993
SPAC1002.18	urg3	2013.74	-0.63268	0.0954128	-6.63097	3.33481e-11	3.53267e-09
SPNCRNA.1538	ubp14-antisense-1	79.609	-0.632386	0.195968	-3.22699	0.00125102	0.0171882
SPNCRNA.1157		114.887	-0.610406	0.176346	-3.46141	0.000537353	0.00866857
SPBC1271.07c		1398.91	-0.602683	0.16802	-3.58696	0.000334554	0.00602386
SPCC965.14c		116.65	-0.595602	0.184874	-3.22167	0.00127447	0.0173089
SPNCRNA.953		438.7	-0.595178	0.101745	-5.8497	4.92449e-09	3.40218e-07

## Sheet: EV2 legend
Dataset EV2: AngeLi analysis of NSF-linked gene lists from NSF-mediated adaptive growth screening and up- or down-regulated gene lists of RNAseq
AngeLi analysis (http://bahlerweb.cs.ucl.ac.uk/cgi-bin/GLA/GLA_input) were done with the setting; a pre-defined background "protein coding genes",cutoff FDR padj below 0.01, and Gene ontology category "All".
