# Supplementary material for: Nitrogen signaling factor triggers a respiration-like gene expression program in fission yeast
Source: EMBO J. 2024 Sep 10;43(20):9. doi: 10.1038/s44318-024-00224-z (PMC11480445; doi:10.1038/s44318-024-00224-z)
Supplement: Supplementary file 4 — Dataset EV3 [file 44318_2024_224_MOESM4_ESM.xlsx]

## Sheet: mitochondrion
Dataset EV3, genes encoding mitochondrial proteins
mitochondrion(GO:0005739)
cellular respiration(GO:0045333)
gene	Systematic ID	Gene description
cox5	SPCC338.10c	cytochrome c oxidase subunit V
cox6*	SPAC1B2.04	cytochrome c oxidase subunit VI
cyc1*	SPCC191.07	cytochrome c
ptc4*	SPAC4A8.03c	mitochondrial serine/threonine protein phosphatase PP2C catalytic subunit Ptc4
qcr2	SPCC613.10	ubiquinol-cytochrome-c reductase complex core protein Qcr2
qcr8	SPAC1782.07	ubiquinol-cytochrome-c reductase complex subunit 7
qcr9	SPCC1682.01	ubiquinol-cytochrome-c reductase complex subunit 9
mitochondrion organization(GO:0007005)
gene	Systematic ID	Gene description
atp11*	SPAC3A12.12	mitochondrial F1-FO ATP synthase chaperone Atp11
cox16*	SPAC1486.08	mitochondrial copper chaperone for cytochrome c oxidase Cox16
cox17	SPBC26H8.14c	mitochondrial copper chaperone for cytochrome c oxidase Cox17
cox19*	SPCC1672.04c	mitochondrial copper chaperone for cytochrome c oxidase Cox19
cyc2*	SPAC17H9.12c	mitochondrial cytochrome c-heme linkage protein Cyc2
mdm31	SPAC3H1.04c	mitochondrial inner membrane protein Mdm31, unknown biological role, interacts with ERMES
oxa102*	SPBP4H10.03	mitochondrial inner membrane insertase Oxa102
shy1*	SPBC1215.01	cytochrome c oxidase assembly protein Shy1
ubiquinone biosynthetic process(GO:0006744)
gene	Systematic ID	Gene description
coq9	SPAC19G12.11	ubiquinone biosynthesis protein Coq9
coq12*	SPAC1071.11	NAD reductase Coq12
tricarboxylic acid cycle (GO:0006099)
gene	Systematic ID	Gene description
cit1	SPAC6C3.04	citrate synthase Cit1
kgd1*	SPBC3H7.03c	2-oxoglutarate dehydrogenase (lipoamide) (e1 component of oxoglutarate dehydrogenase complex)
mitochondrial translation(GO:0032543)
gene	Systematic ID	Gene description
ips1*	SPBC30B4.06c	mitochondrial GIDA family tRNA uridine 5-carboxymethylaminomethyl modification enzyme Ips1
mpa1*	SPAPB1E7.11c	mitochondrial translational activator, Mpa1
mss1*	SPAC222.05c	mitochondrial tRNA wobble uridine modification GTPase Mss1
mtf2	SPAC5D6.12	mitochondrial translation protein Mtf2
mtg1*	SPBC25B2.04c	mitochondrial translation factor (GTPase) Mtg1
rrf1*	SPBC1709.09	mitochondrial translation termination factor Rrf1
transmembrane transport(GO:0055085)
gene	Systematic ID	Gene description
flx1	SPBC27B12.09c	mitochondrial carrier, FAD Flx1
fsf1	SPAC17G6.15c	mitochondrial carrier, serine Fsf1
mrs2*	SPBC25H2.08c	mitochondrial inner membrane magnesium ion transmembrane transporter Mrs2
por1*	SPAC1635.01	mitochondrial outer membrane voltage-dependent anion-selective channel Por1
	SPBC1703.13c	mitochondrial carrier, inorganic phosphate/copper
mitochondrial gene expression(GO:0140053)
gene	Systematic ID	Gene description
mrh5*	SPBC25D12.06	mitochondrial ATP-dependent RNA helicase Mrh5
ppr7*	SPBC16A3.03c	mitochondrial PPR repeat protein Ppr7
rpm2*	SPAC637.11	mitochondrial ATP-dependent RNA helicase Rpm2
others
gene	Systematic ID	Gene description
rex3*	SPAC1782.08c	exonuclease Rex3
hal3	SPAC15E1.04	thymidylate synthase / phosphopantothenoylcysteine decarboxylase / protein phosphatase inhibitor moonlighting protein Hal3/Tds1
yta12*	SPBC543.09	mitochondrial m-AAA protease Yta12
	SPAP27G11.14c	Schizosaccharomyces pombe specific protein
*decreased cell population growth on glycerol carbon source (FYPO:0000684)

## Sheet: Nuclear
Dataset EV3, genes encoding nuclear-localizing proteins
nucleus (GO:0005634)
transcriptional factor
gene	Systematic ID	Gene description
adn2	SPBC1289.10c	DNA-binding transcription factor Adn2
adn3	SPCC1494.10	DNA-binding transcription factor Adn3
atf1	SPBC29B5.01	DNA-binding transcription factor, Atf-CREB family Atf1
fil1*	SPCC1393.08	DNA-binding transcription factor, zf-GATA-type
hsr1	SPAC3H1.11	DNA-binding transcription factor Hsr1
php3	SPAC23C11.08	CCAAT-binding factor complex subunit Php3
php5*	SPBC3B8.02	CCAAT-binding factor complex subunit Php5
reb1*	SPBC1198.11c	RNA polymerase I transcription termination factor/ RNA polymerase II transcription factor Reb1
chromatin organization (GO:0006325)
gene	Systematic ID	Gene description
alp13	SPAC23H4.12	Clr6 histone deacetylase complex MRG family subunit Alp13/Eaf3
clr5	SPAC29B12.08	Clr5 protein
dri1*	SPAC17H9.04c	RNA-binding protein involved in heterochromatin assembly Dri1
hos2	SPAC3G9.07c	histone deacetylase (class I) Hos2
iec1	SPAC144.02	Ino80 complex subunit Iec1
iec3	SPCC1259.04	Ino80 complex subunit Iec3
red1	SPAC1006.03c	MTREC (exosome adaptor) complex subunit Red1
rxt2*	SPBC428.06c	Clr6 and Rpd3L histone deacetylase complex subunit Rxt2
snt1	SPAC22E12.19	Set3 complex SANT/Myb domain subunit Snt1
tra1	SPBP16F5.03c	SAGA complex/ASTRA complex, phosphatidylinositol pseudokinase Tra1
DNA repair (GO:0006281)
gene	Systematic ID	Gene description
ddb1*	SPAC17H9.10c	Cul4-RING E3 complex WD repeat protein subunit Ddb1
nse5	SPBC651.10	Smc5-6 complex non-SMC subunit Nse5
rad2	SPAC3G6.06c	FEN-1 endonuclease Rad2
transcription coregulator activity (GO:0003712)
gene	Systematic ID	Gene description
med20	SPAC17G8.05	mediator complex subunit Med20
tup12	SPAC630.14c	transcriptional corepressor Tup12
transcription elongation by RNA polymerase II (GO:0006368)
gene	Systematic ID	Gene description
prf1	SPBC651.09c	RNA polymerase II associated Paf1 complex
rpb9	SPAPYUG7.04c	DNA-directed RNA polymerase II complex TFIIS subunit Rpb9
mRNA metabolic process (GO:0016071)
gene	Systematic ID	Gene description
cwf12	SPBC32F12.05c	Prp19 complex subunit Cwf12
mkt1	SPAC139.01c	post-transcriptional RNA stability regulator Mkt1
RNA polymerase I complex (GO:0005736)
gene	Systematic ID	Gene description
ker1	SPBC1718.03	DNA-directed RNA polymerase I complex subunit Ker1
rpa34	SPBC11G11.05	DNA-directed RNA polymerase I complex subunit Rpa34
nucleocytoplasmic transport (GO:0006913)
gene	Systematic ID	Gene description
msn5	SPAC328.01c	karyopherin/importin beta family nuclear import/export signal receptor
tho3	SPCC18B5.10c	THO complex subunit Tho3
ohers
gene	Systematic ID	Gene description
kti12	SPAC30.02c	elongator complex associated protein Kti12
rpn10	SPAC637.10c	19S proteasome regulatory subunit Rpn10
spo5	SPBC29A10.02	meiotic RNA-binding protein 1
	SPAC1805.16c	purine nucleoside phosphorylase
	SPAC8E11.05c	DUF5102 family conserved fungal protein, associated with clathrin coated vesicles
*decreased cell population growth on glycerol carbon source (FYPO:0000684)

## Sheet: PM
Dataset EV3, genes encoding plasma-membrane proteins
plasma membrane (GO:0005886)
adenylate cyclase-activating glucose-activated G protein-coupled receptor signaling pathway (GO:0010619)
gene	Systematic ID	Gene description
git3	SPCC1753.02c	G-protein coupled receptor Git3
git5	SPBC32H8.07	heterotrimeric G protein beta (WD repeat) subunit Git5
transmembrane transport(GO:0055085)
gene	Systematic ID	Gene description
liz1	SPBC2G2.01c	plasma membrane pantothenate transmembrane transporter Liz1
nhe1*	SPAC977.10	plasma membrane/prospore membrane sodium ion/proton antiporter Nhe1/Sod2
pmr1	SPBC31E1.02c	plasma membrane P-type ATPase, calcium transporting Pmr1
	SPBC1652.02	APC amino acid transmembrane transporter
phospholipid translocation (GO:0045332)
gene	Systematic ID	Gene description
ivn1	SPBC11B10.07c	plasma membrane phospholipid-translocating ATPase complex Lem3 family subunit Ivn1
*decreased cell population growth on glycerol carbon source (FYPO:0000684)
Table.1-3

## Sheet: others
Dataset EV3, other genes
others
signaling (GO:0023052)
gene	Systematic ID	Gene description
cdr2	SPAC57A10.02	serine/threonine protein kinase Cdr2
cgs2*	SPCC285.09c	dual-specifity cAMP/cGMP phosphodiesterase Cgs2
cnb1	SPCC830.06	serine/threonine protein phosphatase PP2B (calcineurin B) regulatory subunit
csk1	SPAC1D4.06c	cyclin-dependent kinase activating kinase Csk1
gtr1	SPBC337.13c	RagA/B GTPase Gtr1
sin1	SPAPYUG7.02c	MAP kinase and TOR substrate adaptor Sin1
vesicle-mediated transport (GO:0016192)
gene	Systematic ID	Gene description
apl2	SPBC947.02	AP-1 adaptor complex beta subunit Apl2
aut12	SPAC1D4.03c	autophagy associated protein Aut12
gyp1	SPBC530.01	RabGAP Gyp1
mso1	SPAC1F5.05c	exocytic docking protein Mso1
vps17	SPAPJ696.01c	retromer complex subunit Vps17
ypt7	SPBC405.04c	GTPase Ypt7
Golgi apparatus (GO:0005794)
gene	Systematic ID	Gene description
ftp105	SPAC17A5.16	Golgi localized protein, human HID1 ortholog 3, implicated in vesicle-mediated transport
amino acid metabolic process (GO:0006520)
gene	Systematic ID	Gene description
arg41*	SPBC1539.03c	argininosuccinate lyase
met11*	SPAC343.10	methylenetetrahydrofolate reductase Met11
shm1	SPAC24C9.12c	serine hydroxymethyltransferase Shm1
pantothenate biosynthetic process (GO:0015940)
gene	Systematic ID	Gene description
spe1*	SPAC144.04c	ornithine decarboxylase Spe1
spe2	SPBP4H10.05c	S-adenosylmethionine decarboxylase proenzyme Spe2
srm1	SPBC12C2.07c	spermidine synthase Srm1
alcohol metabolic process (GO:0006066)
gene	Systematic ID	Gene description
adh8	SPBC1773.06c	alcohol dehydrogenase
atd1*	SPAC9E9.09c	aldehyde dehydrogenase
actin cytoskeleton (GO:0015629)
gene	Systematic ID	Gene description
fim1*	SPBC1778.06c	fimbrin
myo52*	SPCC1919.10c	myosin type V
rlc1*	SPAC926.03	myosin II regulatory light chain Rlc1
cytoplasmic translation (GO:0002181)
gene	Systematic ID	Gene description
cpc2	SPAC6B12.15	ribosome-associated signalling scaffold, receptor of activated C kinase (RACK1) ortholog Cpc2
gcn3	SPCC11E10.07c	translation initiation factor eIF2B alpha subunit Gcn3
rpl2001	SPAC3A12.10	60S ribosomal protein L20A
transmembrane transport(GO:0055085)
gene	Systematic ID	Gene description
ccc2*	SPBC29A3.01	Golgi copper transporting ATPase Ccc2
pmc1	SPAPB2B4.04c	calcium transporting P-type ATPase P2 type, Pmc1
stm1	SPAC17C9.10	vacuolar amino acid transmembrane transporter Stm1
others
gene	Systematic ID	Gene description
ath1	SPBC21B10.03c	ataxin-2 homolog
elf1	SPAC3C7.08c	AAA family ATPase Elf1
rhs1	SPBC17D1.05	Schizosaccharomyces specific protein
sur2	SPBC887.15c	sphingosine hydroxylase/sphingolipid delta-4 desaturase Sur2
	SPAC9G1.07	Schizosaccharomyces specific protein
	SPBC1604.03c	conserved fungal protein, implicated in vesicle trafficking or lipid metabolism
	SPCC594.02c	DUF2456 family conserved fungal protein
*decreased cell population growth on glycerol carbon source (FYPO:0000684)

## Sheet: EV3 legend
Dataset EV3: Classification of proteins encoded by 117 NSF-linked genes based on localization or predicted localization
By performing gene list analysis on Pombase for the 117 NSF-linked genes, GO cellular component slim terms were obtained, and the genes were classified into mitochondria (Mitochondrion)l, nuclear (Nuclear), plasma membrane (PM), and other localizations (others). Genes marked with an asterisk indicate those identified as "decreased cell population growth on glycerol carbon source (FYPO:0000684)".
