# Supplementary material for: Nitrogen signaling factor triggers a respiration-like gene expression program in fission yeast
Source: EMBO J. 2024 Sep 10;43(20):9. doi: 10.1038/s44318-024-00224-z (PMC11480445; doi:10.1038/s44318-024-00224-z)
Supplement: Supplementary file 5 — Dataset EV4 [file 44318_2024_224_MOESM5_ESM.xlsx]

## Sheet: Strain
Dataset EV4, List of S. pombe strains used in this study.
strain name	genotype	parent strain	Figure	Reference
JY265	h- leu1-32		for parent strain	lab stock
AM500	h- mat1<<natMX leu1-32	JY265	Figure 1A	This study
ED668	h+ ade6-M216 ura4-D18 leu1-32		Figure 1E-G, Figure 2, Figure 3A-E,Figure 4D, Figure 5B-G, 5I-K, Figure EV1, and Figure EV3B-G	BIONEER library, Kim et al., 2010
SPB4839	h+ ade6-M216 ura4-D18 leu1-32 downstream of SPBPB2B2.07c::ura4+-Pnrt1-YFP-Tnrt1	ED668	Figure 3F	This study
SPB5181	h+ ade6-M216 ura4-D18 leu1-32 downstream of SPBPB2B2.07c::ura4+-Padh1-YFP-Tnrt1	ED668	Figure 3F	This study
SPB4482	h- leu1-32 ura4-D18 ade6-704		for parent strain	This study
SPB4871	h- leu1-32 ura4-D18 ade6-704 adn2-6xGly-3xFlag::kanMX	SPB4482	Figure 4A-C and Figure EV2	This study
SPB4877	h- leu1-32 ura4-D18 ade6-704 atf1-6xGly-3xFlag::kanMX	SPB4482	Figure 4A-C and Figure EV2	This study
SPB4869	h- leu1-32 ura4-D18 ade6-704 fil1-6xGly-3xFlag::kanMX	SPB4482	Figure 4A-C and Figure EV2	This study
SPB4906	h- leu1-32 ura4-D18 ade6-704 hsr1-6xGly-3xFlag::kanMX	SPB4482	Figure 4A-C and Figure EV2	This study
SPB4892	h- leu1-32 ura4-D18 ade6-704 php3-6xGly-3xFlag::kanMX	SPB4482	Figure 4A-C and Figure EV2	This study
SPB4898	h- leu1-32 ura4-D18 ade6-704 reb1-6xGly-3xFlag::kanMX	SPB4482	Figure 4A-C and Figure EV2	This study
SPB4985	h+ ade6-M216 ura4-D18 leu1-32 adn2∆::hphMX	ED668	Figure 4D	This study
SPB5012	h+ ade6-M216 ura4-D18 leu1-32 hsr1∆::natMX	ED668	Figure 4D	This study
SPB4996	h+ ade6-M216 ura4-D18 leu1-32 php3∆::kanMX	ED668	Figure 4D	This study
SPB5108	h+ ade6-M216 ura4-D18 leu1-32 ayr1∆::natMX clone1 (#1)	ED668	Figure 5E and Figure EV3C	This study
SPB5109	h+ ade6-M216 ura4-D18 leu1-32 ayr1∆::natMX clone2 (#2)	ED668	d	This study
SPB5122	h+ ade6-M216 ura4-D18 leu1-32 Ayr1-6xGly-3xFLAG::hphMX	ED668	Figure 5F and Figure EV3D	This study
SPB5227	h+ leu1-32 ade6-M216 ura4-D18 SPNCRNA.863::Padh1-Ayr1-6xGly-3xFLAG-hphMX clone1 (#1)	ED668	Figure 5F, G and Figure EV3D	This study
SPB5228	h+ leu1-32 ade6-M216 ura4-D18 SPNCRNA.863::Padh1-Ayr1-6xGly-3xFLAG-hphMX clone1 (#2)	ED668	Figure 5F and Figure EV3D	This study
SPB5150	h+ ade6-M216 ura4-D18 leu1-32 gst3∆::natMX	ED668	Figure 5J, and Figure EV3F	This study
SPB5158	h+ ade6-M216 ura4-D18 leu1-32 hmt2∆::natMX	ED668	Figure 5J,K, Figure EV3F and G	This study
SPB5162	h+ leu1-32 ade6-M216::YFH1-ade6(pMB2089) ura4-D18 SPNCRNA.863::ura4+	ED668	Figure EV5H	This study
SPB5163	h+ ade6-M216::YFH1-ade6(pMB2089) ura4-D18 leu1-32::YFH1-leu1(pMB2430) SPNCRNA.863::ura4+	ED668	Figure 3C and Figure EV3I	This study
SPB5233	h+ ade6-M216::YFH1-ade6(pMB2089) ura4-D18 leu1-32::YFH1-leu1(pMB2430) SPNCRNA.863::ura4+ hmt2∆::natMX	ED668	Figure EV5I	This study
SPB5234	h+ leu1-32 ade6-M216::YFH1-ade6(pMB2089) ura4-D18 SPNCRNA.863::ura4+ hmt2∆::natMX	ED668	Figure EV5H	This study
SpHT257	h- eca39∆::kanMX4		Figure EV3A	Takahashi et al, 2012

## Sheet: EV4 legend
Dataset EV4, List of S. pombe strains used in this study.
