# Supplementary material for: Nitrogen signaling factor triggers a respiration-like gene expression program in fission yeast
Source: EMBO J. 2024 Sep 10;43(20):9. doi: 10.1038/s44318-024-00224-z (PMC11480445; doi:10.1038/s44318-024-00224-z)
Supplement: Supplementary file 6 — Dataset EV5 [file 44318_2024_224_MOESM6_ESM.xlsx]

## Sheet: Plasmid
Dataset EV5, List of plasmids used in this study.
plasmid name	description	backbone vector	purpose
pCR2.1-nat	NBRP ID: FYP4241	pCR2.1	For making AM500
pUC119	Accession No.: U07650		For backbone of pMB2088
pDUAL-YFH1	Matsuyama, A., Methods Mol. Biol. 824: 433-450 (2012)		For template of YFP to generate pMB2247 and for making strain of SPB5163
pMB0172	pFA6a-kanMX6 for PCR-based gene deletion	pFA6a	For making gene-deletion strain of SPB4996
pMB0173	pFA6a-hphMX4 for PCR-based gene deletion	pFA6a	For making gene-deletion strain of SPB4985
pMB0174	pFA6a-natMX for PCR-based gene deletion	pFA6a	For making gene-deletion strain of SPB5012, SPB5108, SPB5109, SPB5150, and SPB5158
pMB0363	pFA6a - 6xGLY - 3xFLAG - kanMX for PCR-based C-terminal FLAG tagging	pFA6a	For making FLAG tagging strain of SPB4871, SPB4877, SPB4869, SPB4906, SPB4892, SPB4898, OSW001, and OSW002
pMB0364	pFA6a - 6xGLY - 3xFLAG - hphMX for PCR-based C-terminal FLAG tagging	pFA6a	For backbone of pMB2426
pMB2088	co2-ura4/pUC119 for Integrate into SPNCRNA.863 locus with NotI digestion and URA4 marker	pUC119	For backbone of pMB2247, and for making strain of SPB5162, and SPB5163
pMB2089	YFH1-ade6/pUC119 for integtate ade6 locus with XhoI and ADE6 marker	pUC119	For making strain of SPB5162, and SPB5163
pMB2247	Pnrt1-YFP-co2-ura4/pUC119	pMB2088	For making strain of SPB4839
pMB2249	Padh1-YFP-co2-ura4/pUC119	pMB2088	For making strain of SPB5181
pMB2426	ayr1-6xGly-3xFLAG-hphMX/pFA6a	pMB0364	For making FLAG tagging strain of SPB5122
pMB2465	Padh1-ayr1-6xGly-FLAG-co2-hphMX/pUC119	pMB2249	For making strain of SPB5227 and SPB5228

## Sheet: EV5 legend
Dataset EV5, List of plasmids used in this study.
