# Supplementary material for: Nitrogen signaling factor triggers a respiration-like gene expression program in fission yeast
Source: EMBO J. 2024 Sep 10;43(20):9. doi: 10.1038/s44318-024-00224-z (PMC11480445; doi:10.1038/s44318-024-00224-z)
Supplement: Supplementary file 7 — Dataset EV6 [file 44318_2024_224_MOESM7_ESM.xlsx]

## Sheet: Primers
Dataset EV6, List of primers used in this study.
qRT-pCR	primer name	DNA Sequence	template	description
	mb00555	TCCTCATGCTATCATGCGTCTT	cDNA	Forward primer for act1
	mb00556	CCACGCTCCATGAGAATCTTC	cDNA	Reverse primer ffor act1
	mb15940	CGCTGTATTTACCAGTGCTGCAT	cDNA	Forward primer for nrg1(SPBPB2B2.01)
	mb15941	CTTCGCGGGGTTCTCTGTTT	cDNA	Reverse primer for nrg1(SPBPB2B2.01)
	mb17638	TGTTGCTCCCAGTGATCGAA	cDNA	Forward primer for mei2
	mb17639	GAATTTGGCGGTGCAATAGG	cDNA	Reverse primer for mei2
	mb17604	TAGCAACGACGCTTCCATGA	cDNA	Forward primer for gsf2
	mb17605	GATGGGCTTGCTTGAATTGC	cDNA	Reverse primer for gsf2
	mb17606	ATTCGCAAGGCGAGTACGAA	cDNA	Forward primer for pfl3
	mb17607	CAATGTCCCGTTGGATAGGC	cDNA	Reverse primer for pfl3
	mb11446	CGAGGAGCTGTTCACCGG	cDNA	Forward primer for yfp
	mb11447	GGTCAGCTTGCCGTAGGT	cDNA	Reverse primer for yfp
for making strain	primer name	DNA Sequence	template	description
	insert-kanR-F1	GTTTCCAATTATGCTGTTCG	genomic DNA	Forward primer for first homology arm of downstream of the mat1-Mc gene
	insert-kanR-F2	GAGGCAAGCTAAACAGATCTGCTCTATGGTTGAGGAAGTG	genomic DNA	Reverse primer for first homology arm of downstream of the mat1-Mc gene
	insert-kanR-R1	GTATATTGGTTTGCGTGAGG	genomic DNA	Forward primer for second homology arm of downstream of the mat1-Mc gene
	insert-kanR-R2	GATACTAACGCCGCCATCCAGCTACCATTGCCTTGCACAG	genomic DNA	Reverse primer for second homology arm of downstream of the mat1-Mc gene
	MS-TEP	AGATCTGTTTAGCTTGCCTC	pPCR2.1-nat	Forward primer for natMX cassette
	MS-TET	TGGATGGCGGCGTTAGTATC	pPCR2.1-nat	Revese primer for natMX cassette
	mb16352	TTTTAAAAGATACTAGTACTGGTGACGATTTATGGTTTGGATTGTTTAATTTGCCGGATAATGAAGACTCGACTGCTGCTGGGGGAGGCGGGGGTGGAGACTACAAAGACCATGACGGTG	pMB0363	Forward primer for making SPB4871
	mb16353	AAAAATCTGGTATATAATTTCCAAATAAACAAATTAAAAAAGAAGAAAAACAAGGATAAAATACTTAAGTTTCGACAAAAGCGCGTTGGCCGATTCATTA	pMB0363	Reverse primer for making SPB4871
	mb16364	TGGCCAAGAGTAATTCGGCTGCTGTTGCAACAAGTGTCATCGGAAGCGGTGATCTTGCTCAAAGAATCAATTTAGGGTACGGGGGAGGCGGGGGTGGAGACTACAAAGACCATGACGGTG	pMB0363	Forward primer For making SPB4877
	mb16365	AGGGAAAGTCAAAGGGAAGTAAAAACGTTATTCTTCATTACAACCATCACAGACTGAGACCTTTTCAGATCAAAAACAGTGCGCGTTGGCCGATTCATTA	pMB0363	Reverse primer for making SPB4877
	mb16348	AAATCTCTTTTGATTCGTTGGACAACTCGGTTATTGTCAAGAAGGAGGAAGAAATAGAGAATAAATTTTCGGTCTCTTGTGGGGGAGGCGGGGGTGGAGACTACAAAGACCATGACGGTG	pMB0363	Forward primer for making SPB4869
	mb16349	AACAAAAGCTAGAGTAGAAAATAAAAGAGTTTATAAAAACCAAGGTGAAAAAAAAATCAATAGACTCTTAGTAATGTCTTGCGCGTTGGCCGATTCATTA	pMB0363	Reverse primer for making SPB4869
	mb17692	CTAAACTACCAGTACAAACACCTAACCAAAAAATGCCTTTAATGAATCCGATGCATCAATATCAACCTTATCCTAGTTCTGGGGGAGGCGGGGGTGGAGACTACAAAGACCATGACGGTG	pMB0363	Forward primer for making SPB4906
	mb17700	AAATTATAATTGAAAACATTCTTATAAAACAGTTCAATGTAAAAAAAACCCGAATTTAGGCAGTTAATTTATAAAAATGCGCGCGTTGGCCGATTCATTA	pMB0363	Reverse primer for making SPB4906
	mb16989	CAACAAGCAAGATCTGCTAGCATGAAAGAAACTAAACAAAGCCGGTCCGAAGAGCCTCAGGGGGGAGGCGGGGGTGGAGACTACAAAGACCATGACGGTG	pMB0363	Forward primer for making SPB4892
	mb16990	AAATAAGGCGATCGACGATCGCTGCAAAAGTCAGGAAATATTTCAGGGAAAACCCCGCTAATGCAAAATATATAAGGAAAGCGCGTTGGCCGATTCATTA	pMB0363	Reverse primer for making SPB4892
	mb17001	CTAGAAGCCACGAAGTCAGCCATTGATGACTTTAAAGTGGTACTTTCTGGATTCTCCAATGGGGGAGGCGGGGGTGGAGACTACAAAGACCATGACGGTG	pMB0363	Forward primer for making SPB4898
	mb17002	TTAATAAGGACTTGTAAAAAGATACAAAGTTACTTAAGTAAGTTAAAACAAATTTTTTCGTTCAAAAAATTGTAAGGACGGCGCGTTGGCCGATTCATTA	pMB0363	Reverse primer for making SPB4898
	mb18174	CATATTCTCGTTCGCAACACCTAACTTCTGCACATTTCTAGTTTATGGCTGATCCAGGTTTAAGGTCCGGCGTCGGATTGGACATGGAGGCCCAGAATAC	pMB0173	Forward primer for making SPB4985
	mb18175	ACAAGGATAAAATACTTAAGTTTCGACAAAATTAAGCAGCAGTCGAGTCTTCATTATCCGGCAAATTAAACAATCCAAACCAGTATAGCGACCAGCATTCAC	pMB0173	Reverse primer for making SPB4985
	mb18239	CTTTAGTTGATTTTTTATTTTTGAAAAGTATTCGCTTACTTTCTTTTTATAATAATTCTTTTATCTTACTTTGTATGGTTTGACATGGAGGCCCAGAATAC	pMB0174	Forward primer for making SPB5012
	mb18240	ATTCTTATAAAACAGTTCAATGTAAAAAAAACCCGAATTTAGGCAGTTAATTTATAAAAATGCTTAAGAACTAGGATAAGCAGTATAGCGACCAGCATTCAC	pMB0174	Reverse primer for making SPB5012
	mb18243	TTATTTTCGTTATTTGAGGTTTCTCTGCTCGCCAAAATTAAATTATACAAGTAAAAGATACATTTAATTATCATGAGCGCGACATGGAGGCCCAGAATAC	pMB0172	Forward primer for making SPB4996 and SPB5023
	mb18244	GATCGACGATCGCTGCAAAAGTCAGGAAATATTTCAGGGAAAACCCCGCTAATGCAAAATATATAAGGAAATTACTGAGGCAGTATAGCGACCAGCATTCAC	pMB0172	Forward primer for making SPB4996 and SPB5023
	mb18623	AAAAGTGGTTTCTTTCTTAACCAAGTAGTAGGAAATTTTGATAGAGAAATTTATTATGGAAGCTGAGAAGTTTGTACTAATTACAGGGTGGACATGGAGGCCCAGAATAC	pMB0174	Forward primer for making SPB5108 and SPB5109
	mb18624	TCCAATGCCAATGTTCCAAAAAGAGAAACACATATCAGACTGCTATCAACACTGAAATTAATCAACAGTGTGGTCTCTCCATACAGCGGTCAGTATAGCGACCAGCATTCAC	pMB0174	Reverse primer for making SPB5108 and SPB5109
	mb18829	TTTGATCGAAATTATTGCATCTTAGAAAGTATTTATTTTGAGTATTCAATTTGATTTTGTTTTTATTTTTGTAACCAGATGACATGGAGGCCCAGAATAC	pMB0174	Forward primer for making SPB5150
	mb18830	AGAATAAAAAAGTAAGCTTGCTGAAGCCTTGTATGTCTCAAGCCGACTTGCTTAAGAAAAAAAGAGCCACGGCAGAAATCCAGTATAGCGACCAGCATTCAC	pMB0174	Reverse primer for making SPB5150
	mb18897	TTATTAGGCTACTTTTTGCCTCCTTTTTTTTTCCTTTACCTTTAAAAAAACACTTCTCTTTTGCATTTTTGCAACTAAAAGACATGGAGGCCCAGAATAC	pMB0174	Forward primer for making SPB5158
	mb18898	AACATTCAATTATATAAGGGTTGCTACTAAATCATGCCTAGCAGATTGCATTATTTTACGCAAGAAAGATGATTGAATCTCAGTATAGCGACCAGCATTCAC	pMB0174	Reverse primer for making SPB5158
	mb17089	TGGACAGTACAATGTATGCTTTTTTTGCTGTTATTCTTTTTTTAGACAAATTTGAATATGTGATTTCAGAAAATATATTGGGGACTTCGCTTGACAAGAA	pMB2247 or pMB2249	Forward primer for making SPB4839 and SPB5181
	mb17090	AGCACATTAAATTCACCAGGAATTAAGCAGAACTACAAGAAGGAATTCTTTAAGAAATTTTCGATAAGGTGACTTTTACGTTTTCCCAGTCACGACGTT	pMB2247 or pMB2249	Reverse primer for making SPB4839 and SPB5181
for making plasmid	primer name	DNA Sequence	template	description
	(SmaI)-co2-1-F	CTCTAGAGGATCCCCGGGGAAAAAGGAAGGCACCTTGA	genomic DNA	Forward primer for making pMB2088
	(NotI)-co2-1-R	GTAGAACGTCTTTAACATGTTTTACATGTGCGGCCGCTCAGATTCCGATTTTGAATGAAT	genomic DNA	Reverse primer for making pMB2088
	(NotI)-co2F-2-F	ATTCATTCAAAATCGGAATCTGAGCGGCCGCACATGTAAAACATGTTAAAGACGTTCTAC	genomic DNA	Forward primer for making pMB2088
	co2F-2-F	CTTGGTTATAAACATTGGTGTTGGGCATTCAACATTAGACAAATTAACAAA	genomic DNA	Reverse primer for making pMB2088
	(co2F)-ura4-F	TTTGTTAATTTGTCTAATGTTGAATGCCCAACACCAATGTTTATAACCAAG	genomic DNA	Forward primer for making pMB2088
	(SmaI)-ura4-R	TCGAGCTCGGTACCCGGGTACAAATCCCACTGGCTATATGTATG	genomic DNA	Reverse primer for making pMB2088
	mb16629	TGGGATTTGTACCCGGGTACCGAACATAAATCGGCACATGTTT	genomic DNA	Forward primer for making pMB2247
	mb16630	CAGTGAATTCGAGCTCGGTACCCCTTGAATTGATAGATAGCTTTGC	genomic DNA	Reverse primer for making pMB2247 and pMB2249
	mb16903	TGGGATTTGTACCCGGGTACCCAACTAAGAAAATGGCTATCATGC	genomic DNA	Forward primer for making pMB2249
	mb16904	TCCTCGCCCTTGCTCACCATATTCTCTTGCTTAAAGAAAAGCGA	genomic DNA	Reverse primer for making pMB2249
	mb16905	TCGCTTTTCTTTAAGCAAGAGAATATGGTGAGCAAGGGCGAGGA	pDUAL-YFH1	Forward primer for making pMB2249
	mb16906	TCCTCGCCCTTGCTCACCATCTCAAAATATCTTTTCTTTCTTTCAAAATT	genomic DNA	Reverse primer for making pMB2247
	mb16907	AATTTTGAAAGAAAGAAAAGATATTTTGAGATGGTGAGCAAGGGCGAGGA	pDUAL-YFH1	Forward primer for making pMB2247
	mb16908	GCATGGACGAGCTGTACAAGTGAACTATAAACCTAATTATTCATCTTAGAAATACC	genomic DNA	Forward primer for making pMB2247 and pMB2249
	mb16909	GGTATTTCTAAGATGAATAATTAGGTTTATAGTTCACTTGTACAGCTCGTCCATGC	pDUAL-YFH1	Reverse primer for making pMB2247 and pMB2249
	mb18695	GGTCGACGGATCCCCGGGTCGTCTGACTATGAATTGAGCA	genomic DNA	Forward primer for making pMB2426
	mb18696	CCCGTTAATTAACCCGGGATCAACAGTGTGGTCTCTCCATA	genomic DNA	Reverse primer for making pMB2426
	mb12234	GCCTCGTCCCCGCCGGGTCACCC	pMB0173	Forward primer for making pMB2465
	mb12235	CTGGATGGCGGCGTTAGTATCGAA	pMB0173	Reverse primer for making pMB2465
	mb19229	CGGCGGGGACGAGGCGCATTCAACATTAGACAAATTAACAAAA	pMB2249	Forward primer for making pMB2465
	mb19231	AACGCCGCCATCCAGCAACTAAGAAAATGGCTATCATGC	pMB2249	Reverse primer for making pMB2465
	mb19347	CTTTAAGCAAGAGAATATGGAAGCTGAGAAGTTTGTACTAATT	genomic DNA	Forward primer for making pMB2465
	mb19348	ATCATAAGAAATTCGCCTACTTGTCATCGTCATCCTTGTAGT	genomic DNA	Reverse primer for making pMB2465
	mb19232	ATTCTCTTGCTTAAAGAAAAGCGA	pMB2249	Forward primer for making pMB2465
	mb19233	GCGAATTTCTTATGATTTATGATTTTTA	pMB2249	Reverse primer for making pMB2465

## Sheet: EV5 legend
Dataset EV6, List of primers used in this study.
