# Supplementary material for: Nitrogen signaling factor triggers a respiration-like gene expression program in fission yeast
Source: EMBO J. 2024 Sep 10;43(20):9. doi: 10.1038/s44318-024-00224-z (PMC11480445; doi:10.1038/s44318-024-00224-z)
Supplement: Supplementary file 8 — Source data Fig. 1 [file 44318_2024_224_MOESM8_ESM.zip]

Archive with 42 entries (36 files):
- EMBOJ-2024-117143-T-R_SourceData_Figure 1/
- __MACOSX/._EMBOJ-2024-117143-T-R_SourceData_Figure 1
- EMBOJ-2024-117143-T-R_SourceData_Figure 1/.DS_Store
- __MACOSX/EMBOJ-2024-117143-T-R_SourceData_Figure 1/._.DS_Store
- EMBOJ-2024-117143-T-R_SourceData_Figure 1/ImageData/
- __MACOSX/EMBOJ-2024-117143-T-R_SourceData_Figure 1/._ImageData
- EMBOJ-2024-117143-T-R_SourceData_Figure 1/NumericalData/
- __MACOSX/EMBOJ-2024-117143-T-R_SourceData_Figure 1/._NumericalData
- EMBOJ-2024-117143-T-R_SourceData_Figure 1/ImageData/.DS_Store
- __MACOSX/EMBOJ-2024-117143-T-R_SourceData_Figure 1/ImageData/._.DS_Store
- EMBOJ-2024-117143-T-R_SourceData_Figure 1/ImageData/1F/
- __MACOSX/EMBOJ-2024-117143-T-R_SourceData_Figure 1/ImageData/._1F
- EMBOJ-2024-117143-T-R_SourceData_Figure 1/ImageData/1E/
- __MACOSX/EMBOJ-2024-117143-T-R_SourceData_Figure 1/ImageData/._1E
- EMBOJ-2024-117143-T-R_SourceData_Figure 1/NumericalData/1G/
- __MACOSX/EMBOJ-2024-117143-T-R_SourceData_Figure 1/NumericalData/._1G
- EMBOJ-2024-117143-T-R_SourceData_Figure 1/ImageData/1F/374mMNH4Cl_0.08%glu_14day.tif
- __MACOSX/EMBOJ-2024-117143-T-R_SourceData_Figure 1/ImageData/1F/._374mMNH4Cl_0.08%glu_14day.tif
- EMBOJ-2024-117143-T-R_SourceData_Figure 1/ImageData/1F/374mMNH4Cl_2%glu_14day.tif
- __MACOSX/EMBOJ-2024-117143-T-R_SourceData_Figure 1/ImageData/1F/._374mMNH4Cl_2%glu_14day.tif
- EMBOJ-2024-117143-T-R_SourceData_Figure 1/ImageData/1E/374mMNH4Cl_0.4uMantiA_14day.tif
- __MACOSX/EMBOJ-2024-117143-T-R_SourceData_Figure 1/ImageData/1E/._374mMNH4Cl_0.4uMantiA_14day.tif
- EMBOJ-2024-117143-T-R_SourceData_Figure 1/ImageData/1E/0mMNH4Cl_0.4uMantiA_5day.tif
- __MACOSX/EMBOJ-2024-117143-T-R_SourceData_Figure 1/ImageData/1E/._0mMNH4Cl_0.4uMantiA_5day.tif
- EMBOJ-2024-117143-T-R_SourceData_Figure 1/ImageData/1E/374mMNH4Cl_0.4uMantiA_NSF_14day.tif
- __MACOSX/EMBOJ-2024-117143-T-R_SourceData_Figure 1/ImageData/1E/._374mMNH4Cl_0.4uMantiA_NSF_14day.tif
- EMBOJ-2024-117143-T-R_SourceData_Figure 1/ImageData/1E/374mMNH4Cl_0uMantiA_5day.tif
- __MACOSX/EMBOJ-2024-117143-T-R_SourceData_Figure 1/ImageData/1E/._374mMNH4Cl_0uMantiA_5day.tif
- EMBOJ-2024-117143-T-R_SourceData_Figure 1/ImageData/1E/374mMNH4Cl_0.4uMantiA_NSF_5day.tif
- __MACOSX/EMBOJ-2024-117143-T-R_SourceData_Figure 1/ImageData/1E/._374mMNH4Cl_0.4uMantiA_NSF_5day.tif
- EMBOJ-2024-117143-T-R_SourceData_Figure 1/ImageData/1E/374mMNH4Cl_0.4uMantiA_5day.tif
- __MACOSX/EMBOJ-2024-117143-T-R_SourceData_Figure 1/ImageData/1E/._374mMNH4Cl_0.4uMantiA_5day.tif
- EMBOJ-2024-117143-T-R_SourceData_Figure 1/ImageData/1E/0mMNH4Cl_0uMantiA_5day.tif
- __MACOSX/EMBOJ-2024-117143-T-R_SourceData_Figure 1/ImageData/1E/._0mMNH4Cl_0uMantiA_5day.tif
- EMBOJ-2024-117143-T-R_SourceData_Figure 1/ImageData/1E/0mMNH4Cl_0.4uMantiA_NSF_5day.tif
- __MACOSX/EMBOJ-2024-117143-T-R_SourceData_Figure 1/ImageData/1E/._0mMNH4Cl_0.4uMantiA_NSF_5day.tif
- EMBOJ-2024-117143-T-R_SourceData_Figure 1/ImageData/1E/374mMNH4Cl_0uMantiA_NSF_5day.tif
- __MACOSX/EMBOJ-2024-117143-T-R_SourceData_Figure 1/ImageData/1E/._374mMNH4Cl_0uMantiA_NSF_5day.tif
- EMBOJ-2024-117143-T-R_SourceData_Figure 1/ImageData/1E/0mMNH4Cl_0uMantiA_NSF_5day.tif
- __MACOSX/EMBOJ-2024-117143-T-R_SourceData_Figure 1/ImageData/1E/._0mMNH4Cl_0uMantiA_NSF_5day.tif
- EMBOJ-2024-117143-T-R_SourceData_Figure 1/NumericalData/1G/OCR.csv
- __MACOSX/EMBOJ-2024-117143-T-R_SourceData_Figure 1/NumericalData/1G/._OCR.csv
