# Supplementary material for: Nitrogen signaling factor triggers a respiration-like gene expression program in fission yeast
Source: EMBO J. 2024 Sep 10;43(20):9. doi: 10.1038/s44318-024-00224-z (PMC11480445; doi:10.1038/s44318-024-00224-z)
Supplement: Supplementary file 8 — Source data Fig. 1 [file 44318_2024_224_MOESM8_ESM.zip › EMBOJ-2024-117143-T-R_SourceData_Figure 1/NumericalData/1G/OCR.csv]

NSF(0ng/ml)	OCR(pmoles/min/1OD)	n
0	11707.72179	1
0	10925.79773	2
0	10878.36463	3
0	10887.48462	4
0	11067.64891	5
0	11191.82065	6
0	11447.32329	7
0	11547.32212	8
0	11639.17443	9
0	11619.86323	10
0	12806.67949	1
0	11267.34232	2
0	11173.29426	3
0	11196.13028	4
0	11365.39226	5
0	11319.6211	6
0	11589.69494	7
0	11843.0746	8
0	11817.11733	9
0	12048.50485	10
0	14331.9275	1
0	13185.44998	2
0	12888.70283	3
0	12315.87023	4
0	12022.76396	5
0	12097.34035	6
0	12264.38262	7
0	12232.56272	8
0	12100.13251	9
0	12186.90377	10
