# Supplementary material for: Nitrogen signaling factor triggers a respiration-like gene expression program in fission yeast
Source: EMBO J. 2024 Sep 10;43(20):9. doi: 10.1038/s44318-024-00224-z (PMC11480445; doi:10.1038/s44318-024-00224-z)
Supplement: Supplementary file 9 — Source data Fig. 3 [file 44318_2024_224_MOESM9_ESM.zip]

Archive with 32 entries (24 files):
- EMBOJ-2024-117143-T-R_SourceData_Figure 3/
- __MACOSX/._EMBOJ-2024-117143-T-R_SourceData_Figure 3
- EMBOJ-2024-117143-T-R_SourceData_Figure 3/.DS_Store
- __MACOSX/EMBOJ-2024-117143-T-R_SourceData_Figure 3/._.DS_Store
- EMBOJ-2024-117143-T-R_SourceData_Figure 3/NumericalData/
- __MACOSX/EMBOJ-2024-117143-T-R_SourceData_Figure 3/._NumericalData
- EMBOJ-2024-117143-T-R_SourceData_Figure 3/NumericalData/3E/
- __MACOSX/EMBOJ-2024-117143-T-R_SourceData_Figure 3/NumericalData/._3E
- EMBOJ-2024-117143-T-R_SourceData_Figure 3/NumericalData/3B/
- __MACOSX/EMBOJ-2024-117143-T-R_SourceData_Figure 3/NumericalData/._3B
- EMBOJ-2024-117143-T-R_SourceData_Figure 3/NumericalData/3C/
- __MACOSX/EMBOJ-2024-117143-T-R_SourceData_Figure 3/NumericalData/._3C
- EMBOJ-2024-117143-T-R_SourceData_Figure 3/NumericalData/3D/
- __MACOSX/EMBOJ-2024-117143-T-R_SourceData_Figure 3/NumericalData/._3D
- EMBOJ-2024-117143-T-R_SourceData_Figure 3/NumericalData/.DS_Store
- __MACOSX/EMBOJ-2024-117143-T-R_SourceData_Figure 3/NumericalData/._.DS_Store
- EMBOJ-2024-117143-T-R_SourceData_Figure 3/NumericalData/3A/
- __MACOSX/EMBOJ-2024-117143-T-R_SourceData_Figure 3/NumericalData/._3A
- EMBOJ-2024-117143-T-R_SourceData_Figure 3/NumericalData/3F/
- __MACOSX/EMBOJ-2024-117143-T-R_SourceData_Figure 3/NumericalData/._3F
- EMBOJ-2024-117143-T-R_SourceData_Figure 3/NumericalData/3E/media_dependency_qPCR.csv
- __MACOSX/EMBOJ-2024-117143-T-R_SourceData_Figure 3/NumericalData/3E/._media_dependency_qPCR.csv
- EMBOJ-2024-117143-T-R_SourceData_Figure 3/NumericalData/3B/NSFvsOle_qPCR.csv
- __MACOSX/EMBOJ-2024-117143-T-R_SourceData_Figure 3/NumericalData/3B/._NSFvsOle_qPCR.csv
- EMBOJ-2024-117143-T-R_SourceData_Figure 3/NumericalData/3C/auxo_vs_proto_qPCR.csv
- __MACOSX/EMBOJ-2024-117143-T-R_SourceData_Figure 3/NumericalData/3C/._auxo_vs_proto_qPCR.csv
- EMBOJ-2024-117143-T-R_SourceData_Figure 3/NumericalData/3D/OD_dependency_qPCR.csv
- __MACOSX/EMBOJ-2024-117143-T-R_SourceData_Figure 3/NumericalData/3D/._OD_dependency_qPCR.csv
- EMBOJ-2024-117143-T-R_SourceData_Figure 3/NumericalData/3A/NSFconc_qPCR.csv
- __MACOSX/EMBOJ-2024-117143-T-R_SourceData_Figure 3/NumericalData/3A/._NSFconc_qPCR.csv
- EMBOJ-2024-117143-T-R_SourceData_Figure 3/NumericalData/3F/promoter_dependency_qPCR.csv
- __MACOSX/EMBOJ-2024-117143-T-R_SourceData_Figure 3/NumericalData/3F/._promoter_dependency_qPCR.csv
