# Supplementary material for: Nitrogen signaling factor triggers a respiration-like gene expression program in fission yeast
Source: EMBO J. 2024 Sep 10;43(20):9. doi: 10.1038/s44318-024-00224-z (PMC11480445; doi:10.1038/s44318-024-00224-z)
Supplement: Supplementary file 9 — Source data Fig. 3 [file 44318_2024_224_MOESM9_ESM.zip › EMBOJ-2024-117143-T-R_SourceData_Figure 3/NumericalData/3E/media_dependency_qPCR.csv]

relatvive transcript level of nrg1	media	NSF(ng/ml)
1.674064439	YES	0
1.56562341	YES	0
1.661159749	YES	0
2.569479509	YES	50
3.116412864	YES	50
2.329238928	YES	50
5.768804024	YES_93.5N	0
4.851068389	YES_93.5N	0
6.165557379	YES_93.5N	0
12.23427163	YES_93.5N	50
11.66559129	YES_93.5N	50
11.84692409	YES_93.5N	50
1.03441701	EMM_9.35N	0
1.070989599	EMM_9.35N	0
1.034919714	EMM_9.35N	0
13.54263329	EMM_9.35N	50
10.959847	EMM_9.35N	50
9.074905373	EMM_9.35N	50
0.861287481	EMM_187N	0
1.217494824	EMM_187N	0
0.953640621	EMM_187N	0
2.663401791	EMM_187N	50
3.037001109	EMM_187N	50
2.412805767	EMM_187N	50
