# Supplementary material for: Nitrogen signaling factor triggers a respiration-like gene expression program in fission yeast
Source: EMBO J. 2024 Sep 10;43(20):9. doi: 10.1038/s44318-024-00224-z (PMC11480445; doi:10.1038/s44318-024-00224-z)
Supplement: Supplementary file 9 — Source data Fig. 3 [file 44318_2024_224_MOESM9_ESM.zip › EMBOJ-2024-117143-T-R_SourceData_Figure 3/NumericalData/3B/NSFvsOle_qPCR.csv]

NSF	relative transcript level	gene	conc.(ng/ml)
MeOH	1.01161944	nrg1	0
MeOH	0.91806402	nrg1	0
MeOH	1.076737568	nrg1	0
NSF	7.926404906	nrg1	50
NSF	5.302477767	nrg1	50
NSF	6.52811588	nrg1	50
Ole	0.957050307	nrg1	50
Ole	0.911722489	nrg1	50
Ole	0.810377861	nrg1	50
Ole	1.298338588	nrg1	150
Ole	0.950439478	nrg1	150
Ole	1.245449622	nrg1	150
MeOH	0.92434233	mei2	0
MeOH	1.009897831	mei2	0
MeOH	1.071247246	mei2	0
NSF	5.040322306	mei2	50
NSF	4.800624013	mei2	50
NSF	4.505015967	mei2	50
Ole	0.885164366	mei2	50
Ole	0.758028961	mei2	50
Ole	0.799267841	mei2	50
Ole	1.145842874	mei2	150
Ole	0.792602851	mei2	150
Ole	1.246469912	mei2	150
MeOH	1.251470957	gsf2	0
MeOH	0.987371932	gsf2	0
MeOH	0.809279329	gsf2	0
NSF	0.19627859	gsf2	50
NSF	0.201342927	gsf2	50
NSF	0.157530506	gsf2	50
Ole	0.884705501	gsf2	50
Ole	0.85625084	gsf2	50
Ole	0.924752558	gsf2	50
Ole	0.953847361	gsf2	150
Ole	0.690320579	gsf2	150
Ole	0.769601512	gsf2	150
MeOH	1.131708185	pfl3	0
MeOH	0.867096657	pfl3	0
MeOH	1.019055954	pfl3	0
NSF	0.125323147	pfl3	50
NSF	0.162798646	pfl3	50
NSF	0.156024408	pfl3	50
Ole	0.815225032	pfl3	50
Ole	0.736796208	pfl3	50
Ole	0.728650082	pfl3	50
Ole	0.86480081	pfl3	150
Ole	0.599511717	pfl3	150
Ole	0.849827482	pfl3	150
