# Supplementary material for: Nitrogen signaling factor triggers a respiration-like gene expression program in fission yeast
Source: EMBO J. 2024 Sep 10;43(20):9. doi: 10.1038/s44318-024-00224-z (PMC11480445; doi:10.1038/s44318-024-00224-z)
Supplement: Supplementary file 9 — Source data Fig. 3 [file 44318_2024_224_MOESM9_ESM.zip › EMBOJ-2024-117143-T-R_SourceData_Figure 3/NumericalData/3C/auxo_vs_proto_qPCR.csv]

NSF(ng/ml)	relative transcript level	gene	strain
0	1.117298559	nrg1	auxotroph
0	0.960512844	nrg1	auxotroph
0	0.931810467	nrg1	auxotroph
50	3.974595541	nrg1	auxotroph
50	6.433575947	nrg1	auxotroph
50	4.124151818	nrg1	auxotroph
0	0.766400166	nrg1	prototroph
0	0.68912668	nrg1	prototroph
0	0.545352706	nrg1	prototroph
50	3.740362478	nrg1	prototroph
50	3.88241531	nrg1	prototroph
50	3.113013581	nrg1	prototroph
0	0.9074562	mei2	auxotroph
0	1.036551	mei2	auxotroph
0	1.0631233	mei2	auxotroph
50	4.5634594	mei2	auxotroph
50	5.1420203	mei2	auxotroph
50	4.6967249	mei2	auxotroph
0	1.2536034	mei2	prototroph
0	1.2942321	mei2	prototroph
0	0.7738503	mei2	prototroph
50	6.8976003	mei2	prototroph
50	5.8380242	mei2	prototroph
50	3.9431743	mei2	prototroph
0	0.9655498	gsf2	auxotroph
0	1.0696252	gsf2	auxotroph
0	0.9682637	gsf2	auxotroph
50	0.1591558	gsf2	auxotroph
50	0.1820744	gsf2	auxotroph
50	0.1628763	gsf2	auxotroph
0	1.7645589	gsf2	prototroph
0	1.4414158	gsf2	prototroph
0	1.1392068	gsf2	prototroph
50	0.2455014	gsf2	prototroph
50	0.2188582	gsf2	prototroph
50	0.1667799	gsf2	prototroph
0	0.9868097	pfl3	auxotroph
0	1.0051749	pfl3	auxotroph
0	1.0081495	pfl3	auxotroph
50	0.2223151	pfl3	auxotroph
50	0.2314511	pfl3	auxotroph
50	0.1998773	pfl3	auxotroph
0	1.582108	pfl3	prototroph
0	2.0122775	pfl3	prototroph
0	0.9293108	pfl3	prototroph
50	0.1875575	pfl3	prototroph
50	0.15491	pfl3	prototroph
50	0.1113273	pfl3	prototroph
