# Supplementary material for: Nitrogen signaling factor triggers a respiration-like gene expression program in fission yeast
Source: EMBO J. 2024 Sep 10;43(20):9. doi: 10.1038/s44318-024-00224-z (PMC11480445; doi:10.1038/s44318-024-00224-z)
Supplement: Supplementary file 9 — Source data Fig. 3 [file 44318_2024_224_MOESM9_ESM.zip › EMBOJ-2024-117143-T-R_SourceData_Figure 3/NumericalData/3D/OD_dependency_qPCR.csv]

relative transcript level of nrg1	NSF(ng/ml)	start OD
0.986871338	0	0.01
1.006514921	0	0.01
1.006744456	0	0.01
3.03815298	50	0.01
2.768076658	50	0.01
2.949465463	50	0.01
1.660391317	0	0.05
1.63194778	0	0.05
1.554163008	0	0.05
2.527181731	50	0.05
1.913991446	50	0.05
1.7171415	50	0.05
2.679934144	0	0.1
2.16698735	0	0.1
2.174324578	0	0.1
2.62348213	50	0.1
2.946386988	50	0.1
2.529036977	50	0.1
