# Supplementary material for: Nitrogen signaling factor triggers a respiration-like gene expression program in fission yeast
Source: EMBO J. 2024 Sep 10;43(20):9. doi: 10.1038/s44318-024-00224-z (PMC11480445; doi:10.1038/s44318-024-00224-z)
Supplement: Supplementary file 9 — Source data Fig. 3 [file 44318_2024_224_MOESM9_ESM.zip › EMBOJ-2024-117143-T-R_SourceData_Figure 3/NumericalData/3A/NSFconc_qPCR.csv]

NSF(ng/ml)	relative transcript level	gene
0	1.180061855	nrg1
0	0.889753568	nrg1
0	0.952413384	nrg1
5	1.676423344	nrg1
5	1.909722143	nrg1
5	1.957158826	nrg1
15	2.686510563	nrg1
15	2.17280095	nrg1
15	2.295424517	nrg1
50	4.547154012	nrg1
50	4.71531235	nrg1
50	4.655395836	nrg1
0	1.113031516	mei2
0	1.013453507	mei2
0	0.886520349	mei2
5	2.93092811	mei2
5	3.120263509	mei2
5	2.325344959	mei2
15	4.489004577	mei2
15	3.658056899	mei2
15	3.711792205	mei2
50	9.816059731	mei2
50	7.229790887	mei2
50	9.523786277	mei2
0	1.194692871	gsf2
0	0.94244109	gsf2
0	0.888156533	gsf2
5	0.36890276	gsf2
5	0.407939784	gsf2
5	0.544997717	gsf2
15	0.283929536	gsf2
15	0.289225723	gsf2
15	0.296304394	gsf2
50	0.248058394	gsf2
50	0.199426137	gsf2
50	0.13745765	gsf2
0	1.102999525	pfl3
0	0.971902032	pfl3
0	0.932829312	pfl3
5	0.653642846	pfl3
5	0.883930891	pfl3
5	0.749154187	pfl3
15	0.514940437	pfl3
15	0.480208958	pfl3
15	0.439036877	pfl3
50	0.284945779	pfl3
50	0.278343153	pfl3
50	0.2125579	pfl3
