# Supplementary material for: Nitrogen signaling factor triggers a respiration-like gene expression program in fission yeast
Source: EMBO J. 2024 Sep 10;43(20):9. doi: 10.1038/s44318-024-00224-z (PMC11480445; doi:10.1038/s44318-024-00224-z)
Supplement: Supplementary file 9 — Source data Fig. 3 [file 44318_2024_224_MOESM9_ESM.zip › EMBOJ-2024-117143-T-R_SourceData_Figure 3/NumericalData/3F/promoter_dependency_qPCR.csv]

NSF(ng/ml)	relative transcript level of YFP	Promoter
0	0.947780392	nrg1
0	1.139844012	nrg1
0	0.925650112	nrg1
50	3.945277026	nrg1
50	4.758135339	nrg1
50	4.470615645	nrg1
0	0.949273669	adh1
0	1.001938681	adh1
0	1.051398666	adh1
50	1.34093868	adh1
50	0.914104539	adh1
50	1.087776989	adh1
