# Supplementary material for: Nitrogen signaling factor triggers a respiration-like gene expression program in fission yeast
Source: EMBO J. 2024 Sep 10;43(20):9. doi: 10.1038/s44318-024-00224-z (PMC11480445; doi:10.1038/s44318-024-00224-z)
Supplement: Supplementary file 10 — Source data Fig. 4 [file 44318_2024_224_MOESM10_ESM.zip]

Archive with 12 entries (9 files):
- EMBOJ-2024-117143-T-R_SourceData_Figure 4/
- __MACOSX/._EMBOJ-2024-117143-T-R_SourceData_Figure 4
- EMBOJ-2024-117143-T-R_SourceData_Figure 4/.DS_Store
- __MACOSX/EMBOJ-2024-117143-T-R_SourceData_Figure 4/._.DS_Store
- EMBOJ-2024-117143-T-R_SourceData_Figure 4/NumericalData/
- __MACOSX/EMBOJ-2024-117143-T-R_SourceData_Figure 4/._NumericalData
- EMBOJ-2024-117143-T-R_SourceData_Figure 4/NumericalData/.DS_Store
- __MACOSX/EMBOJ-2024-117143-T-R_SourceData_Figure 4/NumericalData/._.DS_Store
- EMBOJ-2024-117143-T-R_SourceData_Figure 4/NumericalData/4D/
- __MACOSX/EMBOJ-2024-117143-T-R_SourceData_Figure 4/NumericalData/._4D
- EMBOJ-2024-117143-T-R_SourceData_Figure 4/NumericalData/4D/hsr1d_adn2d_php3d_qPCR.csv
- __MACOSX/EMBOJ-2024-117143-T-R_SourceData_Figure 4/NumericalData/4D/._hsr1d_adn2d_php3d_qPCR.csv
