# Supplementary material for: Nitrogen signaling factor triggers a respiration-like gene expression program in fission yeast
Source: EMBO J. 2024 Sep 10;43(20):9. doi: 10.1038/s44318-024-00224-z (PMC11480445; doi:10.1038/s44318-024-00224-z)
Supplement: Supplementary file 10 — Source data Fig. 4 [file 44318_2024_224_MOESM10_ESM.zip › EMBOJ-2024-117143-T-R_SourceData_Figure 4/NumericalData/4D/hsr1d_adn2d_php3d_qPCR.csv]

NSF(ng/ml)	relative transcript level	strain	gene
0	0.895724521	WT	gsf2
0	1.190489587	WT	gsf2
0	0.937777775	WT	gsf2
0	0.883000015	WT	gsf2
0	1.047352134	WT	gsf2
0	1.081300907	WT	gsf2
50	0.08633493	WT	gsf2
50	0.091707057	WT	gsf2
50	0.091911818	WT	gsf2
50	0.21124153	WT	gsf2
50	0.177838898	WT	gsf2
50	0.186299706	WT	gsf2
0	0.345198777	hsr1∆	gsf2
0	0.257448267	hsr1∆	gsf2
0	0.182362932	hsr1∆	gsf2
50	0.263664664	hsr1∆	gsf2
50	0.286950775	hsr1∆	gsf2
50	0.182502933	hsr1∆	gsf2
0	0.129417977	adn2∆	gsf2
0	0.116974306	adn2∆	gsf2
0	0.163403739	adn2∆	gsf2
50	0.123644668	adn2∆	gsf2
50	0.143925267	adn2∆	gsf2
50	0.109579158	adn2∆	gsf2
0	0.526837231	php3∆	gsf2
0	0.593994353	php3∆	gsf2
0	0.619013688	php3∆	gsf2
50	0.185956474	php3∆	gsf2
50	0.156943907	php3∆	gsf2
50	0.121588635	php3∆	gsf2
0	0.886476447	WT	pfl3
0	1.267664321	WT	pfl3
0	0.889874028	WT	pfl3
0	0.868005427	WT	pfl3
0	0.974904872	WT	pfl3
0	1.181721994	WT	pfl3
50	0.248956052	WT	pfl3
50	0.219772122	WT	pfl3
50	0.212935451	WT	pfl3
50	0.091571748	WT	pfl3
50	0.104077857	WT	pfl3
50	0.1148121	WT	pfl3
0	0.158693159	hsr1∆	pfl3
0	0.135240611	hsr1∆	pfl3
0	0.083052148	hsr1∆	pfl3
50	0.097085518	hsr1∆	pfl3
50	0.110493106	hsr1∆	pfl3
50	0.07565956	hsr1∆	pfl3
0	0.20362832	adn2∆	pfl3
0	0.204300485	adn2∆	pfl3
0	0.257253942	adn2∆	pfl3
50	0.138705996	adn2∆	pfl3
50	0.146439289	adn2∆	pfl3
50	0.098288855	adn2∆	pfl3
0	0.385979035	php3∆	pfl3
0	0.403768869	php3∆	pfl3
0	0.415051636	php3∆	pfl3
50	0.366709267	php3∆	pfl3
50	0.241341481	php3∆	pfl3
50	0.170031443	php3∆	pfl3
0	0.865510157	WT	nrg1
0	1.293689643	WT	nrg1
0	0.893095148	WT	nrg1
50	2.631330036	WT	nrg1
50	2.986663028	WT	nrg1
50	3.1029264	WT	nrg1
0	0.919763177	WT	nrg1
0	1.094954982	WT	nrg1
0	0.992950772	WT	nrg1
50	3.393200863	WT	nrg1
50	4.72248678	WT	nrg1
50	3.32077066	WT	nrg1
0	0.297475374	hsr1∆	nrg1
0	0.214942374	hsr1∆	nrg1
0	0.272713146	hsr1∆	nrg1
50	0.63910504	hsr1∆	nrg1
50	0.539649115	hsr1∆	nrg1
50	0.540691531	hsr1∆	nrg1
0	1.004602087	adn2∆	nrg1
0	1.034956142	adn2∆	nrg1
0	1.02653435	adn2∆	nrg1
50	3.56882993	adn2∆	nrg1
50	3.073360341	adn2∆	nrg1
50	2.544966148	adn2∆	nrg1
0	0.261148954	php3∆	nrg1
0	0.334810558	php3∆	nrg1
0	0.317209692	php3∆	nrg1
50	0.884733966	php3∆	nrg1
50	0.681318536	php3∆	nrg1
50	0.74787196	php3∆	nrg1
