# Supplementary material for: Nitrogen signaling factor triggers a respiration-like gene expression program in fission yeast
Source: EMBO J. 2024 Sep 10;43(20):9. doi: 10.1038/s44318-024-00224-z (PMC11480445; doi:10.1038/s44318-024-00224-z)
Supplement: Supplementary file 11 — Source data Fig. 5 [file 44318_2024_224_MOESM11_ESM.zip]

Archive with 98 entries (87 files):
- EMBOJ-2024-117143-T-R_SourceData_Figure 5/
- __MACOSX/._EMBOJ-2024-117143-T-R_SourceData_Figure 5
- EMBOJ-2024-117143-T-R_SourceData_Figure 5/.DS_Store
- __MACOSX/EMBOJ-2024-117143-T-R_SourceData_Figure 5/._.DS_Store
- EMBOJ-2024-117143-T-R_SourceData_Figure 5/ImageData/
- __MACOSX/EMBOJ-2024-117143-T-R_SourceData_Figure 5/._ImageData
- EMBOJ-2024-117143-T-R_SourceData_Figure 5/NumericalData/
- __MACOSX/EMBOJ-2024-117143-T-R_SourceData_Figure 5/._NumericalData
- EMBOJ-2024-117143-T-R_SourceData_Figure 5/ImageData/5F/
- __MACOSX/EMBOJ-2024-117143-T-R_SourceData_Figure 5/ImageData/._5F
- EMBOJ-2024-117143-T-R_SourceData_Figure 5/ImageData/.DS_Store
- __MACOSX/EMBOJ-2024-117143-T-R_SourceData_Figure 5/ImageData/._.DS_Store
- EMBOJ-2024-117143-T-R_SourceData_Figure 5/ImageData/5J/
- __MACOSX/EMBOJ-2024-117143-T-R_SourceData_Figure 5/ImageData/._5J
- EMBOJ-2024-117143-T-R_SourceData_Figure 5/ImageData/5B/
- __MACOSX/EMBOJ-2024-117143-T-R_SourceData_Figure 5/ImageData/._5B
- EMBOJ-2024-117143-T-R_SourceData_Figure 5/NumericalData/5I/
- __MACOSX/EMBOJ-2024-117143-T-R_SourceData_Figure 5/NumericalData/._5I
- EMBOJ-2024-117143-T-R_SourceData_Figure 5/NumericalData/5G/
- __MACOSX/EMBOJ-2024-117143-T-R_SourceData_Figure 5/NumericalData/._5G
- EMBOJ-2024-117143-T-R_SourceData_Figure 5/NumericalData/.DS_Store
- __MACOSX/EMBOJ-2024-117143-T-R_SourceData_Figure 5/NumericalData/._.DS_Store
- EMBOJ-2024-117143-T-R_SourceData_Figure 5/NumericalData/5C/
- __MACOSX/EMBOJ-2024-117143-T-R_SourceData_Figure 5/NumericalData/._5C
- EMBOJ-2024-117143-T-R_SourceData_Figure 5/NumericalData/5E/
- __MACOSX/EMBOJ-2024-117143-T-R_SourceData_Figure 5/NumericalData/._5E
- EMBOJ-2024-117143-T-R_SourceData_Figure 5/NumericalData/5K/
- __MACOSX/EMBOJ-2024-117143-T-R_SourceData_Figure 5/NumericalData/._5K
- EMBOJ-2024-117143-T-R_SourceData_Figure 5/ImageData/5F/374mMNH4Cl_Ayr1-FLAG_NSF_5day.tif
- __MACOSX/EMBOJ-2024-117143-T-R_SourceData_Figure 5/ImageData/5F/._374mMNH4Cl_Ayr1-FLAG_NSF_5day.tif
- EMBOJ-2024-117143-T-R_SourceData_Figure 5/ImageData/5F/374mMNH4Cl_WT_NSF_5day.tif.tif
- __MACOSX/EMBOJ-2024-117143-T-R_SourceData_Figure 5/ImageData/5F/._374mMNH4Cl_WT_NSF_5day.tif.tif
- EMBOJ-2024-117143-T-R_SourceData_Figure 5/ImageData/5F/0mMNH4Cl_Ayr1OE#2_5day.tif
- __MACOSX/EMBOJ-2024-117143-T-R_SourceData_Figure 5/ImageData/5F/._0mMNH4Cl_Ayr1OE#2_5day.tif
- EMBOJ-2024-117143-T-R_SourceData_Figure 5/ImageData/5F/374mMNH4Cl_Ayr1OE#2_NSF_5day.tif
- __MACOSX/EMBOJ-2024-117143-T-R_SourceData_Figure 5/ImageData/5F/._374mMNH4Cl_Ayr1OE#2_NSF_5day.tif
- EMBOJ-2024-117143-T-R_SourceData_Figure 5/ImageData/5F/374mMNH4Cl_Ayr1OE#1_5day.tif
- __MACOSX/EMBOJ-2024-117143-T-R_SourceData_Figure 5/ImageData/5F/._374mMNH4Cl_Ayr1OE#1_5day.tif
- EMBOJ-2024-117143-T-R_SourceData_Figure 5/ImageData/5F/0mMNH4Cl_Ayr1OE#1_5day.tif
- __MACOSX/EMBOJ-2024-117143-T-R_SourceData_Figure 5/ImageData/5F/._0mMNH4Cl_Ayr1OE#1_5day.tif
- EMBOJ-2024-117143-T-R_SourceData_Figure 5/ImageData/5F/0mMNH4Cl_Ayr1-FLAG_5day.tif
- __MACOSX/EMBOJ-2024-117143-T-R_SourceData_Figure 5/ImageData/5F/._0mMNH4Cl_Ayr1-FLAG_5day.tif
- EMBOJ-2024-117143-T-R_SourceData_Figure 5/ImageData/5F/374mMNH4Cl_Ayr1OE#1_NSF_5day.tif
- __MACOSX/EMBOJ-2024-117143-T-R_SourceData_Figure 5/ImageData/5F/._374mMNH4Cl_Ayr1OE#1_NSF_5day.tif
- EMBOJ-2024-117143-T-R_SourceData_Figure 5/ImageData/5F/374mMNH4Cl_Ayr1OE#2_5day.tif
- __MACOSX/EMBOJ-2024-117143-T-R_SourceData_Figure 5/ImageData/5F/._374mMNH4Cl_Ayr1OE#2_5day.tif
- EMBOJ-2024-117143-T-R_SourceData_Figure 5/ImageData/5F/0mMNH4Cl_WT_5day.tif
- __MACOSX/EMBOJ-2024-117143-T-R_SourceData_Figure 5/ImageData/5F/._0mMNH4Cl_WT_5day.tif
- EMBOJ-2024-117143-T-R_SourceData_Figure 5/ImageData/5F/374mMNH4Cl_WT_5day.tif
- __MACOSX/EMBOJ-2024-117143-T-R_SourceData_Figure 5/ImageData/5F/._374mMNH4Cl_WT_5day.tif
- EMBOJ-2024-117143-T-R_SourceData_Figure 5/ImageData/5F/374mMNH4Cl_Ayr1-FLAG_5day.tif.tif
- __MACOSX/EMBOJ-2024-117143-T-R_SourceData_Figure 5/ImageData/5F/._374mMNH4Cl_Ayr1-FLAG_5day.tif.tif
- EMBOJ-2024-117143-T-R_SourceData_Figure 5/ImageData/5J/YES_gst3d_5day.tif
- __MACOSX/EMBOJ-2024-117143-T-R_SourceData_Figure 5/ImageData/5J/._YES_gst3d_5day.tif
- EMBOJ-2024-117143-T-R_SourceData_Figure 5/ImageData/5J/YES_hmt2d_5day.tif
- __MACOSX/EMBOJ-2024-117143-T-R_SourceData_Figure 5/ImageData/5J/._YES_hmt2d_5day.tif
- EMBOJ-2024-117143-T-R_SourceData_Figure 5/ImageData/5J/YES93NH4Cl_hmt2d_10day.tif
- __MACOSX/EMBOJ-2024-117143-T-R_SourceData_Figure 5/ImageData/5J/._YES93NH4Cl_hmt2d_10day.tif
- EMBOJ-2024-117143-T-R_SourceData_Figure 5/ImageData/5J/YES93NH4Cl_gst3d_10day.tif
- __MACOSX/EMBOJ-2024-117143-T-R_SourceData_Figure 5/ImageData/5J/._YES93NH4Cl_gst3d_10day.tif
- EMBOJ-2024-117143-T-R_SourceData_Figure 5/ImageData/5J/YES93NH4Cl_NSF_gst3d_10day.tif
- __MACOSX/EMBOJ-2024-117143-T-R_SourceData_Figure 5/ImageData/5J/._YES93NH4Cl_NSF_gst3d_10day.tif
- EMBOJ-2024-117143-T-R_SourceData_Figure 5/ImageData/5J/YES93NH4Cl_NSF_hmt2d_10day.tif
- __MACOSX/EMBOJ-2024-117143-T-R_SourceData_Figure 5/ImageData/5J/._YES93NH4Cl_NSF_hmt2d_10day.tif
- EMBOJ-2024-117143-T-R_SourceData_Figure 5/ImageData/5J/YES93NH4Cl_NSF_WT_10day.tif
- __MACOSX/EMBOJ-2024-117143-T-R_SourceData_Figure 5/ImageData/5J/._YES93NH4Cl_NSF_WT_10day.tif
- EMBOJ-2024-117143-T-R_SourceData_Figure 5/ImageData/5J/YES93NH4Cl_WT_10day.tif
- __MACOSX/EMBOJ-2024-117143-T-R_SourceData_Figure 5/ImageData/5J/._YES93NH4Cl_WT_10day.tif
- EMBOJ-2024-117143-T-R_SourceData_Figure 5/ImageData/5J/YES_WT_5day.tif
- __MACOSX/EMBOJ-2024-117143-T-R_SourceData_Figure 5/ImageData/5J/._YES_WT_5day.tif
- EMBOJ-2024-117143-T-R_SourceData_Figure 5/ImageData/5B/374mMNH4Cl_400Ole_5day.tif
- __MACOSX/EMBOJ-2024-117143-T-R_SourceData_Figure 5/ImageData/5B/._374mMNH4Cl_400Ole_5day.tif
- EMBOJ-2024-117143-T-R_SourceData_Figure 5/ImageData/5B/374mMNH4Cl_10alkOle_5day.tif
- __MACOSX/EMBOJ-2024-117143-T-R_SourceData_Figure 5/ImageData/5B/._374mMNH4Cl_10alkOle_5day.tif
- EMBOJ-2024-117143-T-R_SourceData_Figure 5/ImageData/5B/374mMNH4Cl_5day.tif
- __MACOSX/EMBOJ-2024-117143-T-R_SourceData_Figure 5/ImageData/5B/._374mMNH4Cl_5day.tif
- EMBOJ-2024-117143-T-R_SourceData_Figure 5/ImageData/5B/374mMNH4Cl_400alkOle_5day.tif
- __MACOSX/EMBOJ-2024-117143-T-R_SourceData_Figure 5/ImageData/5B/._374mMNH4Cl_400alkOle_5day.tif
- EMBOJ-2024-117143-T-R_SourceData_Figure 5/ImageData/5B/374mMNH4Cl_10NSF_5day.tif
- __MACOSX/EMBOJ-2024-117143-T-R_SourceData_Figure 5/ImageData/5B/._374mMNH4Cl_10NSF_5day.tif
- EMBOJ-2024-117143-T-R_SourceData_Figure 5/ImageData/5B/374mMNH4Cl_400alkNSF_5day.tif
- __MACOSX/EMBOJ-2024-117143-T-R_SourceData_Figure 5/ImageData/5B/._374mMNH4Cl_400alkNSF_5day.tif
- EMBOJ-2024-117143-T-R_SourceData_Figure 5/ImageData/5B/374mMNH4Cl_10Ole_5day.tif
- __MACOSX/EMBOJ-2024-117143-T-R_SourceData_Figure 5/ImageData/5B/._374mMNH4Cl_10Ole_5day.tif
- EMBOJ-2024-117143-T-R_SourceData_Figure 5/ImageData/5B/0mMNH4Cl_5day.tif
- __MACOSX/EMBOJ-2024-117143-T-R_SourceData_Figure 5/ImageData/5B/._0mMNH4Cl_5day.tif
- EMBOJ-2024-117143-T-R_SourceData_Figure 5/ImageData/5B/374mMNH4Cl_10alkNSF_5day.tif
- __MACOSX/EMBOJ-2024-117143-T-R_SourceData_Figure 5/ImageData/5B/._374mMNH4Cl_10alkNSF_5day.tif
- EMBOJ-2024-117143-T-R_SourceData_Figure 5/NumericalData/5I/AlkNSF_vs_AlkOle_iBAQ.csv
- __MACOSX/EMBOJ-2024-117143-T-R_SourceData_Figure 5/NumericalData/5I/._AlkNSF_vs_AlkOle_iBAQ.csv
- EMBOJ-2024-117143-T-R_SourceData_Figure 5/NumericalData/5G/ayr1OE_qPCR.csv
- __MACOSX/EMBOJ-2024-117143-T-R_SourceData_Figure 5/NumericalData/5G/._ayr1OE_qPCR.csv
- EMBOJ-2024-117143-T-R_SourceData_Figure 5/NumericalData/5C/AlkNS_conc_qPCR.csv
- __MACOSX/EMBOJ-2024-117143-T-R_SourceData_Figure 5/NumericalData/5C/._AlkNS_conc_qPCR.csv
- EMBOJ-2024-117143-T-R_SourceData_Figure 5/NumericalData/5E/ayr1d_qPCR.csv
- __MACOSX/EMBOJ-2024-117143-T-R_SourceData_Figure 5/NumericalData/5E/._ayr1d_qPCR.csv
- EMBOJ-2024-117143-T-R_SourceData_Figure 5/NumericalData/5K/hmt2d_qPCR.csv
- __MACOSX/EMBOJ-2024-117143-T-R_SourceData_Figure 5/NumericalData/5K/._hmt2d_qPCR.csv
