# Supplementary material for: Nitrogen signaling factor triggers a respiration-like gene expression program in fission yeast
Source: EMBO J. 2024 Sep 10;43(20):9. doi: 10.1038/s44318-024-00224-z (PMC11480445; doi:10.1038/s44318-024-00224-z)
Supplement: Supplementary file 11 — Source data Fig. 5 [file 44318_2024_224_MOESM11_ESM.zip › EMBOJ-2024-117143-T-R_SourceData_Figure 5/NumericalData/5I/AlkNSF_vs_AlkOle_iBAQ.csv]

beit	iBAQ	Protein
AlkNSF	1343800000	Hmt2
AlkNSF	1059200000	Hmt2
AlkNSF	975960000	Hmt2
AlkOle	773900000	Hmt2
AlkOle	558470000	Hmt2
AlkOle	488150000	Hmt2
AlkNSF	125900000	Gst3
AlkNSF	87391000	Gst3
AlkNSF	100070000	Gst3
AlkOle	27786000	Gst3
AlkOle	21416000	Gst3
AlkOle	18834000	Gst3
AlkNSF	6248500	Ayr1
AlkNSF	6014000	Ayr1
AlkNSF	5412600	Ayr1
AlkOle	2231900	Ayr1
AlkOle	1132300	Ayr1
AlkOle	1367500	Ayr1
