# Supplementary material for: Nitrogen signaling factor triggers a respiration-like gene expression program in fission yeast
Source: EMBO J. 2024 Sep 10;43(20):9. doi: 10.1038/s44318-024-00224-z (PMC11480445; doi:10.1038/s44318-024-00224-z)
Supplement: Supplementary file 11 — Source data Fig. 5 [file 44318_2024_224_MOESM11_ESM.zip › EMBOJ-2024-117143-T-R_SourceData_Figure 5/NumericalData/5G/ayr1OE_qPCR.csv]

conc. (ng/ml)	relative transcript level	strain	gene
0	1.02047492	WT	nrg1
0	1.07687007	WT	nrg1
0	0.90998526	WT	nrg1
50	5.529388996	WT	nrg1
50	7.104949261	WT	nrg1
50	6.97910697	WT	nrg1
0	0.654670015	ayr1OE	nrg1
0	0.565784441	ayr1OE	nrg1
0	0.946194856	ayr1OE	nrg1
50	4.239586543	ayr1OE	nrg1
50	3.955716657	ayr1OE	nrg1
50	3.170775467	ayr1OE	nrg1
0	0.855638806	WT	mei2
0	1.15639938	WT	mei2
0	1.010652087	WT	mei2
50	8.285784277	WT	mei2
50	10.36667744	WT	mei2
50	10.42999694	WT	mei2
0	0.538348926	ayr1OE	mei2
0	0.540305251	ayr1OE	mei2
0	0.451224926	ayr1OE	mei2
50	6.337993695	ayr1OE	mei2
50	5.912781362	ayr1OE	mei2
50	6.590706687	ayr1OE	mei2
