# Supplementary material for: Nitrogen signaling factor triggers a respiration-like gene expression program in fission yeast
Source: EMBO J. 2024 Sep 10;43(20):9. doi: 10.1038/s44318-024-00224-z (PMC11480445; doi:10.1038/s44318-024-00224-z)
Supplement: Supplementary file 11 — Source data Fig. 5 [file 44318_2024_224_MOESM11_ESM.zip › EMBOJ-2024-117143-T-R_SourceData_Figure 5/NumericalData/5C/AlkNS_conc_qPCR.csv]

relative transcript level	addition	conc.(ng/ml)
1.173867277	MeOH	0
0.941252268	MeOH	0
0.905054992	MeOH	0
1.231946679	alkNSF	15
0.721606454	alkNSF	15
1.19090714	alkNSF	15
1.138695471	alkNSF	50
1.311882227	alkNSF	50
1.07136736	alkNSF	50
1.656262951	alkNSF	150
1.532357047	alkNSF	150
1.604934403	alkNSF	150
1.890205633	alkNSF	500
2.478200842	alkNSF	500
2.11465621	alkNSF	500
1.923920051	alkNSF	1500
2.436411724	alkNSF	1500
2.010329693	alkNSF	1500
1.721455035	NSF	15
2.081500181	NSF	15
1.964473853	NSF	15
2.739567361	NSF	50
2.761288124	NSF	50
3.615087382	NSF	50
