# Supplementary material for: Nitrogen signaling factor triggers a respiration-like gene expression program in fission yeast
Source: EMBO J. 2024 Sep 10;43(20):9. doi: 10.1038/s44318-024-00224-z (PMC11480445; doi:10.1038/s44318-024-00224-z)
Supplement: Supplementary file 11 — Source data Fig. 5 [file 44318_2024_224_MOESM11_ESM.zip › EMBOJ-2024-117143-T-R_SourceData_Figure 5/NumericalData/5E/ayr1d_qPCR.csv]

NSF_conc(ng/ml)	relative transcript level	strain	gene
0	1.134108957	WT	nrg1
0	0.948233019	WT	nrg1
0	0.929886934	WT	nrg1
50	4.408449097	WT	nrg1
50	4.339859838	WT	nrg1
50	3.503976699	WT	nrg1
0	0.892677493	ayr1∆	nrg1
0	1.142703051	ayr1∆	nrg1
0	0.980329402	ayr1∆	nrg1
50	4.401041207	ayr1∆	nrg1
50	6.461356726	ayr1∆	nrg1
50	5.345908787	ayr1∆	nrg1
0	0.829172789	ayr1∆	nrg1
0	1.076075108	ayr1∆	nrg1
0	1.120759356	ayr1∆	nrg1
50	7.397740265	ayr1∆	nrg1
50	6.792348246	ayr1∆	nrg1
50	8.831550263	ayr1∆	nrg1
0	1.033446372	WT	mei2
0	0.934279342	WT	mei2
0	1.035703179	WT	mei2
50	5.650990432	WT	mei2
50	5.249546085	WT	mei2
50	4.389352952	WT	mei2
0	0.935245564	ayr1∆	mei2
0	1.080538141	ayr1∆	mei2
0	0.989542022	ayr1∆	mei2
50	9.34818957	ayr1∆	mei2
50	11.03544696	ayr1∆	mei2
50	13.08853091	ayr1∆	mei2
0	1.032699194	ayr1∆	mei2
0	1.040723744	ayr1∆	mei2
0	0.930444984	ayr1∆	mei2
50	8.075799698	ayr1∆	mei2
50	6.596100091	ayr1∆	mei2
50	7.291435615	ayr1∆	mei2
