# Supplementary material for: Nitrogen signaling factor triggers a respiration-like gene expression program in fission yeast
Source: EMBO J. 2024 Sep 10;43(20):9. doi: 10.1038/s44318-024-00224-z (PMC11480445; doi:10.1038/s44318-024-00224-z)
Supplement: Supplementary file 11 — Source data Fig. 5 [file 44318_2024_224_MOESM11_ESM.zip › EMBOJ-2024-117143-T-R_SourceData_Figure 5/NumericalData/5K/hmt2d_qPCR.csv]

NSF conc.(ng/ml)	relative transcript level	strain	gene
0	1.21981864	WT	nrg1
0	1.307369247	WT	nrg1
0	0.627056205	WT	nrg1
50	3.02443712	WT	nrg1
50	3.990768706	WT	nrg1
50	5.229476989	WT	nrg1
0	1.08422687	hmt2∆	nrg1
0	0.821690315	hmt2∆	nrg1
0	1.025741121	hmt2∆	nrg1
50	1.3441244	hmt2∆	nrg1
50	1.440596862	hmt2∆	nrg1
50	1.130645932	hmt2∆	nrg1
0	1.325619442	WT	mei2
0	1.609560345	WT	mei2
0	0.468677248	WT	mei2
50	7.603515822	WT	mei2
50	8.092955522	WT	mei2
50	10.17295333	WT	mei2
0	2.38943027	hmt2∆	mei2
0	1.450617005	hmt2∆	mei2
0	1.565546833	hmt2∆	mei2
50	2.324091174	hmt2∆	mei2
50	1.334839854	hmt2∆	mei2
50	1.67791155	hmt2∆	mei2
